# Supplementary material for: Single-cell transcriptome atlas reveals spatiotemporal developmental trajectories in the basal roots of moso bamboo (Phyllostachys edulis)
Source: Hortic Res. 2023 Jun 9;10(8):uhad122. doi: 10.1093/hr/uhad122 (PMC10405134; doi:10.1093/hr/uhad122)
Supplement: Web_Material_uhad122 [file web_material_uhad122.zip]

Archive with 9 entries (9 files):
- Revised All supplemental Figures.pdf
- Supplemental Table S1 Statistic data of scRNA-seq in Moso bamboo.xls
- Supplemental Table S2 The orthologs of Arabidopsis and rice marker genes .xls
- Supplemental Table S3 Identification of DEGs in different cell differentiation trajectory .xls
- Supplemental Table S4 List of DEGs  for Each Cell Type Cluster.xlsx
- Supplemental Table S5 Description of genes used in this study.xls
- Supplemental Table S6 List of identified DEGs involved all GO pathway.xls
- Supplemental Table S7 Representative TFs in different cell clusters .xls
- Supplemental Table S8 Primers and probes were used in this study.xls
