# Supplementary material for: Single-cell transcriptome atlas reveals spatiotemporal developmental trajectories in the basal roots of moso bamboo (Phyllostachys edulis)
Source: Hortic Res. 2023 Jun 9;10(8):uhad122. doi: 10.1093/hr/uhad122 (PMC10405134; doi:10.1093/hr/uhad122)
Supplement: Web_Material_uhad122 [file web_material_uhad122.zip › Supplemental Table S2 The orthologs of Arabidopsis and rice marker genes .xls]

## Sheet: orthologs genes
Query id	Subject id
AT1G05570	PH02Gene28058
AT1G05570	PH02Gene23166
AT1G05570	PH02Gene23162
AT1G05570	PH02Gene23160
AT1G05570	PH02Gene22769
AT1G05570	PH02Gene22761
AT1G05570	PH02Gene24333
AT1G05570	PH02Gene31424
AT5G03570	PH02Gene37272
AT5G03570	PH02Gene15078
AT1G46264	PH02Gene07229
AT1G46264	PH02Gene11863
AT5G66390	PH02Gene23181
AT4G11290	PH02Gene04325
AT5G60200	PH02Gene38190
AT5G57620	PH02Gene13428
AT5G57620	PH02Gene46454
AT3G54220	PH02Gene21484
AT1G60690	PH02Gene50519
AT1G01120	PH02Gene14140
AT2G26250	PH02Gene21017
AT2G26250	PH02Gene04224
AT1G79840	PH02Gene07226
AT5G43760	PH02Gene25671
AT5G43760	PH02Gene33189
AT4G00730	PH02Gene01903
AT5G66800	PH02Gene39580
AT5G39320	PH02Gene20841
AT1G01750	PH02Gene03137
AT3G02230	PH02Gene43305
AT3G18780	PH02Gene05986
AT5G15650	PH02Gene09817
AT4G01480	PH02Gene00255
AT5G67400	PH02Gene44472
AT2G19760	PH02Gene19469
AT1G49240	PH02Gene20466
AT4G00680	PH02Gene20338
AT4G13940	PH02Gene43588
AT1G02500	PH02Gene35833
AT4G13930	PH02Gene07644
AT4G13930	PH02Gene43587
AT1G22410	PH02Gene27922
AT1G22410	PH02Gene48249
AT1G22410	PH02Gene18212
AT1G22410	PH02Gene40731
AT2G30490	PH02Gene03697
AT2G30490	PH02Gene44264
AT2G30490	PH02Gene46974
AT1G13440	PH02Gene03238
AT1G13440	PH02Gene11332
AT1G13440	PH02Gene14009
AT1G13440	PH02Gene12335
AT1G13440	PH02Gene37164
AT1G13440	PH02Gene45592
AT2G36530	PH02Gene03379
AT2G36530	PH02Gene14126
AT2G36530	PH02Gene13004
AT2G36880	PH02Gene04324
AT2G36880	PH02Gene08070
AT2G36880	PH02Gene19596
AT2G37040	PH02Gene40449
AT2G37040	PH02Gene27014
AT2G37040	PH02Gene30509
AT2G37040	PH02Gene27012
AT2G37040	PH02Gene27013
AT5G17920	PH02Gene21526
AT4G34050	PH02Gene12695
AT1G65930	PH02Gene17336
AT2G19900	PH02Gene15331
AT1G79430	PH02Gene09101
AT5G56600	PH02Gene36934
AT4G04620	PH02Gene12751
AT4G04620	PH02Gene48672
AT4G04620	PH02Gene01840
AT4G04620	PH02Gene12244
AT4G04620	PH02Gene25011
AT5G62940	PH02Gene03321
AT5G62940	PH02Gene01505
AT5G62940	PH02Gene00562
AT5G65670	PH02Gene38761
AT3G23030	PH02Gene24048
AT1G04240	PH02Gene47180
AT4G13640	PH02Gene09178
AT4G13640	PH02Gene31704
AT4G13640	PH02Gene39987
AT4G13640	PH02Gene02264
AT3G57670	PH02Gene04596
AT3G57670	PH02Gene44831
AT1G51190	PH02Gene29833
AT3G20840	PH02Gene42801
AT2G21590	PH02Gene27047
AT4G01820	PH02Gene24658
AT3G02210	PH02Gene30808
AT1G68640	PH02Gene25703
AT1G68640	PH02Gene07819
AT5G17430	PH02Gene27330
AT5G17430	PH02Gene22504
AT1G21440	PH02Gene15851
AT5G10510	PH02Gene06628
AT1G04600	PH02Gene05893
AT1G04600	PH02Gene10958
AT1G04600	PH02Gene42182
AT1G04600	PH02Gene24561
AT1G04600	PH02Gene14086
AT1G04600	PH02Gene33360
AT2G18230	PH02Gene37234
AT2G18230	PH02Gene24075
AT2G18230	PH02Gene34457
AT2G18230	PH02Gene23647
AT2G34140	PH02Gene27737
AT2G34140	PH02Gene21128
AT2G34140	PH02Gene48881
AT4G00490	PH02Gene39031
AT4G04460	PH02Gene38506
AT4G04460	PH02Gene04233
AT4G04460	PH02Gene01338
AT3G29810	PH02Gene21702
AT4G32880	PH02Gene34818
AT4G32880	PH02Gene22408
AT4G32880	PH02Gene11634
AT4G32880	PH02Gene00975
AT4G32880	PH02Gene22720
AT1G68810	PH02Gene17668
AT1G68810	PH02Gene35449
AT1G68810	PH02Gene01734
AT1G68810	PH02Gene12248
AT5G12870	PH02Gene01663
AT4G36160	PH02Gene00868
AT4G18780	PH02Gene15083
AT3G08500	PH02Gene47557
AT1G20850	PH02Gene45588
AT1G20850	PH02Gene20438
AT5G44030	PH02Gene35057
AT5G44030	PH02Gene30488
AT5G44030	PH02Gene20766
AT5G44030	PH02Gene45992
AT5G44030	PH02Gene13967
AT5G44030	PH02Gene08830
AT5G44030	PH02Gene08325
AT5G44030	PH02Gene10641
AT5G44030	PH02Gene24001
AT5G44030	PH02Gene49673
AT1G71930	PH02Gene21429
AT4G35350	PH02Gene10076
LOC_Os04g46630.1	PH02Gene20831
LOC_Os05g15690.1	PH02Gene28533
LOC_Os03g01300.1	PH02Gene50233
LOC_Os10g40520.1	PH02Gene01637
LOC_Os04g46810.1	PH02Gene20819
LOC_Os10g40510.1	PH02Gene02952
LOC_Os10g40510.1	PH02Gene01641
LOC_Os04g46820.1	PH02Gene24251
LOC_Os04g46820.1	PH02Gene17293
LOC_Os02g44310.1	PH02Gene20332
LOC_Os04g34630.1	PH02Gene44471
Os05t0438700-01	PH02Gene24787
Os06t0159450-00	PH02Gene17224
Os12t0555600-01	PH02Gene07363
Os04t0536500-01	PH02Gene09730
Os03t0640800-03	PH02Gene38420
Os03t0640800-03	PH02Gene31932
Os10t0467800-01	PH02Gene42789
Os09t0422500-01	PH02Gene25266
Os04t0540900-01	PH02Gene33574
Os04t0540900-01	PH02Gene10578
LOC_Os01g15830.1	PH02Gene18483
LOC_Os01g15830.1	PH02Gene13174
LOC_Os06g46799.1	PH02Gene00675

## Sheet: Arabidopsis gene names
GeneID	Symbol
AT1G21440	NA
AT1G13440	GAPC-2
AT4G34050	CCoAOMT1
AT1G65930	cICDH
AT1G22410	NA
AT2G30490	ATC4H
AT3G23030	IAA2
AT4G13930	SHM4
AT4G13940	ATSAHH1
AT2G19760	PFN1
AT1G02500	AtSAM1
AT2G36880	MAT3
AT2G36530	ENO2
AT5G17920	ATCIMS
AT2G37040	ATPAL1
AT5G67400	RHS19
AT4G00680	ADF8
AT1G01750	ADF11
AT3G18780	ACT2
AT4G01480	AtPPa5
AT1G49240	ACT8
AT5G39320	UDG4
AT5G56600	PFN3
AT5G66390	PRX72
AT5G57620	AtMYB36
AT1G01120	KCS1
AT4G11290	NA
AT5G43760	KCS20
AT5G10510	AIL6
AT5G60200	TMO6
AT2G34140	NA
AT2G18230	AtPPa2
AT1G20850	XCP2
AT4G35350	XCP1
AT5G44030	CESA4
AT4G18780	ATCESA8
AT5G12870	ATMYB46
AT1G71930	ANAC030
AT3G08500	AtMYB83
AT4G36160	ANAC076
AT1G68810	NA
AT4G04460	NA
AT3G02230	ATRGP1
AT5G15650	ATRGP2
AT2G26250	FDH
AT3G20840	PLT1
AT4G00490	BAM2
AT1G79430	APL
AT4G04620	ATG8B
AT1G04240	IAA3
AT5G65670	IAA9
AT4G00730	ANL2
AT1G79840	GL2
AT5G66800	NA
AT3G54220	SCR
AT4G32880	ATHB-8
AT5G17430	BBM
AT1G68640	PAN
AT1G05570	CALS1
AT5G03570	FPN2
AT1G46264	HSFB4
AT2G19900	NADP-ME1
AT5G62940	HCA2
AT4G13640	PHL3\UNE16
AT3G57670	NTT
AT1G51190	PLT2
AT2G21590	APL4
AT4G01820	ABCB3
AT3G02210	COBL1
AT1G04600	XIA
AT3G29810	COBL2

## Sheet: Rice gene names
GeneID	Symbol
LOC_Os04g46630.1	NA
LOC_Os05g15690.1	NA
LOC_Os03g01300.1	NA
LOC_Os10g40520.1	NA
LOC_Os04g46810.1	NA
LOC_Os10g40510.1	NA
LOC_Os04g46820.1	NA
LOC_Os02g44310.1	NA
LOC_Os04g34630.1	NA
LOC_Os01g15830.1	NA
LOC_Os06g46799.1	NA
Os05t0438700-01	H3
Os06t0159450-00	H3R-11
Os12t0555600-01	OsCSLD4
Os04t0536500-01	OsSWN6
Os03t0640800-03	OsHB4
Os10t0467800-01	OsCESA7
Os09t0422500-01	OsCESA9
Os04t0540900-01	STRK1
