# Supplementary material for: Single-cell transcriptome atlas reveals spatiotemporal developmental trajectories in the basal roots of moso bamboo (Phyllostachys edulis)
Source: Hortic Res. 2023 Jun 9;10(8):uhad122. doi: 10.1093/hr/uhad122 (PMC10405134; doi:10.1093/hr/uhad122)
Supplement: Web_Material_uhad122 [file web_material_uhad122.zip › Supplemental Table S3 Identification of DEGs in different cell differentiation trajectory .xls]

## Sheet: 9-2-11
gene_short_name	Pvlaue	Qvalue
PH02Gene38178	0	0
PH02Gene30345	0	0
PH02Gene43243	0	0
PH02Gene32604	0	0
PH02Gene06266	0	0
PH02Gene22220	0	0
PH02Gene00227	0	0
PH02Gene19149	0	0
PH02Gene27237	0	0
PH02Gene15778	0	0
PH02Gene29164	0	0
PH02Gene19588	0	0
PH02Gene19589	0	0
PH02Gene24897	0	0
PH02Gene10746	0	0
PH02Gene13412	0	0
PH02Gene04325	0	0
PH02Gene12293	0	0
PH02Gene44277	0	0
PH02Gene45651	0	0
PH02Gene49010	0	0
PH02Gene28800	0	0
PH02Gene20902	0	0
PH02Gene06082	0	0
PH02Gene34765	0	0
PH02Gene17805	0	0
PH02Gene15920	0	0
PH02Gene03499	0	0
PH02Gene03498	0	0
PH02Gene03497	0	0
PH02Gene00840	0	0
PH02Gene36316	0	0
PH02Gene02066	0	0
PH02Gene00565	0	0
PH02Gene19609	0	0
PH02Gene17689	0	0
PH02Gene26026	0	0
PH02Gene28083	0	0
PH02Gene30511	0	0
PH02Gene01531	0	0
PH02Gene03806	0	0
PH02Gene03800	0	0
PH02Gene08690	0	0
PH02Gene45355	0	0
PH02Gene38077	0	0
PH02Gene35916	0	0
PH02Gene41324	0	0
PH02Gene22243	0	0
PH02Gene46530	0	0
PH02Gene15627	0	0
PH02Gene29934	0	0
PH02Gene13772	0	0
PH02Gene48391	0	0
PH02Gene20065	3.08637e-307	6.07346e-305
PH02Gene15808	5.98345e-306	1.15814e-303
PH02Gene11536	1.04033e-299	1.98117e-297
PH02Gene24940	6.36789e-298	1.19342e-295
PH02Gene13966	3.8094e-297	7.02774e-295
PH02Gene15740	2.08479e-296	3.78694e-294
PH02Gene31767	8.53981e-287	1.52772e-284
PH02Gene03849	8.15093e-286	1.43639e-283
PH02Gene41953	2.37781e-285	4.12865e-283
PH02Gene33832	2.57955e-283	4.41403e-281
PH02Gene26434	5.57102e-280	9.39672e-278
PH02Gene42521	4.01808e-279	6.6819e-277
PH02Gene10747	3.14098e-277	5.15077e-275
PH02Gene06505	9.29025e-276	1.5026e-273
PH02Gene19873	7.10836e-272	1.13417e-269
PH02Gene20475	3.38279e-270	5.32542e-268
PH02Gene01373	1.52175e-266	2.36412e-264
PH02Gene43520	5.92229e-265	9.0811e-263
PH02Gene50381	1.26596e-261	1.91631e-259
PH02Gene20180	2.22873e-261	3.33096e-259
PH02Gene24886	5.69941e-257	8.41162e-255
PH02Gene24912	5.46434e-252	7.96512e-250
PH02Gene02152	2.42359e-251	3.48968e-249
PH02Gene07462	6.90254e-250	9.81907e-248
PH02Gene21882	3.25044e-249	4.56881e-247
PH02Gene50244	1.38085e-247	1.91809e-245
PH02Gene04594	3.36526e-247	4.62019e-245
PH02Gene48717	1.56052e-244	2.11782e-242
PH02Gene45866	7.81414e-244	1.04843e-241
PH02Gene34964	1.25819e-240	1.66916e-238
PH02Gene47885	6.25961e-240	8.21191e-238
PH02Gene04268	2.72229e-238	3.53209e-236
PH02Gene48116	2.43275e-237	3.12211e-235
PH02Gene34667	1.27759e-234	1.62199e-232
PH02Gene21843	1.67081e-234	2.09864e-232
PH02Gene10997	8.4354e-234	1.04839e-231
PH02Gene38362	7.91236e-228	9.73138e-226
PH02Gene23593	1.11609e-225	1.35853e-223
PH02Gene25695	6.87927e-221	8.28812e-219
PH02Gene15117	4.86743e-220	5.80502e-218
PH02Gene44008	5.81417e-219	6.86478e-217
PH02Gene48686	3.10654e-216	3.63158e-214
PH02Gene39549	3.81514e-216	4.41621e-214
PH02Gene14072	3.91762e-216	4.49081e-214
PH02Gene15809	4.38054e-216	4.97318e-214
PH02Gene04543	2.36689e-215	2.66151e-213
PH02Gene17515	5.18829e-211	5.77907e-209
PH02Gene46999	5.5687e-211	6.14483e-209
PH02Gene15194	1.24954e-205	1.36605e-203
PH02Gene48287	5.90542e-205	6.39681e-203
PH02Gene11801	3.29465e-203	3.53635e-201
PH02Gene04116	3.45882e-203	3.67912e-201
PH02Gene21195	6.0269e-203	6.35354e-201
PH02Gene41852	4.94836e-202	5.17037e-200
PH02Gene42845	6.71329e-201	6.95297e-199
PH02Gene30498	9.24911e-201	9.49602e-199
PH02Gene41655	1.50565e-200	1.53252e-198
PH02Gene30913	1.07935e-199	1.08922e-197
PH02Gene20579	1.51957e-198	1.52047e-196
PH02Gene02072	1.58816e-198	1.57575e-196
PH02Gene40137	3.20872e-198	3.15711e-196
PH02Gene44962	4.86087e-196	4.74316e-194
PH02Gene33378	6.96342e-196	6.73911e-194
PH02Gene43676	7.55186e-195	7.24917e-193
PH02Gene09080	1.09136e-193	1.03917e-191
PH02Gene42858	3.13752e-191	2.96357e-189
PH02Gene43654	1.59935e-190	1.49869e-188
PH02Gene48561	4.46532e-189	4.15134e-187
PH02Gene33685	3.17069e-188	2.92471e-186
PH02Gene17909	9.55939e-188	8.74944e-186
PH02Gene48096	2.23793e-187	2.03256e-185
PH02Gene46679	3.35756e-186	3.02616e-184
PH02Gene09089	8.58016e-186	7.6747e-184
PH02Gene06725	1.06602e-185	9.46349e-184
PH02Gene00789	2.76984e-184	2.44056e-182
PH02Gene17852	1.17062e-183	1.02382e-181
PH02Gene37165	1.15255e-182	1.0006e-180
PH02Gene05927	1.90303e-182	1.64007e-180
PH02Gene00183	1.21916e-181	1.04308e-179
PH02Gene27185	3.92542e-181	3.33435e-179
PH02Gene25634	1.57549e-180	1.3287e-178
PH02Gene30509	6.04551e-180	5.06236e-178
PH02Gene05460	1.28438e-179	1.06794e-177
PH02Gene27584	2.32228e-178	1.91743e-176
PH02Gene03384	8.09047e-178	6.63362e-176
PH02Gene07772	2.20571e-177	1.79605e-175
PH02Gene33067	5.66763e-177	4.5834e-175
PH02Gene42976	4.16747e-176	3.3473e-174
PH02Gene11309	7.89779e-176	6.30062e-174
PH02Gene23495	1.22343e-174	9.69469e-173
PH02Gene27184	2.47533e-174	1.94841e-172
PH02Gene15279	3.41134e-174	2.6674e-172
PH02Gene45877	3.84197e-174	2.98435e-172
PH02Gene37060	4.51293e-174	3.48262e-172
PH02Gene49002	5.58985e-174	4.28568e-172
PH02Gene45350	7.73256e-174	5.89022e-172
PH02Gene05076	2.9704e-173	2.24817e-171
PH02Gene30738	5.11821e-173	3.84909e-171
PH02Gene35051	5.49305e-172	4.10484e-170
PH02Gene01425	1.85272e-171	1.37579e-169
PH02Gene13533	1.93148e-171	1.42531e-169
PH02Gene11990	9.88889e-171	7.25206e-169
PH02Gene03223	1.12399e-170	8.19193e-169
PH02Gene44715	1.44524e-170	1.04687e-168
PH02Gene01138	3.03116e-170	2.18225e-168
PH02Gene17675	5.59607e-170	4.00441e-168
PH02Gene13453	2.267e-169	1.61244e-167
PH02Gene08362	1.41198e-168	9.98278e-167
PH02Gene18887	2.0855e-168	1.46568e-166
PH02Gene02176	9.44346e-168	6.59757e-166
PH02Gene31266	1.29381e-167	8.98586e-166
PH02Gene31904	2.30794e-167	1.59356e-165
PH02Gene37025	4.53693e-167	3.11439e-165
PH02Gene26812	6.99401e-167	4.77331e-165
PH02Gene31759	4.29171e-166	2.9122e-164
PH02Gene29815	5.89566e-166	3.97772e-164
PH02Gene00939	1.84063e-165	1.23479e-163
PH02Gene24443	4.20523e-165	2.80515e-163
PH02Gene28514	9.82572e-165	6.51754e-163
PH02Gene13871	2.13222e-164	1.40643e-162
PH02Gene04131	2.14522e-164	1.40714e-162
PH02Gene19144	4.1564e-164	2.7113e-162
PH02Gene38430	1.90406e-163	1.23523e-161
PH02Gene04976	1.90492e-162	1.22904e-160
PH02Gene37818	2.64778e-162	1.69904e-160
PH02Gene23756	3.89097e-162	2.48328e-160
PH02Gene17998	5.34309e-162	3.39171e-160
PH02Gene41020	1.25752e-161	7.93986e-160
PH02Gene43570	2.04344e-161	1.28335e-159
PH02Gene37047	9.146e-161	5.71359e-159
PH02Gene08512	1.12379e-160	6.98346e-159
PH02Gene43042	2.86565e-160	1.77145e-158
PH02Gene39974	1.22773e-155	7.54992e-154
PH02Gene47350	3.91673e-154	2.39611e-152
PH02Gene02263	1.44338e-152	8.78451e-151
PH02Gene18484	1.7727e-150	1.07335e-148
PH02Gene23968	2.4699e-150	1.48786e-148
PH02Gene13428	3.52462e-150	2.11244e-148
PH02Gene00267	4.07643e-150	2.43083e-148
PH02Gene37112	4.95858e-150	2.94201e-148
PH02Gene00521	1.04859e-149	6.19036e-148
PH02Gene17058	1.56438e-148	9.18935e-147
PH02Gene18867	6.06044e-148	3.54236e-146
PH02Gene45455	1.14998e-147	6.68857e-146
PH02Gene14476	3.14012e-147	1.81742e-145
PH02Gene06855	7.66386e-147	4.41401e-145
PH02Gene01898	8.45981e-147	4.84878e-145
PH02Gene01936	1.87611e-146	1.07011e-144
PH02Gene38598	1.26202e-144	7.16379e-143
PH02Gene00699	1.51115e-144	8.53689e-143
PH02Gene07526	1.96021e-144	1.10211e-142
PH02Gene02273	1.44287e-143	8.07392e-142
PH02Gene18497	1.60386e-143	8.93246e-142
PH02Gene50391	2.10943e-143	1.1693e-141
PH02Gene11625	6.26441e-143	3.45625e-141
PH02Gene22557	8.07848e-143	4.4364e-141
PH02Gene26814	2.94136e-142	1.60781e-140
PH02Gene49989	1.54398e-141	8.40079e-140
PH02Gene22973	5.51248e-141	2.98559e-139
PH02Gene34041	6.92099e-139	3.73133e-137
PH02Gene26751	1.13566e-138	6.0949e-137
PH02Gene31468	1.50411e-138	8.03575e-137
PH02Gene38470	2.13421e-138	1.13507e-136
PH02Gene18248	3.84154e-137	2.03395e-135
PH02Gene16146	4.53532e-137	2.39056e-135
PH02Gene50228	5.26099e-137	2.76073e-135
PH02Gene13912	3.4704e-136	1.81305e-134
PH02Gene39574	6.92351e-136	3.60114e-134
PH02Gene25355	8.19907e-136	4.24589e-134
PH02Gene06856	8.91606e-136	4.59703e-134
PH02Gene08532	1.52456e-134	7.82627e-133
PH02Gene04434	4.38258e-134	2.24005e-132
PH02Gene43948	6.20067e-134	3.15566e-132
PH02Gene42316	1.72553e-133	8.74394e-132
PH02Gene09237	1.32665e-132	6.69392e-131
PH02Gene34972	5.08708e-132	2.55588e-130
PH02Gene03004	5.22896e-132	2.61603e-130
PH02Gene39896	5.32129e-132	2.65099e-130
PH02Gene34696	9.57351e-132	4.74934e-130
PH02Gene27653	1.17649e-131	5.81206e-130
PH02Gene03368	1.65207e-131	8.12749e-130
PH02Gene35867	2.37312e-131	1.16263e-129
PH02Gene25293	7.99843e-131	3.90238e-129
PH02Gene30508	8.49026e-131	4.12529e-129
PH02Gene03725	1.04155e-129	5.04001e-128
PH02Gene10358	1.13642e-129	5.47663e-128
PH02Gene27256	2.17757e-129	1.04514e-127
PH02Gene25959	3.9371e-129	1.882e-127
PH02Gene28928	4.16121e-128	1.9811e-126
PH02Gene08066	2.08535e-127	9.88825e-126
PH02Gene35863	2.93452e-127	1.38592e-125
PH02Gene46630	1.04354e-125	4.9088e-124
PH02Gene12695	2.32526e-125	1.08946e-123
PH02Gene04180	8.90665e-125	4.15655e-123
PH02Gene33943	1.2476e-124	5.79939e-123
PH02Gene37329	2.24209e-124	1.03813e-122
PH02Gene05313	4.65592e-124	2.14736e-122
PH02Gene30528	6.39119e-124	2.93622e-122
PH02Gene17999	3.21854e-123	1.47292e-121
PH02Gene21239	8.54433e-123	3.89509e-121
PH02Gene19235	9.25356e-123	4.20218e-121
PH02Gene28167	1.42825e-122	6.46105e-121
PH02Gene01781	2.46775e-122	1.11209e-120
PH02Gene23205	4.72595e-122	2.12165e-120
PH02Gene34000	2.11189e-121	9.44512e-120
PH02Gene08237	3.63433e-121	1.61926e-119
PH02Gene13853	8.22881e-121	3.65254e-119
PH02Gene38147	1.9027e-120	8.41393e-119
PH02Gene34561	2.61686e-120	1.15288e-118
PH02Gene10337	2.63923e-120	1.15842e-118
PH02Gene31521	9.07826e-120	3.96989e-118
PH02Gene03088	1.51312e-119	6.5924e-118
PH02Gene04815	5.67698e-119	2.46427e-117
PH02Gene27414	1.12841e-118	4.88027e-117
PH02Gene02068	2.6393e-118	1.13731e-116
PH02Gene08065	3.18599e-118	1.36789e-116
PH02Gene23152	3.29261e-118	1.40854e-116
PH02Gene22301	3.65723e-118	1.55888e-116
PH02Gene27133	1.3082e-117	5.55607e-116
PH02Gene03150	1.5128e-117	6.40203e-116
PH02Gene21860	4.14231e-117	1.74672e-115
PH02Gene28313	7.52416e-117	3.16149e-115
PH02Gene04323	1.83648e-116	7.68912e-115
PH02Gene30541	2.80144e-116	1.16878e-114
PH02Gene13481	3.45088e-116	1.43467e-114
PH02Gene09782	3.90484e-116	1.6177e-114
PH02Gene14139	4.21469e-116	1.73996e-114
PH02Gene06067	4.27497e-116	1.7587e-114
PH02Gene11949	4.31362e-116	1.76843e-114
PH02Gene15084	4.9487e-116	2.02178e-114
PH02Gene18024	5.03897e-116	2.05155e-114
PH02Gene00361	5.92446e-116	2.40378e-114
PH02Gene37884	1.554e-115	6.28359e-114
PH02Gene40008	1.82641e-115	7.35986e-114
PH02Gene40275	2.74063e-115	1.10063e-113
PH02Gene33528	1.65212e-114	6.61241e-113
PH02Gene27070	3.6757e-114	1.46618e-112
PH02Gene30005	4.61355e-114	1.83408e-112
PH02Gene35698	6.65749e-114	2.63775e-112
PH02Gene24233	6.89205e-114	2.72155e-112
PH02Gene10339	8.22928e-114	3.23877e-112
PH02Gene27440	9.63695e-114	3.78018e-112
PH02Gene43423	1.81818e-113	7.10835e-112
PH02Gene06685	3.1368e-113	1.22232e-111
PH02Gene20989	4.16765e-113	1.61716e-111
PH02Gene50774	4.17748e-113	1.61716e-111
PH02Gene41580	6.09244e-113	2.35077e-111
PH02Gene05831	2.07206e-112	7.96899e-111
PH02Gene22221	2.93325e-112	1.12444e-110
PH02Gene02122	5.96406e-112	2.27889e-110
PH02Gene44007	1.25772e-111	4.7903e-110
PH02Gene23138	3.32001e-111	1.26043e-109
PH02Gene51053	5.44028e-111	2.05876e-109
PH02Gene08687	7.84648e-111	2.95985e-109
PH02Gene03055	1.08207e-110	4.0688e-109
PH02Gene42228	2.03975e-110	7.64551e-109
PH02Gene23676	8.04898e-110	3.00741e-108
PH02Gene36976	1.35531e-109	5.04798e-108
PH02Gene23168	3.72801e-109	1.38417e-107
PH02Gene44779	7.02418e-109	2.59983e-107
PH02Gene35870	2.36183e-108	8.7144e-107
PH02Gene44580	8.12612e-108	2.98895e-106
PH02Gene40449	2.08837e-107	7.65757e-106
PH02Gene21145	2.39876e-107	8.76847e-106
PH02Gene00162	2.53267e-107	9.22938e-106
PH02Gene33513	2.51591e-106	9.14012e-105
PH02Gene12459	6.44103e-105	2.3328e-103
PH02Gene01459	1.71247e-104	6.1832e-103
PH02Gene41658	6.33093e-104	2.27894e-102
PH02Gene35189	1.12582e-103	4.04031e-102
PH02Gene05732	1.32862e-103	4.75365e-102
PH02Gene28993	1.36428e-103	4.86649e-102
PH02Gene14422	1.48319e-102	5.2747e-101
PH02Gene00246	2.84372e-102	1.00828e-100
PH02Gene17549	3.18189e-102	1.12481e-100
PH02Gene44833	1.69553e-101	5.97585e-100
PH02Gene14703	6.56846e-101	2.30815e-99
PH02Gene32935	1.03544e-100	3.62772e-99
PH02Gene02744	1.12254e-100	3.92125e-99
PH02Gene28626	1.62309e-100	5.65306e-99
PH02Gene26957	3.08629e-99	1.07176e-97
PH02Gene10986	6.89609e-99	2.38775e-97
PH02Gene00102	8.3308e-99	2.87608e-97
PH02Gene29098	8.39688e-99	2.89044e-97
PH02Gene40848	1.0867e-98	3.72985e-97
PH02Gene34530	1.86631e-98	6.3871e-97
PH02Gene35943	2.57435e-98	8.7848e-97
PH02Gene21370	1.19365e-97	4.0615e-96
PH02Gene36478	2.5347e-97	8.59976e-96
PH02Gene28479	4.5669e-97	1.54502e-95
PH02Gene15613	6.6632e-97	2.24778e-95
PH02Gene29661	1.39195e-96	4.68227e-95
PH02Gene12977	4.78581e-96	1.60529e-94
PH02Gene49504	7.83677e-95	2.62121e-93
PH02Gene16192	1.56525e-94	5.22059e-93
PH02Gene34269	3.33711e-94	1.10989e-92
PH02Gene08461	6.80993e-94	2.25856e-92
PH02Gene19264	6.91394e-94	2.28664e-92
PH02Gene25672	7.88936e-94	2.60195e-92
PH02Gene20760	2.15291e-93	7.08063e-92
PH02Gene39868	1.27647e-92	4.18646e-91
PH02Gene10139	1.47874e-92	4.83641e-91
PH02Gene00364	1.77814e-92	5.79957e-91
PH02Gene03852	1.86195e-92	6.05621e-91
PH02Gene05526	2.20924e-92	7.16607e-91
PH02Gene12795	5.41414e-92	1.75136e-90
PH02Gene11477	5.53794e-92	1.78651e-90
PH02Gene14065	1.30092e-91	4.18527e-90
PH02Gene23450	1.40847e-91	4.51898e-90
PH02Gene44867	1.43204e-91	4.58215e-90
PH02Gene11863	2.46532e-91	7.86704e-90
PH02Gene26446	3.66793e-91	1.16731e-89
PH02Gene23076	5.38852e-91	1.71028e-89
PH02Gene13165	8.17436e-91	2.58752e-89
PH02Gene38718	2.6304e-90	8.30405e-89
PH02Gene10616	4.20251e-90	1.32317e-88
PH02Gene03850	7.00223e-90	2.19881e-88
PH02Gene35310	9.36113e-90	2.93175e-88
PH02Gene43996	1.03796e-89	3.2421e-88
PH02Gene17175	1.57976e-89	4.92145e-88
PH02Gene44777	2.56321e-89	7.96417e-88
PH02Gene25533	2.63416e-89	8.16313e-88
PH02Gene41474	8.5021e-89	2.62786e-87
PH02Gene17440	1.1507e-88	3.54734e-87
PH02Gene05710	1.53759e-88	4.7277e-87
PH02Gene49134	3.16579e-88	9.70869e-87
PH02Gene48454	3.48069e-88	1.06468e-86
PH02Gene04256	4.86038e-88	1.48286e-86
PH02Gene42229	9.42322e-88	2.86752e-86
PH02Gene13909	1.10428e-87	3.35174e-86
PH02Gene24168	1.72904e-86	5.23455e-85
PH02Gene23092	2.13299e-86	6.44098e-85
PH02Gene15622	3.38275e-86	1.01888e-84
PH02Gene04357	3.86069e-86	1.15988e-84
PH02Gene24871	4.16166e-86	1.24712e-84
PH02Gene47137	4.77588e-86	1.42757e-84
PH02Gene01782	1.49608e-85	4.46065e-84
PH02Gene25494	9.98485e-85	2.96955e-83
PH02Gene32598	1.04422e-84	3.09776e-83
PH02Gene42050	1.71151e-84	5.06462e-83
PH02Gene15862	2.47321e-84	7.3003e-83
PH02Gene41579	2.55692e-84	7.52855e-83
PH02Gene10506	3.47062e-84	1.01934e-82
PH02Gene34965	5.91666e-84	1.73345e-82
PH02Gene17043	8.37559e-84	2.44779e-82
PH02Gene46610	1.12692e-83	3.28532e-82
PH02Gene34968	1.42508e-83	4.14433e-82
PH02Gene27077	1.81387e-83	5.262e-82
PH02Gene02845	1.02671e-82	2.97117e-81
PH02Gene34975	1.14765e-82	3.31304e-81
PH02Gene25200	1.79199e-82	5.16048e-81
PH02Gene41377	1.9774e-82	5.68058e-81
PH02Gene11332	2.01655e-82	5.77897e-81
PH02Gene27728	4.07497e-82	1.16497e-80
PH02Gene28612	4.50003e-82	1.28338e-80
PH02Gene18036	5.23576e-82	1.48961e-80
PH02Gene36055	1.02558e-81	2.91082e-80
PH02Gene40513	1.27047e-81	3.59723e-80
PH02Gene16806	1.39357e-81	3.93634e-80
PH02Gene42656	1.60078e-81	4.51083e-80
PH02Gene27298	2.11387e-81	5.94249e-80
PH02Gene07883	2.41639e-81	6.7768e-80
PH02Gene14477	2.55304e-81	7.14308e-80
PH02Gene31762	4.06895e-81	1.13575e-79
PH02Gene19344	5.95342e-81	1.65783e-79
PH02Gene36141	6.02226e-81	1.67306e-79
PH02Gene14732	1.55643e-80	4.31379e-79
PH02Gene02887	2.04274e-80	5.6484e-79
PH02Gene31141	2.34953e-80	6.48153e-79
PH02Gene21237	3.78227e-80	1.04096e-78
PH02Gene01585	4.37046e-80	1.20005e-78
PH02Gene04972	4.49478e-80	1.23132e-78
PH02Gene11345	7.82938e-80	2.13985e-78
PH02Gene47184	1.51455e-79	4.12985e-78
PH02Gene26876	2.27071e-79	6.17749e-78
PH02Gene26035	3.69482e-79	1.00287e-77
PH02Gene03757	1.03346e-78	2.79863e-77
PH02Gene02411	1.14798e-78	3.10163e-77
PH02Gene44950	1.89054e-78	5.09625e-77
PH02Gene04324	2.07107e-78	5.57018e-77
PH02Gene06279	3.6867e-78	9.89293e-77
PH02Gene11117	3.89201e-78	1.04202e-76
PH02Gene35891	2.73244e-77	7.29908e-76
PH02Gene21928	3.4646e-77	9.23399e-76
PH02Gene02598	4.08015e-77	1.08501e-75
PH02Gene14216	1.09224e-76	2.89799e-75
PH02Gene31781	1.53475e-76	4.06295e-75
PH02Gene47921	2.67369e-76	7.06224e-75
PH02Gene07280	2.72456e-76	7.18056e-75
PH02Gene28785	3.74858e-76	9.85736e-75
PH02Gene28355	3.96878e-76	1.04132e-74
PH02Gene00722	4.13283e-76	1.08196e-74
PH02Gene20652	5.39098e-76	1.40822e-74
PH02Gene29592	8.34625e-76	2.17537e-74
PH02Gene50606	1.15718e-75	3.00943e-74
PH02Gene38181	1.29901e-75	3.37087e-74
PH02Gene42289	1.35453e-75	3.50722e-74
PH02Gene07313	1.38293e-75	3.57292e-74
PH02Gene17336	1.88684e-75	4.86417e-74
PH02Gene00763	2.05231e-75	5.27922e-74
PH02Gene46694	2.95303e-75	7.57965e-74
PH02Gene24144	4.29489e-75	1.1e-73
PH02Gene01639	6.28059e-75	1.60508e-73
PH02Gene02069	6.86753e-75	1.75129e-73
PH02Gene41316	7.09231e-75	1.80472e-73
PH02Gene31623	1.20277e-74	3.054e-73
PH02Gene05734	1.21943e-74	3.08967e-73
PH02Gene23694	1.49349e-74	3.77595e-73
PH02Gene29327	1.94817e-74	4.91497e-73
PH02Gene24528	2.31816e-74	5.83594e-73
PH02Gene44069	2.37487e-74	5.96598e-73
PH02Gene44854	2.46258e-74	6.17318e-73
PH02Gene20219	2.66757e-74	6.67288e-73
PH02Gene27782	2.75681e-74	6.88153e-73
PH02Gene16926	2.88234e-74	7.17971e-73
PH02Gene22399	3.45981e-74	8.59999e-73
PH02Gene14007	3.70576e-74	9.19199e-73
PH02Gene47413	4.36336e-74	1.08005e-72
PH02Gene01716	4.9073e-74	1.21214e-72
PH02Gene44596	1.1176e-73	2.7548e-72
PH02Gene48881	1.26797e-73	3.11894e-72
PH02Gene14209	1.2999e-73	3.19085e-72
PH02Gene31125	1.3467e-73	3.29886e-72
PH02Gene05499	1.43962e-73	3.51918e-72
PH02Gene04690	1.50513e-73	3.67171e-72
PH02Gene31397	4.07805e-73	9.92774e-72
PH02Gene00168	6.93658e-73	1.68519e-71
PH02Gene19403	7.01777e-73	1.70141e-71
PH02Gene42583	8.05232e-73	1.94823e-71
PH02Gene43622	1.54615e-72	3.73321e-71
PH02Gene23481	2.06295e-72	4.97086e-71
PH02Gene20235	2.72657e-72	6.55654e-71
PH02Gene15263	3.26894e-72	7.8448e-71
PH02Gene47568	3.94379e-72	9.44511e-71
PH02Gene08645	4.47899e-72	1.07052e-70
PH02Gene00937	4.58241e-72	1.09302e-70
PH02Gene34640	5.41062e-72	1.28797e-70
PH02Gene28170	5.77191e-72	1.37121e-70
PH02Gene12230	6.56059e-72	1.55544e-70
PH02Gene16245	1.01972e-71	2.41279e-70
PH02Gene13206	1.3441e-71	3.17396e-70
PH02Gene10794	1.6573e-71	3.90574e-70
PH02Gene50651	2.03616e-71	4.78903e-70
PH02Gene17676	3.99263e-71	9.37196e-70
PH02Gene41975	5.2902e-71	1.23931e-69
PH02Gene06459	8.90581e-71	2.0822e-69
PH02Gene45483	1.08119e-70	2.52285e-69
PH02Gene35335	1.09549e-70	2.55117e-69
PH02Gene06058	1.15e-70	2.67284e-69
PH02Gene42696	2.00277e-70	4.64572e-69
PH02Gene43844	2.06171e-70	4.77306e-69
PH02Gene02139	2.29095e-70	5.29339e-69
PH02Gene12821	2.95691e-70	6.81879e-69
PH02Gene18539	6.3281e-70	1.45645e-68
PH02Gene37521	8.31296e-70	1.90955e-68
PH02Gene04412	1.097e-69	2.51501e-68
PH02Gene02039	1.24166e-69	2.84114e-68
PH02Gene13112	1.26813e-69	2.89609e-68
PH02Gene18599	1.3065e-69	2.97797e-68
PH02Gene15062	1.86248e-69	4.23706e-68
PH02Gene17916	2.77901e-69	6.30996e-68
PH02Gene25250	2.90238e-69	6.57743e-68
PH02Gene09510	4.68326e-69	1.0593e-67
PH02Gene33389	5.49309e-69	1.24009e-67
PH02Gene49406	1.22287e-68	2.75543e-67
PH02Gene03587	1.24308e-68	2.79564e-67
PH02Gene40954	1.32067e-68	2.96447e-67
PH02Gene47903	1.6054e-68	3.59677e-67
PH02Gene43455	3.54579e-68	7.92901e-67
PH02Gene23709	5.47807e-68	1.22268e-66
PH02Gene18440	5.83063e-68	1.29891e-66
PH02Gene17218	8.11983e-68	1.80548e-66
PH02Gene25011	8.65712e-68	1.92133e-66
PH02Gene25653	1.03274e-67	2.28773e-66
PH02Gene27600	1.24374e-67	2.74996e-66
PH02Gene01012	1.36336e-67	3.00881e-66
PH02Gene34302	2.03357e-67	4.47954e-66
PH02Gene19111	2.18299e-67	4.79972e-66
PH02Gene41618	2.34275e-67	5.14142e-66
PH02Gene08747	3.19007e-67	6.98797e-66
PH02Gene26291	4.96145e-67	1.08481e-65
PH02Gene13238	5.35596e-67	1.16891e-65
PH02Gene37378	5.65266e-67	1.23138e-65
PH02Gene03180	8.10121e-67	1.76153e-65
PH02Gene39996	8.37344e-67	1.81738e-65
PH02Gene35378	9.14908e-67	1.98208e-65
PH02Gene12625	1.32005e-66	2.85454e-65
PH02Gene00881	1.8707e-66	4.03791e-65
PH02Gene18419	2.2842e-66	4.92145e-65
PH02Gene04558	3.19948e-66	6.88093e-65
PH02Gene21659	4.37002e-66	9.38124e-65
PH02Gene40152	5.21378e-66	1.11722e-64
PH02Gene37924	5.76346e-66	1.23278e-64
PH02Gene18837	8.99109e-66	1.91967e-64
PH02Gene09050	1.71917e-65	3.66395e-64
PH02Gene33454	1.9993e-65	4.25329e-64
PH02Gene08953	2.29877e-65	4.88158e-64
PH02Gene22223	4.09123e-65	8.67238e-64
PH02Gene09592	7.52106e-65	1.59142e-63
PH02Gene02754	3.47114e-64	7.33162e-63
PH02Gene30071	3.49554e-64	7.36998e-63
PH02Gene09933	3.67146e-64	7.72708e-63
PH02Gene13911	4.35751e-64	9.15465e-63
PH02Gene32072	6.09929e-64	1.27912e-62
PH02Gene07007	7.49746e-64	1.56955e-62
PH02Gene13389	8.30789e-64	1.73613e-62
PH02Gene20696	9.01219e-64	1.87998e-62
PH02Gene23137	1.17694e-63	2.45081e-62
PH02Gene32393	1.18863e-63	2.47081e-62
PH02Gene15697	1.29624e-63	2.68976e-62
PH02Gene11050	1.35265e-63	2.80189e-62
PH02Gene01097	1.36199e-63	2.81629e-62
PH02Gene30647	2.30342e-63	4.75462e-62
PH02Gene39899	3.15655e-63	6.50425e-62
PH02Gene38781	3.63323e-63	7.47345e-62
PH02Gene16951	5.70504e-63	1.17147e-61
PH02Gene33747	8.70975e-63	1.78535e-61
PH02Gene26744	9.05495e-63	1.85289e-61
PH02Gene02175	1.05921e-62	2.16368e-61
PH02Gene48468	1.24012e-62	2.52887e-61
PH02Gene15764	1.32508e-62	2.69744e-61
PH02Gene19095	1.5518e-62	3.15355e-61
PH02Gene18685	2.13806e-62	4.33747e-61
PH02Gene32005	2.32869e-62	4.71611e-61
PH02Gene03553	3.64231e-62	7.36383e-61
PH02Gene48792	4.21173e-62	8.50049e-61
PH02Gene40511	4.85014e-62	9.77229e-61
PH02Gene19618	5.5224e-62	1.11078e-60
PH02Gene14067	5.93601e-62	1.19195e-60
PH02Gene23239	6.95842e-62	1.39487e-60
PH02Gene24478	7.08978e-62	1.4188e-60
PH02Gene22400	8.04002e-62	1.60624e-60
PH02Gene23529	2.20561e-61	4.39893e-60
PH02Gene07003	2.20962e-61	4.39948e-60
PH02Gene18125	2.23098e-61	4.43453e-60
PH02Gene13984	2.40536e-61	4.77313e-60
PH02Gene40775	2.43449e-61	4.82282e-60
PH02Gene17670	2.9967e-61	5.92663e-60
PH02Gene10844	3.15066e-61	6.22071e-60
PH02Gene49768	3.19051e-61	6.28888e-60
PH02Gene02871	3.93527e-61	7.74396e-60
PH02Gene07451	8.68054e-61	1.70534e-59
PH02Gene06499	9.22702e-61	1.80969e-59
PH02Gene39487	9.72424e-61	1.90405e-59
PH02Gene14704	1.13186e-60	2.21257e-59
PH02Gene12117	1.68429e-60	3.28701e-59
PH02Gene47219	1.91269e-60	3.7266e-59
PH02Gene01505	2.10377e-60	4.09213e-59
PH02Gene33183	2.91144e-60	5.65384e-59
PH02Gene50471	3.13775e-60	6.08331e-59
PH02Gene04849	3.64517e-60	7.05549e-59
PH02Gene10016	4.65615e-60	8.99757e-59
PH02Gene27841	4.72248e-60	9.11084e-59
PH02Gene01546	4.75025e-60	9.14946e-59
PH02Gene37691	8.83534e-60	1.699e-58
PH02Gene07742	1.22094e-59	2.344e-58
PH02Gene05331	1.37892e-59	2.64301e-58
PH02Gene30486	1.42493e-59	2.72676e-58
PH02Gene00068	1.4518e-59	2.77369e-58
PH02Gene03919	1.46682e-59	2.79786e-58
PH02Gene05762	1.91115e-59	3.6395e-58
PH02Gene02658	2.11598e-59	4.02308e-58
PH02Gene05362	2.84387e-59	5.39832e-58
PH02Gene02575	4.62643e-59	8.76794e-58
PH02Gene43588	5.09193e-59	9.63469e-58
PH02Gene22851	6.37446e-59	1.20421e-57
PH02Gene31864	6.79443e-59	1.2815e-57
PH02Gene30014	1.38164e-58	2.60176e-57
PH02Gene15235	1.66834e-58	3.13663e-57
PH02Gene15462	2.08486e-58	3.91351e-57
PH02Gene17774	2.11145e-58	3.95713e-57
PH02Gene27019	2.32768e-58	4.35545e-57
PH02Gene17129	2.87094e-58	5.36348e-57
PH02Gene13017	3.1873e-58	5.9451e-57
PH02Gene05461	3.27003e-58	6.08978e-57
PH02Gene14239	3.29653e-58	6.12947e-57
PH02Gene37348	4.41001e-58	8.18695e-57
PH02Gene17081	7.19341e-58	1.33332e-56
PH02Gene07558	9.30553e-58	1.72211e-56
PH02Gene42520	9.66911e-58	1.78659e-56
PH02Gene38725	1.37068e-57	2.5287e-56
PH02Gene04271	1.45779e-57	2.6852e-56
PH02Gene12624	1.56873e-57	2.88505e-56
PH02Gene14126	2.02454e-57	3.71753e-56
PH02Gene18976	2.09858e-57	3.84751e-56
PH02Gene29649	2.59409e-57	4.74859e-56
PH02Gene08070	3.43233e-57	6.2733e-56
PH02Gene07822	4.25955e-57	7.77318e-56
PH02Gene42623	4.97037e-57	9.05636e-56
PH02Gene37232	5.60144e-57	1.01905e-55
PH02Gene47324	6.49245e-57	1.17933e-55
PH02Gene04855	6.81523e-57	1.23606e-55
PH02Gene16927	7.49012e-57	1.35638e-55
PH02Gene09013	7.64771e-57	1.3828e-55
PH02Gene18218	8.32416e-57	1.5028e-55
PH02Gene25046	9.02278e-57	1.62644e-55
PH02Gene29097	9.69151e-57	1.74432e-55
PH02Gene29868	1.82229e-56	3.27485e-55
PH02Gene03697	1.94004e-56	3.48116e-55
PH02Gene13855	2.23988e-56	4.0131e-55
PH02Gene30297	2.32942e-56	4.16719e-55
PH02Gene20436	2.93773e-56	5.24747e-55
PH02Gene12335	3.09226e-56	5.51515e-55
PH02Gene50407	4.32117e-56	7.69533e-55
PH02Gene01198	6.77969e-56	1.20554e-54
PH02Gene25333	9.38536e-56	1.66636e-54
PH02Gene20699	9.83307e-56	1.74323e-54
PH02Gene01429	1.03959e-55	1.84024e-54
PH02Gene49920	1.28735e-55	2.27541e-54
PH02Gene01083	1.85855e-55	3.2801e-54
PH02Gene15099	1.86517e-55	3.28687e-54
PH02Gene10338	1.96889e-55	3.46448e-54
PH02Gene50480	3.24846e-55	5.70753e-54
PH02Gene21681	3.65667e-55	6.4152e-54
PH02Gene22751	4.37728e-55	7.66803e-54
PH02Gene19169	4.52343e-55	7.91232e-54
PH02Gene14449	5.02087e-55	8.76945e-54
PH02Gene17452	5.83548e-55	1.01772e-53
PH02Gene18247	7.69851e-55	1.34065e-53
PH02Gene24126	9.12559e-55	1.58683e-53
PH02Gene22554	1.06753e-54	1.85358e-53
PH02Gene07789	1.11079e-54	1.92586e-53
PH02Gene06848	1.51213e-54	2.61785e-53
PH02Gene14895	1.60745e-54	2.7788e-53
PH02Gene40673	2.3897e-54	4.12503e-53
PH02Gene31077	2.54148e-54	4.38062e-53
PH02Gene10395	2.95995e-54	5.09448e-53
PH02Gene45820	3.01488e-54	5.18147e-53
PH02Gene02463	3.57155e-54	6.12926e-53
PH02Gene46974	4.17496e-54	7.15439e-53
PH02Gene44953	7.64841e-54	1.30877e-52
PH02Gene18762	1.00381e-53	1.71519e-52
PH02Gene41494	1.01366e-53	1.72952e-52
PH02Gene36773	1.15268e-53	1.96387e-52
PH02Gene18428	1.45472e-53	2.47491e-52
PH02Gene33068	1.51253e-53	2.56956e-52
PH02Gene01790	1.94538e-53	3.30016e-52
PH02Gene44634	2.97145e-53	5.03356e-52
PH02Gene19590	3.55041e-53	6.00568e-52
PH02Gene46777	3.96258e-53	6.6933e-52
PH02Gene06257	4.51042e-53	7.60779e-52
PH02Gene12982	4.78387e-53	8.05752e-52
PH02Gene22841	4.929e-53	8.29013e-52
PH02Gene21063	5.57509e-53	9.36345e-52
PH02Gene19326	8.66584e-53	1.45338e-51
PH02Gene01799	1.29935e-52	2.1761e-51
PH02Gene41527	1.40958e-52	2.35735e-51
PH02Gene09041	1.43619e-52	2.39846e-51
PH02Gene09445	1.76962e-52	2.95112e-51
PH02Gene07071	1.85924e-52	3.0962e-51
PH02Gene16812	2.26497e-52	3.76655e-51
PH02Gene48191	2.90086e-52	4.81722e-51
PH02Gene10144	5.59137e-52	9.2721e-51
PH02Gene33958	7.26317e-52	1.20275e-50
PH02Gene03241	7.81002e-52	1.2915e-50
PH02Gene14347	1.0293e-51	1.69971e-50
PH02Gene30788	1.26388e-51	2.08417e-50
PH02Gene03511	1.28802e-51	2.12101e-50
PH02Gene27681	1.29533e-51	2.13008e-50
PH02Gene01352	1.36946e-51	2.24885e-50
PH02Gene32481	1.48237e-51	2.43089e-50
PH02Gene15732	1.68421e-51	2.75805e-50
PH02Gene26206	1.85208e-51	3.02873e-50
PH02Gene44566	2.15766e-51	3.52358e-50
PH02Gene00741	2.70558e-51	4.41226e-50
PH02Gene30127	4.20415e-51	6.84667e-50
PH02Gene35579	4.3518e-51	7.07737e-50
PH02Gene11813	1.10112e-50	1.78831e-49
PH02Gene42171	1.19173e-50	1.9328e-49
PH02Gene50558	1.93703e-50	3.13725e-49
PH02Gene06081	2.13331e-50	3.45041e-49
PH02Gene20370	2.34558e-50	3.78855e-49
PH02Gene45444	2.73134e-50	4.40559e-49
PH02Gene08746	2.73997e-50	4.41348e-49
PH02Gene27069	3.30147e-50	5.31068e-49
PH02Gene50679	3.51278e-50	5.6429e-49
PH02Gene34463	4.30794e-50	6.91085e-49
PH02Gene07116	5.32227e-50	8.52647e-49
PH02Gene21017	5.9413e-50	9.50528e-49
PH02Gene27064	6.60765e-50	1.0557e-48
PH02Gene15884	7.21671e-50	1.15146e-48
PH02Gene03321	9.04045e-50	1.44049e-48
PH02Gene10782	1.08196e-49	1.72166e-48
PH02Gene08468	1.56625e-49	2.48686e-48
PH02Gene31072	1.56706e-49	2.48686e-48
PH02Gene31405	1.68252e-49	2.66651e-48
PH02Gene25944	1.88333e-49	2.98076e-48
PH02Gene27013	2.30358e-49	3.64101e-48
PH02Gene03593	2.35355e-49	3.71502e-48
PH02Gene00057	3.56561e-49	5.62072e-48
PH02Gene15298	5.86281e-49	9.22962e-48
PH02Gene41082	8.62298e-49	1.35568e-47
PH02Gene44121	9.02388e-49	1.41682e-47
PH02Gene34189	1.38885e-48	2.17771e-47
PH02Gene39823	1.7546e-48	2.74756e-47
PH02Gene35961	1.88613e-48	2.94961e-47
PH02Gene45042	2.60003e-48	4.06065e-47
PH02Gene48411	3.6196e-48	5.64553e-47
PH02Gene35569	3.87136e-48	6.03023e-47
PH02Gene05618	4.30604e-48	6.69847e-47
PH02Gene03448	4.40142e-48	6.83784e-47
PH02Gene38832	4.81526e-48	7.47093e-47
PH02Gene10550	6.03429e-48	9.34998e-47
PH02Gene48955	7.81813e-48	1.20981e-46
PH02Gene12093	8.50248e-48	1.31399e-46
PH02Gene22162	8.57782e-48	1.3239e-46
PH02Gene18986	8.85367e-48	1.36469e-46
PH02Gene22261	1.26372e-47	1.94534e-46
PH02Gene03130	1.568e-47	2.4106e-46
PH02Gene27968	1.62355e-47	2.49274e-46
PH02Gene06791	3.24311e-47	4.97291e-46
PH02Gene34917	3.26452e-47	4.99925e-46
PH02Gene44832	4.3625e-47	6.67202e-46
PH02Gene28610	4.64149e-47	7.08953e-46
PH02Gene36908	4.82481e-47	7.36001e-46
PH02Gene01065	4.94397e-47	7.53206e-46
PH02Gene11742	5.44582e-47	8.28592e-46
PH02Gene37518	7.21781e-47	1.09679e-45
PH02Gene26764	8.01589e-47	1.2165e-45
PH02Gene43710	8.34216e-47	1.26439e-45
PH02Gene27344	1.09728e-46	1.66098e-45
PH02Gene41010	1.285e-46	1.94264e-45
PH02Gene36771	1.33659e-46	2.01804e-45
PH02Gene12484	1.62317e-46	2.44761e-45
PH02Gene27092	1.71105e-46	2.57683e-45
PH02Gene07774	2.28134e-46	3.43131e-45
PH02Gene47122	2.9682e-46	4.45872e-45
PH02Gene19540	3.28369e-46	4.92637e-45
PH02Gene19120	4.08181e-46	6.11599e-45
PH02Gene05844	4.29321e-46	6.42458e-45
PH02Gene00013	4.63378e-46	6.92545e-45
PH02Gene33220	4.91589e-46	7.33779e-45
PH02Gene22967	5.01915e-46	7.48247e-45
PH02Gene28959	6.23462e-46	9.28274e-45
PH02Gene13367	6.33059e-46	9.41377e-45
PH02Gene42835	7.16065e-46	1.06347e-44
PH02Gene11329	9.08897e-46	1.34816e-44
PH02Gene20714	9.8694e-46	1.46208e-44
PH02Gene35422	1.03961e-45	1.53818e-44
PH02Gene29260	1.14249e-45	1.68828e-44
PH02Gene42442	1.14819e-45	1.69459e-44
PH02Gene24037	1.17077e-45	1.72575e-44
PH02Gene31942	1.45807e-45	2.14656e-44
PH02Gene23230	1.98266e-45	2.91523e-44
PH02Gene17723	2.28392e-45	3.354e-44
PH02Gene04136	2.2991e-45	3.3721e-44
PH02Gene28670	2.35473e-45	3.44941e-44
PH02Gene31120	2.88311e-45	4.2182e-44
PH02Gene17668	3.49501e-45	5.10712e-44
PH02Gene13463	4.07507e-45	5.94739e-44
PH02Gene08453	4.20557e-45	6.13027e-44
PH02Gene44071	4.78189e-45	6.96175e-44
PH02Gene26638	4.94348e-45	7.18814e-44
PH02Gene14009	5.39856e-45	7.84019e-44
PH02Gene41897	5.98031e-45	8.67439e-44
PH02Gene17516	7.74324e-45	1.12177e-43
PH02Gene03918	8.55676e-45	1.23811e-43
PH02Gene04636	1.05281e-44	1.52149e-43
PH02Gene23351	1.14681e-44	1.65531e-43
PH02Gene21655	1.19639e-44	1.72476e-43
PH02Gene39798	1.25549e-44	1.80775e-43
PH02Gene02539	1.39986e-44	2.01318e-43
PH02Gene07235	1.81012e-44	2.60001e-43
PH02Gene37579	1.94934e-44	2.79658e-43
PH02Gene35924	2.00014e-44	2.86598e-43
PH02Gene21535	2.01692e-44	2.88652e-43
PH02Gene29620	2.166e-44	3.09611e-43
PH02Gene15766	3.06318e-44	4.37328e-43
PH02Gene34518	4.31221e-44	6.14906e-43
PH02Gene31541	4.45717e-44	6.3481e-43
PH02Gene04444	4.59392e-44	6.535e-43
PH02Gene20860	4.6046e-44	6.5423e-43
PH02Gene39866	5.36128e-44	7.60825e-43
PH02Gene29851	5.67972e-44	8.05048e-43
PH02Gene27476	6.75264e-44	9.55976e-43
PH02Gene13415	7.25159e-44	1.02538e-42
PH02Gene13753	7.62388e-44	1.07674e-42
PH02Gene10640	8.09224e-44	1.14152e-42
PH02Gene37962	1.0751e-43	1.51476e-42
PH02Gene27550	1.14367e-43	1.60945e-42
PH02Gene21727	1.17654e-43	1.65373e-42
PH02Gene36880	1.18125e-43	1.65839e-42
PH02Gene39686	1.37476e-43	1.92777e-42
PH02Gene39224	2.04403e-43	2.86286e-42
PH02Gene00266	2.06977e-43	2.89547e-42
PH02Gene20964	2.57746e-43	3.60143e-42
PH02Gene30070	3.53101e-43	4.92798e-42
PH02Gene18881	4.993e-43	6.96013e-42
PH02Gene13595	6.06616e-43	8.44613e-42
PH02Gene29708	6.19574e-43	8.61639e-42
PH02Gene22253	6.47939e-43	9.00025e-42
PH02Gene51062	6.91673e-43	9.59646e-42
PH02Gene13450	7.64708e-43	1.05973e-41
PH02Gene22853	8.40263e-43	1.16307e-41
PH02Gene08893	1.16179e-42	1.60623e-41
PH02Gene42682	1.34948e-42	1.86355e-41
PH02Gene46612	1.45763e-42	2.01054e-41
PH02Gene10382	1.74459e-42	2.40354e-41
PH02Gene37736	1.80643e-42	2.48585e-41
PH02Gene24954	1.92553e-42	2.64665e-41
PH02Gene23093	2.66903e-42	3.66433e-41
PH02Gene12013	2.96341e-42	4.06376e-41
PH02Gene27016	3.20738e-42	4.39322e-41
PH02Gene06407	3.47703e-42	4.75705e-41
PH02Gene05437	3.63709e-42	4.97028e-41
PH02Gene13064	3.74234e-42	5.10819e-41
PH02Gene21550	3.88007e-42	5.29007e-41
PH02Gene23657	3.95067e-42	5.38011e-41
PH02Gene15179	4.86521e-42	6.61792e-41
PH02Gene16788	5.07579e-42	6.89642e-41
PH02Gene03179	5.82818e-42	7.90958e-41
PH02Gene04247	8.63628e-42	1.17071e-40
PH02Gene35833	9.30911e-42	1.26047e-40
PH02Gene29542	1.16797e-41	1.57963e-40
PH02Gene27555	1.21266e-41	1.63821e-40
PH02Gene28283	1.23922e-41	1.67217e-40
PH02Gene35821	1.31217e-41	1.76859e-40
PH02Gene36801	2.01085e-41	2.7072e-40
PH02Gene37862	2.53361e-41	3.4071e-40
PH02Gene09591	2.57768e-41	3.46242e-40
PH02Gene01081	2.88079e-41	3.86517e-40
PH02Gene27657	4.03729e-41	5.4107e-40
PH02Gene00378	4.40206e-41	5.89287e-40
PH02Gene47780	5.81338e-41	7.77334e-40
PH02Gene38035	5.88004e-41	7.85357e-40
PH02Gene41471	7.32301e-41	9.76981e-40
PH02Gene27925	8.24051e-41	1.09815e-39
PH02Gene44825	1.02749e-40	1.36771e-39
PH02Gene16542	1.14236e-40	1.5189e-39
PH02Gene02271	1.1732e-40	1.55815e-39
PH02Gene12245	1.39482e-40	1.85041e-39
PH02Gene34295	1.56893e-40	2.07905e-39
PH02Gene25488	1.65533e-40	2.19109e-39
PH02Gene16535	1.82826e-40	2.41728e-39
PH02Gene11640	1.9668e-40	2.59753e-39
PH02Gene41137	2.53736e-40	3.34733e-39
PH02Gene14860	2.72461e-40	3.59035e-39
PH02Gene05685	2.75617e-40	3.62788e-39
PH02Gene22733	3.25196e-40	4.27571e-39
PH02Gene13822	3.38054e-40	4.43982e-39
PH02Gene08089	3.46433e-40	4.54482e-39
PH02Gene04799	3.61809e-40	4.74127e-39
PH02Gene17830	4.48756e-40	5.87413e-39
PH02Gene19300	5.28601e-40	6.91163e-39
PH02Gene48672	5.74302e-40	7.50087e-39
PH02Gene22478	5.80897e-40	7.57863e-39
PH02Gene10576	5.86033e-40	7.63719e-39
PH02Gene33172	6.85955e-40	8.92952e-39
PH02Gene38624	8.27142e-40	1.07556e-38
PH02Gene10005	1.32238e-39	1.71764e-38
PH02Gene04333	1.33793e-39	1.73592e-38
PH02Gene22533	1.70059e-39	2.20405e-38
PH02Gene01028	1.72261e-39	2.23014e-38
PH02Gene05257	1.75622e-39	2.27116e-38
PH02Gene40001	1.86394e-39	2.40783e-38
PH02Gene27897	1.97845e-39	2.55295e-38
PH02Gene30990	2.08077e-39	2.68206e-38
PH02Gene43332	2.09268e-39	2.69446e-38
PH02Gene28967	2.11665e-39	2.72237e-38
PH02Gene04909	2.25939e-39	2.90279e-38
PH02Gene05267	2.54584e-39	3.26725e-38
PH02Gene44146	2.73747e-39	3.50937e-38
PH02Gene15726	3.01616e-39	3.86246e-38
PH02Gene39555	3.03951e-39	3.88814e-38
PH02Gene41575	3.08552e-39	3.94271e-38
PH02Gene04151	3.74719e-39	4.78303e-38
PH02Gene27385	4.15901e-39	5.30296e-38
PH02Gene49077	4.89962e-39	6.24054e-38
PH02Gene14011	5.08995e-39	6.47597e-38
PH02Gene01522	7.32956e-39	9.3154e-38
PH02Gene00460	8.62107e-39	1.0945e-37
PH02Gene02238	9.36228e-39	1.18733e-37
PH02Gene23914	9.57129e-39	1.21253e-37
PH02Gene20470	1.33801e-38	1.69323e-37
PH02Gene14707	1.4739e-38	1.8632e-37
PH02Gene14367	1.73523e-38	2.19121e-37
PH02Gene12618	1.81319e-38	2.28722e-37
PH02Gene03238	1.83403e-38	2.31104e-37
PH02Gene00060	2.05474e-38	2.58639e-37
PH02Gene12626	2.06101e-38	2.59152e-37
PH02Gene10341	2.19754e-38	2.76025e-37
PH02Gene19891	2.23434e-38	2.80349e-37
PH02Gene12099	2.51869e-38	3.15691e-37
PH02Gene23361	2.55234e-38	3.19571e-37
PH02Gene39646	2.77672e-38	3.47296e-37
PH02Gene04595	2.88198e-38	3.6008e-37
PH02Gene29438	7.62895e-38	9.52168e-37
PH02Gene51096	7.8932e-38	9.84107e-37
PH02Gene05249	8.11664e-38	1.0109e-36
PH02Gene02359	8.21406e-38	1.02195e-36
PH02Gene33051	8.55267e-38	1.06296e-36
PH02Gene17353	8.89192e-38	1.10396e-36
PH02Gene08689	8.9873e-38	1.11463e-36
PH02Gene40703	1.25396e-37	1.55357e-36
PH02Gene21956	1.59114e-37	1.96924e-36
PH02Gene48145	1.61076e-37	1.99144e-36
PH02Gene24639	2.02643e-37	2.50272e-36
PH02Gene22009	2.15617e-37	2.66018e-36
PH02Gene06921	2.80745e-37	3.46008e-36
PH02Gene26114	3.14912e-37	3.87712e-36
PH02Gene05749	3.24968e-37	3.99676e-36
PH02Gene38101	3.48829e-37	4.28577e-36
PH02Gene05236	3.79689e-37	4.66007e-36
PH02Gene13050	3.94292e-37	4.83257e-36
PH02Gene47414	3.94563e-37	4.83257e-36
PH02Gene12351	4.58173e-37	5.60585e-36
PH02Gene10075	5.35826e-37	6.54917e-36
PH02Gene14962	5.48715e-37	6.69977e-36
PH02Gene47189	5.73441e-37	6.99444e-36
PH02Gene35260	5.92023e-37	7.21364e-36
PH02Gene18960	6.60142e-37	8.03536e-36
PH02Gene21060	7.1816e-37	8.73255e-36
PH02Gene39929	7.35695e-37	8.93657e-36
PH02Gene13991	9.28824e-37	1.12709e-35
PH02Gene42843	9.99519e-37	1.21163e-35
PH02Gene21385	1.01508e-36	1.22923e-35
PH02Gene08095	1.04574e-36	1.26506e-35
PH02Gene43778	1.14252e-36	1.38073e-35
PH02Gene18002	1.28956e-36	1.55683e-35
PH02Gene38257	1.40978e-36	1.70023e-35
PH02Gene24491	1.43748e-36	1.73187e-35
PH02Gene08959	1.87401e-36	2.2555e-35
PH02Gene27517	1.96196e-36	2.35895e-35
PH02Gene01269	2.34006e-36	2.81069e-35
PH02Gene41397	2.36293e-36	2.83527e-35
PH02Gene19619	2.50847e-36	3.00686e-35
PH02Gene06749	2.57306e-36	3.08115e-35
PH02Gene00244	3.9903e-36	4.77341e-35
PH02Gene30010	4.05943e-36	4.85118e-35
PH02Gene36445	4.19117e-36	5.00356e-35
PH02Gene38188	4.50612e-36	5.37412e-35
PH02Gene10076	5.6048e-36	6.67769e-35
PH02Gene31596	5.82089e-36	6.92815e-35
PH02Gene43104	6.11608e-36	7.27216e-35
PH02Gene22946	6.16353e-36	7.32121e-35
PH02Gene00871	6.94758e-36	8.24423e-35
PH02Gene20810	7.99509e-36	9.47771e-35
PH02Gene45346	8.53018e-36	1.01019e-34
PH02Gene28465	8.76304e-36	1.03673e-34
PH02Gene41819	9.02862e-36	1.06708e-34
PH02Gene13108	9.74461e-36	1.15055e-34
PH02Gene42526	1.0277e-35	1.21219e-34
PH02Gene28636	1.22605e-35	1.4447e-34
PH02Gene27779	1.23881e-35	1.45829e-34
PH02Gene08789	1.28822e-35	1.51494e-34
PH02Gene40438	1.5895e-35	1.86738e-34
PH02Gene09247	1.85049e-35	2.17184e-34
PH02Gene13727	2.1369e-35	2.5055e-34
PH02Gene22814	2.15866e-35	2.5285e-34
PH02Gene34250	2.39055e-35	2.79734e-34
PH02Gene04686	2.84912e-35	3.33065e-34
PH02Gene17922	3.26925e-35	3.818e-34
PH02Gene38837	3.36699e-35	3.92827e-34
PH02Gene39518	3.40317e-35	3.96656e-34
PH02Gene34085	3.53886e-35	4.12065e-34
PH02Gene16058	3.56518e-35	4.14719e-34
PH02Gene45555	3.75208e-35	4.36031e-34
PH02Gene34457	4.02065e-35	4.66782e-34
PH02Gene17241	4.04403e-35	4.69035e-34
PH02Gene06031	4.0575e-35	4.70136e-34
PH02Gene45783	4.26696e-35	4.93921e-34
PH02Gene09746	6.30695e-35	7.29345e-34
PH02Gene38939	7.0675e-35	8.16497e-34
PH02Gene09589	7.32758e-35	8.45716e-34
PH02Gene46389	7.8565e-35	9.05875e-34
PH02Gene20099	8.59814e-35	9.90421e-34
PH02Gene42462	8.81476e-35	1.01438e-33
PH02Gene08724	8.84972e-35	1.01742e-33
PH02Gene47836	1.10244e-34	1.26619e-33
PH02Gene13376	1.11007e-34	1.27372e-33
PH02Gene39432	1.25268e-34	1.43596e-33
PH02Gene08167	1.40508e-34	1.6091e-33
PH02Gene08613	1.41045e-34	1.61368e-33
PH02Gene12614	1.68394e-34	1.92471e-33
PH02Gene00335	1.92937e-34	2.2031e-33
PH02Gene05106	1.98363e-34	2.26287e-33
PH02Gene15741	2.53234e-34	2.88603e-33
PH02Gene48836	2.69944e-34	3.0735e-33
PH02Gene43753	2.95431e-34	3.36046e-33
PH02Gene19245	3.02163e-34	3.43373e-33
PH02Gene18274	3.8171e-34	4.33351e-33
PH02Gene02183	4.20629e-34	4.77077e-33
PH02Gene12060	4.98473e-34	5.64825e-33
PH02Gene19555	5.32024e-34	6.02264e-33
PH02Gene15007	5.45483e-34	6.16908e-33
PH02Gene15538	5.76898e-34	6.51812e-33
PH02Gene07110	7.55579e-34	8.52879e-33
PH02Gene12347	8.03473e-34	9.06075e-33
PH02Gene40639	8.88942e-34	1.0015e-32
PH02Gene29317	1.21352e-33	1.36588e-32
PH02Gene13821	1.24309e-33	1.39782e-32
PH02Gene34575	1.29617e-33	1.45612e-32
PH02Gene44037	1.5827e-33	1.77633e-32
PH02Gene29523	1.77849e-33	1.99417e-32
PH02Gene28273	1.88765e-33	2.11456e-32
PH02Gene00276	1.92227e-33	2.15131e-32
PH02Gene44575	2.15196e-33	2.40608e-32
PH02Gene42860	2.21982e-33	2.4796e-32
PH02Gene07102	2.27987e-33	2.54428e-32
PH02Gene27470	2.43329e-33	2.71292e-32
PH02Gene20307	2.59047e-33	2.8828e-32
PH02Gene40447	2.59054e-33	2.8828e-32
PH02Gene20963	2.67906e-33	2.97849e-32
PH02Gene06251	2.72052e-33	3.02175e-32
PH02Gene01187	2.85017e-33	3.16278e-32
PH02Gene04966	2.91206e-33	3.22842e-32
PH02Gene36501	2.98224e-33	3.30312e-32
PH02Gene05520	3.27203e-33	3.6207e-32
PH02Gene02366	3.30254e-33	3.65104e-32
PH02Gene04968	3.51016e-33	3.87694e-32
PH02Gene28289	3.63672e-33	4.01297e-32
PH02Gene06552	3.8229e-33	4.21447e-32
PH02Gene40393	4.39084e-33	4.83606e-32
PH02Gene16833	4.40834e-33	4.85082e-32
PH02Gene16582	5.47401e-33	6.01784e-32
PH02Gene06455	5.62949e-33	6.18302e-32
PH02Gene06774	6.14635e-33	6.74442e-32
PH02Gene13406	6.20996e-33	6.80789e-32
PH02Gene24832	6.36814e-33	6.97483e-32
PH02Gene19854	6.60175e-33	7.22399e-32
PH02Gene48298	7.29357e-33	7.97363e-32
PH02Gene33224	7.43912e-33	8.12523e-32
PH02Gene03475	9.26252e-33	1.01074e-31
PH02Gene29029	9.66115e-33	1.05327e-31
PH02Gene45587	1.01302e-32	1.10339e-31
PH02Gene45737	1.05682e-32	1.15004e-31
PH02Gene27818	1.06607e-32	1.15903e-31
PH02Gene31706	1.12043e-32	1.21701e-31
PH02Gene09495	1.18842e-32	1.28967e-31
PH02Gene01234	1.25533e-32	1.36104e-31
PH02Gene11256	1.47223e-32	1.59474e-31
PH02Gene10357	1.4751e-32	1.59638e-31
PH02Gene10936	1.57378e-32	1.70161e-31
PH02Gene07588	1.64845e-32	1.78071e-31
PH02Gene15897	1.67419e-32	1.80687e-31
PH02Gene21561	1.79509e-32	1.93559e-31
PH02Gene17488	1.96442e-32	2.11623e-31
PH02Gene20071	2.0327e-32	2.18779e-31
PH02Gene03512	2.08107e-32	2.23782e-31
PH02Gene09016	2.21235e-32	2.37682e-31
PH02Gene05426	2.24276e-32	2.4073e-31
PH02Gene03895	2.93448e-32	3.1469e-31
PH02Gene33477	3.02819e-32	3.24445e-31
PH02Gene17828	3.03791e-32	3.25191e-31
PH02Gene15554	3.1193e-32	3.33602e-31
PH02Gene42593	3.59347e-32	3.83965e-31
PH02Gene44757	3.61173e-32	3.85567e-31
PH02Gene35959	3.65698e-32	3.90045e-31
PH02Gene27187	4.13463e-32	4.40592e-31
PH02Gene21115	4.3542e-32	4.63571e-31
PH02Gene02396	5.41056e-32	5.75518e-31
PH02Gene00063	5.60852e-32	5.96038e-31
PH02Gene13076	5.63605e-32	5.98425e-31
PH02Gene50130	5.7887e-32	6.1408e-31
PH02Gene20213	5.81666e-32	6.16493e-31
PH02Gene32722	6.06899e-32	6.4266e-31
PH02Gene43307	6.60461e-32	6.98751e-31
PH02Gene12613	6.92488e-32	7.31979e-31
PH02Gene01024	7.40541e-32	7.82072e-31
PH02Gene22699	7.52816e-32	7.94325e-31
PH02Gene05394	7.90135e-32	8.32958e-31
PH02Gene05717	8.32204e-32	8.76524e-31
PH02Gene31788	8.347e-32	8.78369e-31
PH02Gene21571	9.98172e-32	1.04946e-30
PH02Gene23505	1.05844e-31	1.11183e-30
PH02Gene18129	1.21758e-31	1.27786e-30
PH02Gene50730	1.31615e-31	1.38009e-30
PH02Gene04181	1.41203e-31	1.47931e-30
PH02Gene22595	1.42284e-31	1.48931e-30
PH02Gene40242	1.85012e-31	1.93484e-30
PH02Gene48272	1.86421e-31	1.94785e-30
PH02Gene42410	1.90379e-31	1.98745e-30
PH02Gene03046	1.92131e-31	2.00397e-30
PH02Gene17551	2.28643e-31	2.38269e-30
PH02Gene35446	2.38581e-31	2.48407e-30
PH02Gene13990	2.52722e-31	2.62898e-30
PH02Gene14735	2.98788e-31	3.10545e-30
PH02Gene20311	3.11459e-31	3.2343e-30
PH02Gene01540	3.12471e-31	3.24196e-30
PH02Gene49657	3.12907e-31	3.24363e-30
PH02Gene13038	3.13977e-31	3.25186e-30
PH02Gene50289	3.19734e-31	3.30859e-30
PH02Gene33975	3.21333e-31	3.32222e-30
PH02Gene22173	4.64663e-31	4.79989e-30
PH02Gene16883	4.75967e-31	4.91237e-30
PH02Gene47181	4.83065e-31	4.98126e-30
PH02Gene18046	4.94837e-31	5.0982e-30
PH02Gene24557	5.1554e-31	5.30687e-30
PH02Gene47163	6.32856e-31	6.50882e-30
PH02Gene45522	6.44813e-31	6.62603e-30
PH02Gene01704	6.57759e-31	6.75319e-30
PH02Gene44264	7.48967e-31	7.68293e-30
PH02Gene22948	7.51693e-31	7.7042e-30
PH02Gene10035	8.36909e-31	8.57015e-30
PH02Gene06911	8.38901e-31	8.5831e-30
PH02Gene12793	8.90312e-31	9.10122e-30
PH02Gene47372	9.12073e-31	9.31561e-30
PH02Gene35745	9.93085e-31	1.01343e-29
PH02Gene10849	1.27746e-30	1.3025e-29
PH02Gene31973	1.32347e-30	1.34825e-29
PH02Gene22076	1.37988e-30	1.40451e-29
PH02Gene42019	1.5086e-30	1.5342e-29
PH02Gene27478	1.51075e-30	1.53506e-29
PH02Gene50766	1.57784e-30	1.60186e-29
PH02Gene11470	1.63288e-30	1.65631e-29
PH02Gene19390	1.72654e-30	1.74981e-29
PH02Gene10235	1.8004e-30	1.8231e-29
PH02Gene27343	2.16105e-30	2.18642e-29
PH02Gene35582	2.28783e-30	2.31271e-29
PH02Gene41407	2.32939e-30	2.35271e-29
PH02Gene10363	2.4908e-30	2.51358e-29
PH02Gene36190	2.59346e-30	2.61494e-29
PH02Gene26362	2.71634e-30	2.7365e-29
PH02Gene33929	3.3325e-30	3.35438e-29
PH02Gene42645	3.33687e-30	3.35591e-29
PH02Gene47886	4.38326e-30	4.40452e-29
PH02Gene06084	4.757e-30	4.77601e-29
PH02Gene37204	5.40863e-30	5.42563e-29
PH02Gene27362	5.43914e-30	5.45161e-29
PH02Gene40964	5.75603e-30	5.76432e-29
PH02Gene31845	5.81067e-30	5.81411e-29
PH02Gene34811	6.46701e-30	6.46537e-29
PH02Gene15297	6.80868e-30	6.80119e-29
PH02Gene16676	6.91242e-30	6.89898e-29
PH02Gene11794	7.5218e-30	7.50083e-29
PH02Gene16625	9.99897e-30	9.96269e-29
PH02Gene24335	1.03226e-29	1.02765e-28
PH02Gene39415	1.04392e-29	1.03838e-28
PH02Gene00100	1.054e-29	1.04752e-28
PH02Gene05633	1.06193e-29	1.05452e-28
PH02Gene20673	1.10844e-29	1.09978e-28
PH02Gene43656	1.14851e-29	1.13857e-28
PH02Gene49088	1.24724e-29	1.23542e-28
PH02Gene47022	1.24894e-29	1.23606e-28
PH02Gene46092	1.34809e-29	1.33307e-28
PH02Gene46861	1.45674e-29	1.4393e-28
PH02Gene14940	1.53025e-29	1.51067e-28
PH02Gene22644	1.53856e-29	1.51761e-28
PH02Gene17112	1.63343e-29	1.60984e-28
PH02Gene04952	1.67049e-29	1.64499e-28
PH02Gene06158	1.79954e-29	1.77059e-28
PH02Gene16661	1.92812e-29	1.89553e-28
PH02Gene22071	2.01386e-29	1.97817e-28
PH02Gene21375	2.25186e-29	2.21011e-28
PH02Gene11837	2.25953e-29	2.21581e-28
PH02Gene49094	2.39689e-29	2.34673e-28
PH02Gene10649	2.39702e-29	2.34673e-28
PH02Gene10624	2.41396e-29	2.36136e-28
PH02Gene06665	2.4921e-29	2.43578e-28
PH02Gene11862	2.98489e-29	2.91502e-28
PH02Gene18400	3.54952e-29	3.46357e-28
PH02Gene37999	3.90427e-29	3.80658e-28
PH02Gene11118	4.03025e-29	3.92617e-28
PH02Gene21116	4.27254e-29	4.15877e-28
PH02Gene05945	4.639e-29	4.51175e-28
PH02Gene50918	5.01496e-29	4.87338e-28
PH02Gene20855	5.16155e-29	5.01171e-28
PH02Gene27306	5.93342e-29	5.75644e-28
PH02Gene36680	6.01015e-29	5.82609e-28
PH02Gene25276	6.19022e-29	5.99573e-28
PH02Gene08753	6.41923e-29	6.21245e-28
PH02Gene43119	7.45013e-29	7.20423e-28
PH02Gene37911	7.99265e-29	7.72253e-28
PH02Gene11373	8.5887e-29	8.29164e-28
PH02Gene38231	8.93093e-29	8.61499e-28
PH02Gene00158	9.06517e-29	8.73735e-28
PH02Gene01963	9.1554e-29	8.81711e-28
PH02Gene04473	9.99749e-29	9.62024e-28
PH02Gene15936	1.14211e-28	1.09812e-27
PH02Gene32452	1.2524e-28	1.20318e-27
PH02Gene20325	1.28459e-28	1.2331e-27
PH02Gene32284	1.35539e-28	1.30001e-27
PH02Gene05575	1.40033e-28	1.34203e-27
PH02Gene04634	1.45086e-28	1.38932e-27
PH02Gene00562	1.49134e-28	1.42692e-27
PH02Gene23310	1.58196e-28	1.51241e-27
PH02Gene03068	1.60814e-28	1.53619e-27
PH02Gene45592	1.65205e-28	1.57686e-27
PH02Gene14491	1.66782e-28	1.59062e-27
PH02Gene06696	1.68963e-28	1.61013e-27
PH02Gene11051	1.72178e-28	1.63944e-27
PH02Gene44678	1.7798e-28	1.69332e-27
PH02Gene08319	1.82096e-28	1.73109e-27
PH02Gene16936	1.88111e-28	1.78683e-27
PH02Gene35402	1.97157e-28	1.87125e-27
PH02Gene33834	1.99655e-28	1.89344e-27
PH02Gene22482	2.45751e-28	2.32872e-27
PH02Gene43028	2.5683e-28	2.43175e-27
PH02Gene27987	2.71385e-28	2.56751e-27
PH02Gene01566	2.79443e-28	2.64162e-27
PH02Gene50186	2.8617e-28	2.70305e-27
PH02Gene05230	2.99981e-28	2.83123e-27
PH02Gene01351	3.02119e-28	2.84913e-27
PH02Gene29843	3.39528e-28	3.19937e-27
PH02Gene07365	4.05866e-28	3.82142e-27
PH02Gene20837	4.09071e-28	3.84853e-27
PH02Gene31633	4.15044e-28	3.90161e-27
PH02Gene23027	5.11759e-28	4.80695e-27
PH02Gene13004	5.20213e-28	4.88248e-27
PH02Gene41861	5.31665e-28	4.986e-27
PH02Gene20669	5.79301e-28	5.42842e-27
PH02Gene20174	5.94804e-28	5.56927e-27
PH02Gene30731	6.05126e-28	5.66143e-27
PH02Gene48613	6.53145e-28	6.10585e-27
PH02Gene19246	6.71677e-28	6.27412e-27
PH02Gene07735	7.34068e-28	6.8515e-27
PH02Gene47479	7.59125e-28	7.07977e-27
PH02Gene06956	7.98027e-28	7.4367e-27
PH02Gene50237	8.08299e-28	7.52649e-27
PH02Gene26117	8.54221e-28	7.94783e-27
PH02Gene29279	8.73785e-28	8.12345e-27
PH02Gene09011	8.93995e-28	8.3048e-27
PH02Gene27973	9.76693e-28	9.06589e-27
PH02Gene09781	9.77711e-28	9.06822e-27
PH02Gene35082	1.01376e-27	9.39521e-27
PH02Gene03535	1.04253e-27	9.65426e-27
PH02Gene21002	1.06527e-27	9.85712e-27
PH02Gene45030	1.18915e-27	1.09948e-26
PH02Gene36977	1.21288e-27	1.12053e-26
PH02Gene35633	1.24712e-27	1.15127e-26
PH02Gene19706	1.27906e-27	1.17984e-26
PH02Gene15191	1.37099e-27	1.26364e-26
PH02Gene06313	1.40414e-27	1.29318e-26
PH02Gene16852	1.48227e-27	1.36408e-26
PH02Gene13084	1.52156e-27	1.39915e-26
PH02Gene50494	1.5592e-27	1.43265e-26
PH02Gene45700	1.69256e-27	1.55397e-26
PH02Gene15977	1.76478e-27	1.61902e-26
PH02Gene00466	1.78004e-27	1.63175e-26
PH02Gene41678	1.79752e-27	1.6465e-26
PH02Gene18313	1.85638e-27	1.69909e-26
PH02Gene02364	1.8701e-27	1.71033e-26
PH02Gene12947	1.99153e-27	1.81997e-26
PH02Gene15187	2.22876e-27	2.03519e-26
PH02Gene10692	2.28031e-27	2.08065e-26
PH02Gene08810	2.49535e-27	2.27511e-26
PH02Gene25721	2.54862e-27	2.32188e-26
PH02Gene21061	2.64256e-27	2.4056e-26
PH02Gene47055	2.72063e-27	2.47477e-26
PH02Gene14758	2.86825e-27	2.60704e-26
PH02Gene48243	3.33385e-27	3.02791e-26
PH02Gene21008	3.3393e-27	3.03053e-26
PH02Gene19039	3.77102e-27	3.4197e-26
PH02Gene15502	4.04085e-27	3.66157e-26
PH02Gene28731	4.05427e-27	3.67092e-26
PH02Gene20398	4.14266e-27	3.74807e-26
PH02Gene31720	4.45781e-27	4.03012e-26
PH02Gene14100	4.60541e-27	4.16037e-26
PH02Gene22320	5.06811e-27	4.57486e-26
PH02Gene26073	5.12e-27	4.61817e-26
PH02Gene31273	5.57228e-27	5.02228e-26
PH02Gene33902	6.44636e-27	5.80566e-26
PH02Gene03012	6.50976e-27	5.85829e-26
PH02Gene12183	6.5217e-27	5.86456e-26
PH02Gene13302	7.5855e-27	6.81598e-26
PH02Gene45178	7.68026e-27	6.89588e-26
PH02Gene47034	9.17146e-27	8.22853e-26
PH02Gene28791	9.39907e-27	8.42633e-26
PH02Gene19140	9.86074e-27	8.83352e-26
PH02Gene17502	9.95391e-27	8.91023e-26
PH02Gene31032	1.09302e-26	9.77673e-26
PH02Gene29294	1.16714e-26	1.04318e-25
PH02Gene27012	1.1706e-26	1.04548e-25
PH02Gene33589	1.1867e-26	1.05906e-25
PH02Gene44544	1.3205e-26	1.17758e-25
PH02Gene09466	1.37092e-26	1.22161e-25
PH02Gene11451	1.38902e-26	1.23681e-25
PH02Gene25375	1.66069e-26	1.4776e-25
PH02Gene20304	1.73562e-26	1.54311e-25
PH02Gene22086	1.74069e-26	1.54645e-25
PH02Gene36962	1.76154e-26	1.5638e-25
PH02Gene44261	1.77563e-26	1.57512e-25
PH02Gene20147	1.83803e-26	1.62925e-25
PH02Gene07014	1.88105e-26	1.66614e-25
PH02Gene19272	1.93469e-26	1.71236e-25
PH02Gene23150	2.13025e-26	1.88404e-25
PH02Gene04731	2.2514e-26	1.98969e-25
PH02Gene22390	2.27531e-26	2.00932e-25
PH02Gene33881	2.30031e-26	2.02987e-25
PH02Gene39590	2.30613e-26	2.0335e-25
PH02Gene32567	2.64845e-26	2.3336e-25
PH02Gene31057	2.88027e-26	2.53597e-25
PH02Gene19918	2.96172e-26	2.60574e-25
PH02Gene34469	3.05744e-26	2.68795e-25
PH02Gene50604	3.32011e-26	2.91671e-25
PH02Gene02900	3.51916e-26	3.08927e-25
PH02Gene16591	3.67429e-26	3.22305e-25
PH02Gene02531	3.87408e-26	3.39579e-25
PH02Gene42751	3.99755e-26	3.50142e-25
PH02Gene00447	4.06866e-26	3.56106e-25
PH02Gene33143	4.16785e-26	3.64517e-25
PH02Gene28550	5.00645e-26	4.37536e-25
PH02Gene15965	5.17669e-26	4.5208e-25
PH02Gene26720	5.19621e-26	4.53449e-25
PH02Gene03889	5.27688e-26	4.60149e-25
PH02Gene27836	5.29607e-26	4.61481e-25
PH02Gene29676	5.75817e-26	5.01377e-25
PH02Gene18182	5.9899e-26	5.2117e-25
PH02Gene28453	6.2051e-26	5.39496e-25
PH02Gene08336	6.72254e-26	5.83822e-25
PH02Gene46947	6.72481e-26	5.83822e-25
PH02Gene22212	6.84277e-26	5.93627e-25
PH02Gene48204	6.97736e-26	6.04858e-25
PH02Gene12778	7.24514e-26	6.27611e-25
PH02Gene21747	7.80246e-26	6.75393e-25
PH02Gene43553	8.00187e-26	6.92147e-25
PH02Gene24076	8.24777e-26	7.12895e-25
PH02Gene10996	8.26215e-26	7.13615e-25
PH02Gene05356	8.35694e-26	7.21275e-25
PH02Gene29715	8.45742e-26	7.29414e-25
PH02Gene45148	8.46549e-26	7.29577e-25
PH02Gene45097	8.57125e-26	7.38152e-25
PH02Gene08117	9.38261e-26	8.07438e-25
PH02Gene51425	1.17516e-25	1.01057e-24
PH02Gene10899	1.19899e-25	1.03031e-24
PH02Gene30438	1.25093e-25	1.07417e-24
PH02Gene39743	1.26273e-25	1.08351e-24
PH02Gene08429	1.37272e-25	1.17703e-24
PH02Gene29805	1.44196e-25	1.2355e-24
PH02Gene47724	1.51521e-25	1.29732e-24
PH02Gene20646	1.53398e-25	1.31244e-24
PH02Gene47406	1.54076e-25	1.31729e-24
PH02Gene49410	1.60755e-25	1.3734e-24
PH02Gene40372	1.66926e-25	1.42509e-24
PH02Gene08097	1.72307e-25	1.46996e-24
PH02Gene30914	1.72971e-25	1.47456e-24
PH02Gene41160	1.77485e-25	1.51196e-24
PH02Gene07645	2.04969e-25	1.74483e-24
PH02Gene06719	2.24764e-25	1.91195e-24
PH02Gene03880	2.33287e-25	1.98302e-24
PH02Gene27732	2.33807e-25	1.98602e-24
PH02Gene07283	2.34663e-25	1.99185e-24
PH02Gene17157	2.44689e-25	2.07546e-24
PH02Gene26060	3.11966e-25	2.64421e-24
PH02Gene40611	3.43644e-25	2.91062e-24
PH02Gene16595	3.51992e-25	2.97919e-24
PH02Gene20431	3.67007e-25	3.10405e-24
PH02Gene41820	3.81256e-25	3.22225e-24
PH02Gene00471	3.88208e-25	3.27866e-24
PH02Gene26042	4.07186e-25	3.43649e-24
PH02Gene39875	4.1649e-25	3.5125e-24
PH02Gene36263	4.22363e-25	3.55948e-24
PH02Gene04820	4.52017e-25	3.80668e-24
PH02Gene30832	4.55397e-25	3.83241e-24
PH02Gene46198	4.62663e-25	3.89078e-24
PH02Gene24038	4.71982e-25	3.96632e-24
PH02Gene33266	4.74719e-25	3.98649e-24
PH02Gene26829	4.77652e-25	4.00827e-24
PH02Gene41094	5.14478e-25	4.31423e-24
PH02Gene33810	5.35125e-25	4.48419e-24
PH02Gene50090	5.5602e-25	4.65597e-24
PH02Gene46370	5.84371e-25	4.88991e-24
PH02Gene09942	6.07446e-25	5.0794e-24
PH02Gene30518	6.3179e-25	5.27922e-24
PH02Gene48771	6.49106e-25	5.42008e-24
PH02Gene30162	6.50221e-25	5.42555e-24
PH02Gene00458	6.65363e-25	5.54798e-24
PH02Gene25784	7.05069e-25	5.87491e-24
PH02Gene07896	7.31756e-25	6.09298e-24
PH02Gene15146	7.55941e-25	6.28992e-24
PH02Gene33652	7.69058e-25	6.39455e-24
PH02Gene25749	7.741e-25	6.43194e-24
PH02Gene25137	7.96463e-25	6.61311e-24
PH02Gene30626	8.21599e-25	6.81702e-24
PH02Gene11314	8.73525e-25	7.24278e-24
PH02Gene18323	8.80768e-25	7.2977e-24
PH02Gene03449	8.88245e-25	7.35449e-24
PH02Gene26472	8.94799e-25	7.40357e-24
PH02Gene27797	9.18823e-25	7.59702e-24
PH02Gene26994	9.3132e-25	7.69496e-24
PH02Gene23711	9.49454e-25	7.83931e-24
PH02Gene12468	9.95019e-25	8.20978e-24
PH02Gene31480	1.01744e-24	8.38887e-24
PH02Gene35393	1.07124e-24	8.82632e-24
PH02Gene31690	1.09969e-24	9.05445e-24
PH02Gene37069	1.12429e-24	9.25054e-24
PH02Gene27319	1.12898e-24	9.28267e-24
PH02Gene31763	1.14479e-24	9.40606e-24
PH02Gene44132	1.19131e-24	9.78153e-24
PH02Gene31806	1.19702e-24	9.82155e-24
PH02Gene20086	1.37168e-24	1.12468e-23
PH02Gene29163	1.42805e-24	1.17009e-23
PH02Gene30860	1.48269e-24	1.21402e-23
PH02Gene45284	1.5911e-24	1.30188e-23
PH02Gene03172	1.70905e-24	1.39742e-23
PH02Gene25064	1.77449e-24	1.44993e-23
PH02Gene30265	1.77986e-24	1.4533e-23
PH02Gene42276	1.83551e-24	1.49771e-23
PH02Gene07602	1.84832e-24	1.50712e-23
PH02Gene44837	1.91431e-24	1.55985e-23
PH02Gene34963	1.92261e-24	1.56553e-23
PH02Gene47581	1.93701e-24	1.57618e-23
PH02Gene21232	2.1486e-24	1.74715e-23
PH02Gene13211	2.17294e-24	1.76572e-23
PH02Gene06835	2.21276e-24	1.79684e-23
PH02Gene40013	2.35784e-24	1.91334e-23
PH02Gene03660	2.45144e-24	1.98792e-23
PH02Gene40179	2.4616e-24	1.99479e-23
PH02Gene22200	2.52567e-24	2.04531e-23
PH02Gene00021	2.53082e-24	2.04807e-23
PH02Gene11845	2.61446e-24	2.11431e-23
PH02Gene04423	2.71792e-24	2.19647e-23
PH02Gene08234	2.72122e-24	2.19763e-23
PH02Gene10320	3.0165e-24	2.43443e-23
PH02Gene38917	3.20915e-24	2.58815e-23
PH02Gene07214	3.27715e-24	2.64118e-23
PH02Gene01025	3.34784e-24	2.69631e-23
PH02Gene18838	3.48871e-24	2.80785e-23
PH02Gene05248	3.70963e-24	2.98362e-23
PH02Gene15969	3.781e-24	3.03896e-23
PH02Gene22274	3.92487e-24	3.15244e-23
PH02Gene14168	4.00559e-24	3.21509e-23
PH02Gene47037	4.15894e-24	3.33591e-23
PH02Gene11262	4.34954e-24	3.48642e-23
PH02Gene27186	4.35833e-24	3.4911e-23
PH02Gene17673	5.30554e-24	4.24695e-23
PH02Gene07146	5.6368e-24	4.50906e-23
PH02Gene33210	6.06759e-24	4.85038e-23
PH02Gene23178	6.45457e-24	5.15623e-23
PH02Gene24975	6.5722e-24	5.24665e-23
PH02Gene38567	6.60128e-24	5.2663e-23
PH02Gene34195	6.61795e-24	5.27604e-23
PH02Gene00092	6.81241e-24	5.4274e-23
PH02Gene40249	6.83897e-24	5.44489e-23
PH02Gene15472	7.77091e-24	6.18269e-23
PH02Gene20267	8.30614e-24	6.60408e-23
PH02Gene26018	8.54305e-24	6.78788e-23
PH02Gene45206	8.81726e-24	7.00103e-23
PH02Gene46735	9.0932e-24	7.21529e-23
PH02Gene37531	9.34902e-24	7.41187e-23
PH02Gene09534	9.35351e-24	7.41187e-23
PH02Gene13927	1.00088e-23	7.92579e-23
PH02Gene01732	1.01367e-23	8.02173e-23
PH02Gene29050	1.01475e-23	8.02491e-23
PH02Gene47746	1.04571e-23	8.26417e-23
PH02Gene09934	1.05247e-23	8.31202e-23
PH02Gene34108	1.21889e-23	9.61997e-23
PH02Gene01506	1.23457e-23	9.73717e-23
PH02Gene32666	1.30956e-23	1.03218e-22
PH02Gene11924	1.33395e-23	1.0507e-22
PH02Gene21687	1.45894e-23	1.14838e-22
PH02Gene22224	1.549e-23	1.21846e-22
PH02Gene15976	1.78724e-23	1.40492e-22
PH02Gene26135	1.79566e-23	1.4106e-22
PH02Gene09642	1.81989e-23	1.42869e-22
PH02Gene12885	1.90585e-23	1.49518e-22
PH02Gene15207	1.9142e-23	1.50073e-22
PH02Gene11971	2.04559e-23	1.60267e-22
PH02Gene00441	2.05157e-23	1.6063e-22
PH02Gene21885	2.26867e-23	1.77509e-22
PH02Gene12987	2.30005e-23	1.79846e-22
PH02Gene04900	2.38105e-23	1.86056e-22
PH02Gene15714	2.66627e-23	2.08205e-22
PH02Gene38044	2.99215e-23	2.33498e-22
PH02Gene31302	3.08469e-23	2.40561e-22
PH02Gene10579	3.19185e-23	2.48753e-22
PH02Gene05638	3.55666e-23	2.77002e-22
PH02Gene31906	3.72715e-23	2.90089e-22
PH02Gene28274	3.87241e-23	3.01196e-22
PH02Gene01804	3.97865e-23	3.09227e-22
PH02Gene37694	3.9809e-23	3.09227e-22
PH02Gene26654	4.04992e-23	3.14382e-22
PH02Gene29063	4.21447e-23	3.2694e-22
PH02Gene10024	5.03979e-23	3.90707e-22
PH02Gene19279	5.31735e-23	4.11955e-22
PH02Gene40931	5.35204e-23	4.1437e-22
PH02Gene21684	6.16173e-23	4.76747e-22
PH02Gene09379	6.23694e-23	4.8225e-22
PH02Gene23334	6.4713e-23	5.00043e-22
PH02Gene09293	6.65491e-23	5.13895e-22
PH02Gene10033	6.81729e-23	5.2609e-22
PH02Gene14288	6.85659e-23	5.28777e-22
PH02Gene29742	7.44082e-23	5.73458e-22
PH02Gene45920	7.49708e-23	5.77417e-22
PH02Gene09961	7.76841e-23	5.97925e-22
PH02Gene21914	7.80034e-23	5.99991e-22
PH02Gene21761	7.89657e-23	6.06997e-22
PH02Gene00570	8.49039e-23	6.52219e-22
PH02Gene00304	8.62788e-23	6.6235e-22
PH02Gene01477	8.72452e-23	6.69333e-22
PH02Gene02527	1.02865e-22	7.88653e-22
PH02Gene18266	1.03014e-22	7.89282e-22
PH02Gene17155	1.03814e-22	7.949e-22
PH02Gene21119	1.10916e-22	8.48724e-22
PH02Gene14524	1.12321e-22	8.58917e-22
PH02Gene16438	1.17185e-22	8.95539e-22
PH02Gene38613	1.18569e-22	9.05528e-22
PH02Gene13092	1.22276e-22	9.33233e-22
PH02Gene17244	1.25872e-22	9.60059e-22
PH02Gene02851	1.26732e-22	9.65993e-22
PH02Gene05899	1.29111e-22	9.83493e-22
PH02Gene35637	1.34472e-22	1.02367e-21
PH02Gene34609	1.36948e-22	1.04185e-21
PH02Gene03848	1.3919e-22	1.05822e-21
PH02Gene37305	1.47368e-22	1.11967e-21
PH02Gene38711	1.4965e-22	1.13628e-21
PH02Gene35814	1.51124e-22	1.14674e-21
PH02Gene03780	1.55129e-22	1.17637e-21
PH02Gene10620	1.57321e-22	1.19223e-21
PH02Gene41005	1.58396e-22	1.1996e-21
PH02Gene18088	1.73442e-22	1.31271e-21
PH02Gene01167	1.81571e-22	1.37336e-21
PH02Gene47660	1.90136e-22	1.43722e-21
PH02Gene38761	2.09902e-22	1.58562e-21
PH02Gene34651	2.25264e-22	1.70057e-21
PH02Gene04539	2.35888e-22	1.77964e-21
PH02Gene20378	2.4105e-22	1.81742e-21
PH02Gene46997	2.47547e-22	1.86521e-21
PH02Gene04290	2.48603e-22	1.87197e-21
PH02Gene22529	2.81422e-22	2.11775e-21
PH02Gene08200	3.13042e-22	2.35419e-21
PH02Gene40815	3.2735e-22	2.46023e-21
PH02Gene28582	3.31684e-22	2.49122e-21
PH02Gene03742	3.55268e-22	2.66665e-21
PH02Gene02107	3.62848e-22	2.72182e-21
PH02Gene16199	3.64375e-22	2.73154e-21
PH02Gene47351	3.88492e-22	2.91049e-21
PH02Gene00760	3.93911e-22	2.94921e-21
PH02Gene27221	4.17806e-22	3.12613e-21
PH02Gene29933	4.30995e-22	3.22277e-21
PH02Gene00514	4.42428e-22	3.30617e-21
PH02Gene05124	4.65721e-22	3.47803e-21
PH02Gene13404	4.69007e-22	3.50036e-21
PH02Gene49916	5.05199e-22	3.76809e-21
PH02Gene42960	6.89043e-22	5.13607e-21
PH02Gene19890	7.17617e-22	5.34568e-21
PH02Gene14912	7.57719e-22	5.64085e-21
PH02Gene32644	7.78565e-22	5.79239e-21
PH02Gene05463	8.75194e-22	6.50719e-21
PH02Gene09519	9.61336e-22	7.14317e-21
PH02Gene13241	9.99114e-22	7.41921e-21
PH02Gene15989	1.00587e-21	7.46466e-21
PH02Gene29287	1.0089e-21	7.48245e-21
PH02Gene37716	1.02778e-21	7.61771e-21
PH02Gene18224	1.04333e-21	7.72812e-21
PH02Gene24450	1.11809e-21	8.27666e-21
PH02Gene01038	1.13545e-21	8.3999e-21
PH02Gene17191	1.16866e-21	8.64016e-21
PH02Gene22787	1.20587e-21	8.90971e-21
PH02Gene00320	1.30134e-21	9.60909e-21
PH02Gene00917	1.3224e-21	9.7585e-21
PH02Gene11184	1.33475e-21	9.84349e-21
PH02Gene08726	1.4186e-21	1.04553e-20
PH02Gene46034	1.47293e-21	1.0849e-20
PH02Gene06681	1.54777e-21	1.13931e-20
PH02Gene05561	1.55053e-21	1.14063e-20
PH02Gene08446	1.68985e-21	1.24235e-20
PH02Gene23835	1.73381e-21	1.27387e-20
PH02Gene37288	1.77551e-21	1.3037e-20
PH02Gene10762	1.8365e-21	1.34764e-20
PH02Gene00298	1.85378e-21	1.35948e-20
PH02Gene02459	1.86787e-21	1.36896e-20
PH02Gene13861	1.91395e-21	1.40186e-20
PH02Gene34118	1.92841e-21	1.41158e-20
PH02Gene43677	1.92974e-21	1.41167e-20
PH02Gene43237	1.98644e-21	1.45225e-20
PH02Gene49670	2.09915e-21	1.5337e-20
PH02Gene01195	2.13491e-21	1.55887e-20
PH02Gene19771	2.2218e-21	1.62131e-20
PH02Gene37362	2.32862e-21	1.69821e-20
PH02Gene28521	2.58434e-21	1.88354e-20
PH02Gene35912	2.60351e-21	1.89634e-20
PH02Gene03675	2.80838e-21	2.0443e-20
PH02Gene29600	2.90402e-21	2.11261e-20
PH02Gene12433	3.0201e-21	2.19571e-20
PH02Gene32074	3.127e-21	2.27203e-20
PH02Gene40788	3.17273e-21	2.30384e-20
PH02Gene03214	3.18925e-21	2.31441e-20
PH02Gene30527	3.33385e-21	2.41786e-20
PH02Gene08139	3.38904e-21	2.45638e-20
PH02Gene48999	3.44219e-21	2.49337e-20
PH02Gene11621	3.46291e-21	2.50684e-20
PH02Gene48516	3.51759e-21	2.54486e-20
PH02Gene32895	3.53309e-21	2.55451e-20
PH02Gene07302	3.5538e-21	2.56792e-20
PH02Gene34121	3.57492e-21	2.5816e-20
PH02Gene18957	3.64504e-21	2.63062e-20
PH02Gene10935	3.68109e-21	2.65502e-20
PH02Gene05129	3.97031e-21	2.86187e-20
PH02Gene47482	4.24622e-21	3.05888e-20
PH02Gene02832	4.25953e-21	3.0666e-20
PH02Gene05866	4.60316e-21	3.31198e-20
PH02Gene21548	4.77211e-21	3.43145e-20
PH02Gene38031	4.83766e-21	3.47646e-20
PH02Gene24864	5.2275e-21	3.75432e-20
PH02Gene21994	5.36551e-21	3.8511e-20
PH02Gene48334	5.60811e-21	4.02278e-20
PH02Gene09789	5.61463e-21	4.02501e-20
PH02Gene12785	5.8931e-21	4.22207e-20
PH02Gene03538	5.93287e-21	4.24799e-20
PH02Gene26268	6.04613e-21	4.32646e-20
PH02Gene36209	6.33671e-21	4.53165e-20
PH02Gene32717	6.57709e-21	4.70071e-20
PH02Gene20427	6.61998e-21	4.7285e-20
PH02Gene25362	6.72739e-21	4.80231e-20
PH02Gene19811	7.0914e-21	5.0591e-20
PH02Gene42494	7.22787e-21	5.15335e-20
PH02Gene10787	7.28633e-21	5.19189e-20
PH02Gene44357	7.81799e-21	5.56737e-20
PH02Gene34881	8.12411e-21	5.78188e-20
PH02Gene30318	8.59918e-21	6.1163e-20
PH02Gene47054	8.68522e-21	6.17377e-20
PH02Gene24009	8.72207e-21	6.19624e-20
PH02Gene16090	8.76104e-21	6.22018e-20
PH02Gene32289	8.78624e-21	6.23432e-20
PH02Gene49586	1.18101e-20	8.37491e-20
PH02Gene12096	1.29501e-20	9.17777e-20
PH02Gene45567	1.32723e-20	9.4005e-20
PH02Gene17416	1.34726e-20	9.53666e-20
PH02Gene11883	1.4041e-20	9.93305e-20
PH02Gene26427	1.4666e-20	1.0369e-19
PH02Gene09531	1.47768e-20	1.0441e-19
PH02Gene29073	1.60184e-20	1.13116e-19
PH02Gene05910	1.72503e-20	1.21742e-19
PH02Gene27613	1.72944e-20	1.2198e-19
PH02Gene22356	1.80785e-20	1.27434e-19
PH02Gene14060	1.97543e-20	1.39164e-19
PH02Gene43956	1.98772e-20	1.39947e-19
PH02Gene12059	2.03246e-20	1.43011e-19
PH02Gene10293	2.08773e-20	1.46812e-19
PH02Gene30186	2.16798e-20	1.52365e-19
PH02Gene40131	2.21756e-20	1.55757e-19
PH02Gene06378	2.26445e-20	1.58956e-19
PH02Gene24929	2.3887e-20	1.67578e-19
PH02Gene44747	2.42456e-20	1.69992e-19
PH02Gene45007	2.44176e-20	1.71097e-19
PH02Gene25326	2.44932e-20	1.71525e-19
PH02Gene27717	2.462e-20	1.72311e-19
PH02Gene25228	2.78213e-20	1.94601e-19
PH02Gene20722	2.78715e-20	1.94837e-19
PH02Gene03764	2.80284e-20	1.95817e-19
PH02Gene13769	2.85149e-20	1.99099e-19
PH02Gene00151	2.85902e-20	1.99506e-19
PH02Gene17061	2.98893e-20	2.08448e-19
PH02Gene28790	2.99275e-20	2.08592e-19
PH02Gene00039	3.07207e-20	2.13993e-19
PH02Gene22487	3.2283e-20	2.24744e-19
PH02Gene43672	3.32658e-20	2.31449e-19
PH02Gene01031	3.34948e-20	2.32905e-19
PH02Gene02229	3.35213e-20	2.32952e-19
PH02Gene25485	3.41747e-20	2.37354e-19
PH02Gene06808	3.48882e-20	2.42166e-19
PH02Gene13528	3.65831e-20	2.53782e-19
PH02Gene03034	3.9459e-20	2.73572e-19
PH02Gene20771	3.98922e-20	2.76413e-19
PH02Gene42243	4.09049e-20	2.83263e-19
PH02Gene26448	4.11247e-20	2.84618e-19
PH02Gene27068	4.15875e-20	2.87653e-19
PH02Gene35179	4.17347e-20	2.88502e-19
PH02Gene17912	4.70359e-20	3.24958e-19
PH02Gene21291	4.91609e-20	3.3944e-19
PH02Gene24117	5.15274e-20	3.55572e-19
PH02Gene41855	5.17025e-20	3.56572e-19
PH02Gene05467	5.22126e-20	3.5988e-19
PH02Gene40142	5.28437e-20	3.64017e-19
PH02Gene17945	5.35176e-20	3.68444e-19
PH02Gene36421	5.40417e-20	3.71836e-19
PH02Gene38074	5.40803e-20	3.71885e-19
PH02Gene13730	5.45407e-20	3.74832e-19
PH02Gene40529	6.01156e-20	4.12906e-19
PH02Gene13711	6.22058e-20	4.27014e-19
PH02Gene24216	6.56249e-20	4.50223e-19
PH02Gene36788	6.64334e-20	4.55505e-19
PH02Gene22673	6.83934e-20	4.68671e-19
PH02Gene48522	6.89872e-20	4.72466e-19
PH02Gene24860	7.13293e-20	4.88223e-19
PH02Gene30736	7.13877e-20	4.8834e-19
PH02Gene01215	7.33057e-20	5.0117e-19
PH02Gene04309	7.65601e-20	5.23116e-19
PH02Gene10444	7.86057e-20	5.36783e-19
PH02Gene23950	7.92242e-20	5.40694e-19
PH02Gene33360	8.97166e-20	6.11949e-19
PH02Gene00082	9.55983e-20	6.51692e-19
PH02Gene32320	9.63825e-20	6.56658e-19
PH02Gene39585	9.68255e-20	6.59296e-19
PH02Gene17759	1.00882e-19	6.86522e-19
PH02Gene38006	1.09214e-19	7.42796e-19
PH02Gene47180	1.11267e-19	7.56323e-19
PH02Gene23632	1.11468e-19	7.57253e-19
PH02Gene26611	1.13207e-19	7.68622e-19
PH02Gene48597	1.15453e-19	7.83423e-19
PH02Gene27443	1.17208e-19	7.94873e-19
PH02Gene20284	1.27483e-19	8.64059e-19
PH02Gene22571	1.31768e-19	8.92589e-19
PH02Gene43470	1.35111e-19	9.14708e-19
PH02Gene18679	1.43929e-19	9.73849e-19
PH02Gene00425	1.74285e-19	1.17857e-18
PH02Gene44101	1.78941e-19	1.20937e-18
PH02Gene37150	1.80823e-19	1.22138e-18
PH02Gene08569	1.83737e-19	1.24036e-18
PH02Gene43894	1.84897e-19	1.24747e-18
PH02Gene33818	1.86846e-19	1.25991e-18
PH02Gene04450	1.96039e-19	1.32114e-18
PH02Gene37338	2.00527e-19	1.35061e-18
PH02Gene41125	2.04754e-19	1.3783e-18
PH02Gene02962	2.05818e-19	1.38467e-18
PH02Gene36239	2.17798e-19	1.46443e-18
PH02Gene35114	2.28451e-19	1.53519e-18
PH02Gene06340	2.34784e-19	1.57684e-18
PH02Gene09729	2.51531e-19	1.68836e-18
PH02Gene25552	2.65145e-19	1.77873e-18
PH02Gene24373	2.80865e-19	1.88312e-18
PH02Gene40214	2.82439e-19	1.8926e-18
PH02Gene00468	3.05676e-19	2.04715e-18
PH02Gene02018	3.11475e-19	2.0848e-18
PH02Gene46438	3.17603e-19	2.12403e-18
PH02Gene08600	3.17696e-19	2.12403e-18
PH02Gene01813	3.21712e-19	2.14966e-18
PH02Gene37903	3.23351e-19	2.15939e-18
PH02Gene30400	3.24317e-19	2.16462e-18
PH02Gene20216	3.29712e-19	2.19939e-18
PH02Gene07033	3.34994e-19	2.23336e-18
PH02Gene20790	3.38573e-19	2.25594e-18
PH02Gene45453	3.58688e-19	2.38862e-18
PH02Gene12585	3.6273e-19	2.41418e-18
PH02Gene10712	3.65525e-19	2.43141e-18
PH02Gene17374	3.94202e-19	2.62069e-18
PH02Gene12913	4.02261e-19	2.67276e-18
PH02Gene29271	4.23488e-19	2.81222e-18
PH02Gene33946	4.27658e-19	2.83832e-18
PH02Gene14601	4.6169e-19	3.06246e-18
PH02Gene27024	5.26542e-19	3.49067e-18
PH02Gene15720	5.31885e-19	3.52411e-18
PH02Gene46404	5.33456e-19	3.53253e-18
PH02Gene06364	5.41417e-19	3.58325e-18
PH02Gene29440	5.53545e-19	3.66146e-18
PH02Gene32466	5.5898e-19	3.69534e-18
PH02Gene08073	5.59558e-19	3.69709e-18
PH02Gene10197	5.77015e-19	3.8103e-18
PH02Gene30677	5.98721e-19	3.95143e-18
PH02Gene29427	6.35555e-19	4.19218e-18
PH02Gene29178	6.62913e-19	4.37019e-18
PH02Gene31914	6.71492e-19	4.42428e-18
PH02Gene28598	6.73575e-19	4.43552e-18
PH02Gene42939	7.12071e-19	4.68641e-18
PH02Gene21101	7.51659e-19	4.9442e-18
PH02Gene02691	7.6994e-19	5.06163e-18
PH02Gene10354	8.22965e-19	5.40456e-18
PH02Gene28622	8.2302e-19	5.40456e-18
PH02Gene00150	8.63273e-19	5.66574e-18
PH02Gene36885	8.8824e-19	5.82636e-18
PH02Gene26363	8.96552e-19	5.87762e-18
PH02Gene21977	9.02037e-19	5.91029e-18
PH02Gene23032	9.218e-19	6.03644e-18
PH02Gene08639	9.49053e-19	6.21146e-18
PH02Gene05941	1.01396e-18	6.63261e-18
PH02Gene39247	1.04492e-18	6.8313e-18
PH02Gene33907	1.04633e-18	6.83676e-18
PH02Gene45588	1.05407e-18	6.88352e-18
PH02Gene31305	1.07141e-18	6.99287e-18
PH02Gene44459	1.08077e-18	7.05006e-18
PH02Gene45021	1.10722e-18	7.21862e-18
PH02Gene46877	1.26108e-18	8.2172e-18
PH02Gene06309	1.29067e-18	8.40538e-18
PH02Gene19767	1.38303e-18	9.00189e-18
PH02Gene01744	1.4106e-18	9.17627e-18
PH02Gene08556	1.42113e-18	9.23969e-18
PH02Gene12445	1.45786e-18	9.47328e-18
PH02Gene44743	1.51734e-18	9.85439e-18
PH02Gene00248	1.52687e-18	9.9108e-18
PH02Gene43828	1.54145e-18	9.99995e-18
PH02Gene12313	1.58956e-18	1.03064e-17
PH02Gene08477	1.60581e-18	1.0406e-17
PH02Gene11424	1.68218e-18	1.08949e-17
PH02Gene49841	1.77558e-18	1.14935e-17
PH02Gene00636	1.802e-18	1.16582e-17
PH02Gene04764	1.94108e-18	1.25511e-17
PH02Gene48963	1.9811e-18	1.28028e-17
PH02Gene22643	2.00553e-18	1.29537e-17
PH02Gene45786	2.07814e-18	1.34153e-17
PH02Gene11586	2.32394e-18	1.49939e-17
PH02Gene08614	2.37245e-18	1.52985e-17
PH02Gene30154	2.49762e-18	1.60962e-17
PH02Gene04638	2.49888e-18	1.60962e-17
PH02Gene20489	2.50785e-18	1.61451e-17
PH02Gene02094	2.56848e-18	1.65265e-17
PH02Gene06828	2.60921e-18	1.67794e-17
PH02Gene02657	2.62914e-18	1.68984e-17
PH02Gene17482	2.9003e-18	1.8631e-17
PH02Gene40282	3.15298e-18	2.02432e-17
PH02Gene16524	3.15965e-18	2.0275e-17
PH02Gene38902	3.2626e-18	2.09242e-17
PH02Gene03732	3.31418e-18	2.12435e-17
PH02Gene17204	3.33221e-18	2.13475e-17
PH02Gene15900	3.41121e-18	2.18417e-17
PH02Gene00205	3.58423e-18	2.29371e-17
PH02Gene50628	3.70389e-18	2.36901e-17
PH02Gene45988	3.76708e-18	2.40812e-17
PH02Gene18269	3.7931e-18	2.42344e-17
PH02Gene00036	3.79841e-18	2.42453e-17
PH02Gene25907	3.79892e-18	2.42453e-17
PH02Gene12696	3.88775e-18	2.47988e-17
PH02Gene43013	4.01891e-18	2.56216e-17
PH02Gene19488	4.32658e-18	2.75682e-17
PH02Gene05413	4.37399e-18	2.78553e-17
PH02Gene03958	4.62006e-18	2.94065e-17
PH02Gene30924	4.82585e-18	3.06998e-17
PH02Gene03202	4.99655e-18	3.17686e-17
PH02Gene14664	5.08988e-18	3.23446e-17
PH02Gene39527	5.11314e-18	3.24749e-17
PH02Gene30246	5.15295e-18	3.27101e-17
PH02Gene43272	5.27744e-18	3.34824e-17
PH02Gene43402	5.3064e-18	3.3648e-17
PH02Gene20761	5.33646e-18	3.38205e-17
PH02Gene21428	5.54786e-18	3.51414e-17
PH02Gene24077	5.64568e-18	3.57418e-17
PH02Gene03066	5.76987e-18	3.65085e-17
PH02Gene39997	6.41387e-18	4.05616e-17
PH02Gene34136	6.42336e-18	4.05999e-17
PH02Gene02228	6.42906e-18	4.06142e-17
PH02Gene35141	6.50861e-18	4.10947e-17
PH02Gene31454	6.76962e-18	4.27199e-17
PH02Gene15038	6.99409e-18	4.41128e-17
PH02Gene26258	7.12002e-18	4.48831e-17
PH02Gene04933	7.19481e-18	4.53304e-17
PH02Gene00250	7.26236e-18	4.57316e-17
PH02Gene05789	7.59206e-18	4.77822e-17
PH02Gene00429	7.79461e-18	4.90115e-17
PH02Gene42767	7.79568e-18	4.90115e-17
PH02Gene11336	8.25359e-18	5.18628e-17
PH02Gene27299	8.51552e-18	5.34802e-17
PH02Gene30685	8.64219e-18	5.42469e-17
PH02Gene09645	8.65947e-18	5.43264e-17
PH02Gene22169	8.69416e-18	5.45151e-17
PH02Gene41172	9.10695e-18	5.70731e-17
PH02Gene20340	9.72233e-18	6.08974e-17
PH02Gene36180	9.76724e-18	6.11462e-17
PH02Gene46743	9.88644e-18	6.18596e-17
PH02Gene24010	1.00341e-17	6.27501e-17
PH02Gene20859	1.02991e-17	6.43738e-17
PH02Gene28738	1.03371e-17	6.45766e-17
PH02Gene13891	1.04137e-17	6.50207e-17
PH02Gene07275	1.05759e-17	6.59989e-17
PH02Gene20581	1.29724e-17	8.09111e-17
PH02Gene28161	1.32192e-17	8.2407e-17
PH02Gene42788	1.33092e-17	8.29246e-17
PH02Gene50857	1.37971e-17	8.59188e-17
PH02Gene19924	1.45516e-17	9.05696e-17
PH02Gene18862	1.46567e-17	9.11757e-17
PH02Gene41007	1.48021e-17	9.20319e-17
PH02Gene18548	1.50148e-17	9.3305e-17
PH02Gene34887	1.52097e-17	9.44666e-17
PH02Gene21590	1.54764e-17	9.60726e-17
PH02Gene03581	1.56392e-17	9.70323e-17
PH02Gene33265	1.78206e-17	1.10508e-16
PH02Gene13028	1.87318e-17	1.16098e-16
PH02Gene37761	1.88129e-17	1.16539e-16
PH02Gene42260	1.89331e-17	1.17222e-16
PH02Gene14246	2.04424e-17	1.26501e-16
PH02Gene24401	2.26393e-17	1.40022e-16
PH02Gene04267	2.3213e-17	1.43495e-16
PH02Gene43616	2.34547e-17	1.44913e-16
PH02Gene16421	2.5205e-17	1.55646e-16
PH02Gene30938	2.70816e-17	1.67147e-16
PH02Gene15155	2.71012e-17	1.67181e-16
PH02Gene46978	2.73284e-17	1.68494e-16
PH02Gene02570	2.79012e-17	1.71936e-16
PH02Gene50880	2.85018e-17	1.75546e-16
PH02Gene21996	2.90124e-17	1.78597e-16
PH02Gene13750	2.92338e-17	1.79867e-16
PH02Gene00692	2.93522e-17	1.80501e-16
PH02Gene37809	2.95505e-17	1.81626e-16
PH02Gene19703	3.02315e-17	1.85715e-16
PH02Gene02746	3.06561e-17	1.88225e-16
PH02Gene23218	3.14611e-17	1.93067e-16
PH02Gene11337	3.17248e-17	1.94584e-16
PH02Gene44618	3.17574e-17	1.94683e-16
PH02Gene13520	3.20978e-17	1.96668e-16
PH02Gene37216	3.22595e-17	1.97556e-16
PH02Gene40329	3.26162e-17	1.99637e-16
PH02Gene14328	3.30912e-17	2.02439e-16
PH02Gene21532	3.31643e-17	2.02782e-16
PH02Gene12858	3.66799e-17	2.24161e-16
PH02Gene23952	3.70569e-17	2.26348e-16
PH02Gene34725	3.73936e-17	2.28287e-16
PH02Gene38110	3.78599e-17	2.31014e-16
PH02Gene40189	3.80451e-17	2.32024e-16
PH02Gene31917	4.11416e-17	2.50779e-16
PH02Gene16400	4.22055e-17	2.57131e-16
PH02Gene22470	4.243e-17	2.58366e-16
PH02Gene23187	4.42423e-17	2.69262e-16
PH02Gene23815	4.45331e-17	2.70892e-16
PH02Gene08400	4.57358e-17	2.78065e-16
PH02Gene40868	4.86433e-17	2.9559e-16
PH02Gene48818	4.98034e-17	3.02484e-16
PH02Gene45084	5.02647e-17	3.05129e-16
PH02Gene08835	5.19067e-17	3.14934e-16
PH02Gene01275	5.24487e-17	3.1806e-16
PH02Gene18623	5.31853e-17	3.22361e-16
PH02Gene23881	5.57645e-17	3.3782e-16
PH02Gene13902	5.6372e-17	3.41325e-16
PH02Gene03369	5.66011e-17	3.42537e-16
PH02Gene22596	5.84516e-17	3.53555e-16
PH02Gene05185	5.86345e-17	3.54479e-16
PH02Gene17799	5.88238e-17	3.55441e-16
PH02Gene02450	5.96821e-17	3.60443e-16
PH02Gene19392	6.02402e-17	3.63628e-16
PH02Gene40709	6.08324e-17	3.67015e-16
PH02Gene42840	6.1241e-17	3.69289e-16
PH02Gene43587	6.1272e-17	3.69289e-16
PH02Gene20341	6.17597e-17	3.72039e-16
PH02Gene28643	6.20447e-17	3.73566e-16
PH02Gene44886	6.2318e-17	3.7502e-16
PH02Gene19603	6.24909e-17	3.75869e-16
PH02Gene13806	6.44561e-17	3.87492e-16
PH02Gene31368	6.51615e-17	3.91533e-16
PH02Gene19473	6.94637e-17	4.17171e-16
PH02Gene20372	6.98438e-17	4.1924e-16
PH02Gene48475	7.16624e-17	4.29938e-16
PH02Gene34354	7.31088e-17	4.38393e-16
PH02Gene34190	7.35535e-17	4.40836e-16
PH02Gene11646	7.36015e-17	4.409e-16
PH02Gene26491	7.4873e-17	4.48289e-16
PH02Gene20589	7.57644e-17	4.53396e-16
PH02Gene07692	7.63304e-17	4.56552e-16
PH02Gene04139	7.74047e-17	4.62743e-16
PH02Gene32367	7.92978e-17	4.73821e-16
PH02Gene12870	7.94262e-17	4.74347e-16
PH02Gene35465	7.98274e-17	4.76503e-16
PH02Gene00157	8.21385e-17	4.9005e-16
PH02Gene21976	8.60044e-17	5.12856e-16
PH02Gene11244	8.60977e-17	5.13153e-16
PH02Gene21872	8.71624e-17	5.19237e-16
PH02Gene40972	8.76949e-17	5.22145e-16
PH02Gene01643	8.78339e-17	5.22709e-16
PH02Gene45238	8.89675e-17	5.29189e-16
PH02Gene29641	8.91195e-17	5.29731e-16
PH02Gene43933	8.91484e-17	5.29731e-16
PH02Gene02916	9.04559e-17	5.3723e-16
PH02Gene18459	9.09878e-17	5.40117e-16
PH02Gene08557	9.29317e-17	5.51379e-16
PH02Gene26216	9.3844e-17	5.56512e-16
PH02Gene23725	9.80676e-17	5.81267e-16
PH02Gene23067	9.86732e-17	5.84325e-16
PH02Gene14220	9.86825e-17	5.84325e-16
PH02Gene06666	9.99109e-17	5.91302e-16
PH02Gene34632	1.04666e-16	6.19132e-16
PH02Gene15691	1.05792e-16	6.2548e-16
PH02Gene11622	1.07155e-16	6.33225e-16
PH02Gene05588	1.10732e-16	6.54034e-16
PH02Gene01794	1.14831e-16	6.77904e-16
PH02Gene42378	1.15636e-16	6.82313e-16
PH02Gene16573	1.21057e-16	7.13947e-16
PH02Gene35858	1.23424e-16	7.27542e-16
PH02Gene05273	1.24929e-16	7.36045e-16
PH02Gene33779	1.25121e-16	7.36811e-16
[truncated: 9,808 more rows]

## Sheet: 9-2-6
gene_short_name	Pvlaue	Qvalue
PH02Gene29592	0	0
PH02Gene11118	0	0
PH02Gene43616	0	0
PH02Gene29817	0	0
PH02Gene00035	0	0
PH02Gene17356	0	0
PH02Gene38830	0	0
PH02Gene16129	0	0
PH02Gene14566	0	0
PH02Gene42751	0	0
PH02Gene24450	0	0
PH02Gene16535	0	0
PH02Gene06911	0	0
PH02Gene02887	0	0
PH02Gene29502	0	0
PH02Gene44261	0	0
PH02Gene35944	0	0
PH02Gene29427	1.17012e-287	8.79993e-285
PH02Gene05556	1.70225e-287	1.21281e-284
PH02Gene24010	2.46605e-280	1.66914e-277
PH02Gene17551	5.96995e-269	3.84834e-266
PH02Gene39458	1.49831e-260	9.21939e-258
PH02Gene49134	4.73626e-259	2.7876e-256
PH02Gene14977	7.93621e-259	4.47635e-256
PH02Gene02418	1.53928e-258	8.33488e-256
PH02Gene42132	1.25956e-244	6.55796e-242
PH02Gene08613	2.37638e-241	1.19145e-238
PH02Gene10382	5.34725e-241	2.5852e-238
PH02Gene28596	8.78438e-237	4.10049e-234
PH02Gene32592	2.57182e-234	1.16049e-231
PH02Gene36773	2.59035e-229	1.13115e-226
PH02Gene16573	1.32968e-226	5.62495e-224
PH02Gene36266	1.43487e-222	5.88603e-220
PH02Gene41115	2.76966e-222	1.10273e-219
PH02Gene03141	4.12695e-221	1.59619e-218
PH02Gene28479	8.39341e-221	3.15615e-218
PH02Gene04966	4.43873e-220	1.62398e-217
PH02Gene04028	7.38481e-218	2.63074e-215
PH02Gene27925	1.23696e-216	4.29351e-214
PH02Gene14065	3.7015e-216	1.25268e-213
PH02Gene40003	5.51184e-214	1.81985e-211
PH02Gene26135	3.79584e-213	1.22344e-210
PH02Gene13112	7.49859e-213	2.36066e-210
PH02Gene50217	6.54977e-209	2.01509e-206
PH02Gene22557	6.083e-208	1.8299e-205
PH02Gene43520	1.65457e-207	4.8691e-205
PH02Gene32539	2.72159e-203	7.83876e-201
PH02Gene17961	1.83676e-202	5.18005e-200
PH02Gene44146	1.85817e-200	5.13347e-198
PH02Gene45455	2.12384e-200	5.75007e-198
PH02Gene41070	1.48523e-198	3.94226e-196
PH02Gene20855	1.19427e-192	3.10902e-190
PH02Gene03197	4.26854e-191	1.09025e-188
PH02Gene12305	4.91605e-190	1.23238e-187
PH02Gene33210	5.48777e-189	1.35069e-186
PH02Gene15511	7.50911e-186	1.81519e-183
PH02Gene12235	1.91445e-184	4.54666e-182
PH02Gene44182	9.09572e-184	2.12291e-181
PH02Gene36209	4.40241e-183	1.01009e-180
PH02Gene17147	3.09531e-177	6.98354e-175
PH02Gene30804	3.66968e-177	8.14369e-175
PH02Gene02937	3.08729e-176	6.74075e-174
PH02Gene05369	1.66246e-174	3.57218e-172
PH02Gene34964	3.66682e-174	7.75591e-172
PH02Gene13912	2.33053e-173	4.8536e-171
PH02Gene41046	3.27592e-172	6.71911e-170
PH02Gene12970	1.11812e-171	2.2591e-169
PH02Gene43042	3.85605e-171	7.67637e-169
PH02Gene10267	1.31834e-169	2.58643e-167
PH02Gene45502	3.23785e-169	6.26154e-167
PH02Gene12585	3.99701e-169	7.62077e-167
PH02Gene08362	5.60012e-169	1.0529e-166
PH02Gene11051	6.15413e-169	1.14121e-166
PH02Gene25746	1.16886e-167	2.13823e-165
PH02Gene05813	2.23071e-166	4.02629e-164
PH02Gene34667	1.51005e-164	2.68968e-162
PH02Gene12370	2.66158e-164	4.6792e-162
PH02Gene31046	2.78372e-164	4.83118e-162
PH02Gene31866	6.5659e-163	1.1251e-160
PH02Gene09828	1.37599e-161	2.32834e-159
PH02Gene31120	4.20688e-161	7.03068e-159
PH02Gene03607	3.13014e-160	5.1674e-158
PH02Gene22851	3.99133e-157	6.50971e-155
PH02Gene11640	6.33954e-157	1.02165e-154
PH02Gene32764	9.5625e-157	1.52291e-154
PH02Gene40000	2.70717e-154	4.26128e-152
PH02Gene38107	1.52363e-153	2.37074e-151
PH02Gene16325	5.15995e-152	7.93752e-150
PH02Gene43119	4.65497e-147	7.08026e-145
PH02Gene28731	1.67644e-146	2.52154e-144
PH02Gene23923	1.77445e-146	2.63964e-144
PH02Gene11801	3.51793e-146	5.17633e-144
PH02Gene24536	3.71218e-146	5.40342e-144
PH02Gene09534	1.38295e-144	1.99159e-142
PH02Gene44715	6.87836e-144	9.80131e-142
PH02Gene13092	1.22178e-143	1.72283e-141
PH02Gene40001	7.29465e-143	1.01802e-140
PH02Gene18024	5.1117e-141	7.06092e-139
PH02Gene05076	9.8523e-141	1.34718e-138
PH02Gene10424	1.28532e-140	1.73994e-138
PH02Gene10338	5.01014e-140	6.71507e-138
PH02Gene29033	8.61683e-140	1.14359e-137
PH02Gene23705	1.84316e-138	2.42241e-136
PH02Gene18638	3.05768e-137	3.97998e-135
PH02Gene06177	9.64763e-136	1.24381e-133
PH02Gene06652	6.34025e-135	8.09697e-133
PH02Gene34805	3.06245e-134	3.87443e-132
PH02Gene39701	1.12421e-132	1.40911e-130
PH02Gene46055	1.68086e-132	2.08751e-130
PH02Gene49753	2.05012e-132	2.52295e-130
PH02Gene30511	3.14211e-132	3.83195e-130
PH02Gene35858	3.69242e-132	4.46289e-130
PH02Gene14736	7.34245e-132	8.796e-130
PH02Gene43828	7.73956e-132	9.19039e-130
PH02Gene29036	8.20691e-132	9.6606e-130
PH02Gene07404	5.20051e-131	6.06891e-129
PH02Gene12763	3.48617e-130	4.03352e-128
PH02Gene07648	4.70246e-130	5.39467e-128
PH02Gene18125	9.92582e-129	1.12912e-126
PH02Gene08389	1.87567e-128	2.11592e-126
PH02Gene34975	1.97927e-128	2.21432e-126
PH02Gene33819	3.53824e-126	3.926e-124
PH02Gene10576	8.11261e-126	8.92849e-124
PH02Gene13004	1.06259e-125	1.16002e-123
PH02Gene50391	3.78852e-125	4.10282e-123
PH02Gene19588	1.66556e-123	1.78942e-121
PH02Gene39899	7.85938e-123	8.37735e-121
PH02Gene39944	5.61366e-122	5.93689e-120
PH02Gene06081	1.86169e-121	1.95362e-119
PH02Gene07646	8.3286e-120	8.67264e-118
PH02Gene27068	1.05407e-119	1.08923e-117
PH02Gene18036	1.06339e-119	1.09054e-117
PH02Gene13415	1.02236e-117	1.04058e-115
PH02Gene34972	8.34744e-117	8.43279e-115
PH02Gene17354	1.08199e-116	1.08496e-114
PH02Gene09210	5.9158e-116	5.88839e-114
PH02Gene18599	7.25986e-116	7.17348e-114
PH02Gene31623	3.54419e-115	3.47665e-113
PH02Gene11786	3.88062e-115	3.77928e-113
PH02Gene04434	8.44279e-115	8.16358e-113
PH02Gene15836	1.12319e-114	1.07835e-112
PH02Gene12978	1.85773e-114	1.771e-112
PH02Gene36117	3.52991e-114	3.34157e-112
PH02Gene03728	1.13322e-113	1.06531e-111
PH02Gene38136	6.64192e-112	6.2008e-110
PH02Gene21748	1.12717e-110	1.0451e-108
PH02Gene41953	1.08282e-109	9.9715e-108
PH02Gene20581	1.92228e-109	1.75824e-107
PH02Gene04570	1.18489e-108	1.0765e-106
PH02Gene12956	1.24108e-107	1.12004e-105
PH02Gene25224	1.60675e-107	1.44044e-105
PH02Gene18867	1.69237e-106	1.50721e-104
PH02Gene27507	1.86899e-106	1.65363e-104
PH02Gene41350	4.08243e-106	3.58856e-104
PH02Gene20267	6.44841e-106	5.63175e-104
PH02Gene18614	6.63825e-106	5.76039e-104
PH02Gene46705	9.4039e-106	8.10832e-104
PH02Gene21684	1.31181e-105	1.12393e-103
PH02Gene41642	2.88826e-105	2.45901e-103
PH02Gene24979	7.00514e-105	5.92679e-103
PH02Gene34043	8.04642e-103	6.76549e-101
PH02Gene00467	1.01276e-102	8.46278e-101
PH02Gene07513	3.59025e-102	2.98167e-100
PH02Gene15973	1.0994e-100	9.07474e-99
PH02Gene21872	1.80243e-100	1.47875e-98
PH02Gene31602	2.2055e-100	1.79854e-98
PH02Gene07280	7.81084e-100	6.33146e-98
PH02Gene09641	4.01189e-99	3.23267e-97
PH02Gene10582	3.34413e-98	2.67867e-96
PH02Gene04943	2.55506e-97	2.03458e-95
PH02Gene44786	3.85934e-97	3.0552e-95
PH02Gene19725	8.47156e-97	6.66741e-95
PH02Gene05732	1.53666e-96	1.20241e-94
PH02Gene01024	1.71999e-96	1.33813e-94
PH02Gene43133	5.19058e-96	4.01514e-94
PH02Gene04601	6.69861e-96	5.15222e-94
PH02Gene33116	1.01666e-95	7.77542e-94
PH02Gene09782	4.46493e-95	3.39561e-93
PH02Gene12245	2.58772e-94	1.95698e-92
PH02Gene41416	1.01347e-92	7.62185e-91
PH02Gene40732	1.35114e-92	1.01052e-90
PH02Gene23711	5.11292e-92	3.7903e-90
PH02Gene05249	5.12392e-92	3.7903e-90
PH02Gene37637	5.56907e-92	4.0972e-90
PH02Gene21195	6.11867e-92	4.47722e-90
PH02Gene35076	1.87183e-91	1.36231e-89
PH02Gene37818	2.45708e-91	1.77869e-89
PH02Gene38362	2.63414e-91	1.89672e-89
PH02Gene20310	3.15215e-91	2.2577e-89
PH02Gene06666	3.6365e-91	2.59091e-89
PH02Gene35891	4.73436e-91	3.35545e-89
PH02Gene31128	9.28122e-91	6.54374e-89
PH02Gene14159	1.14736e-90	8.04754e-89
PH02Gene01626	1.57838e-90	1.10137e-88
PH02Gene13715	4.47874e-90	3.10917e-88
PH02Gene03725	6.87886e-90	4.75097e-88
PH02Gene04743	9.28237e-90	6.37845e-88
PH02Gene28167	1.27285e-89	8.70234e-88
PH02Gene12444	2.1161e-89	1.43948e-87
PH02Gene41325	2.82787e-89	1.91405e-87
PH02Gene30287	1.63428e-88	1.10066e-86
PH02Gene46827	1.81318e-88	1.2151e-86
PH02Gene47885	2.296e-88	1.53108e-86
PH02Gene15975	2.54403e-88	1.68816e-86
PH02Gene15369	9.30261e-88	6.1429e-86
PH02Gene04324	2.12032e-87	1.39334e-85
PH02Gene20370	4.25023e-86	2.77949e-84
PH02Gene28217	1.2614e-85	8.20943e-84
PH02Gene02152	2.45505e-85	1.59015e-83
PH02Gene22478	2.73491e-85	1.76297e-83
PH02Gene42897	3.76105e-85	2.41295e-83
PH02Gene26993	4.0474e-85	2.58442e-83
PH02Gene00083	5.03194e-85	3.198e-83
PH02Gene00298	1.38666e-84	8.77157e-83
PH02Gene27627	1.67382e-84	1.05388e-82
PH02Gene23138	3.84199e-84	2.40782e-82
PH02Gene02066	4.44243e-84	2.7713e-82
PH02Gene28487	6.71602e-84	4.1704e-82
PH02Gene36155	8.26286e-84	5.1075e-82
PH02Gene46714	1.27289e-83	7.83233e-82
PH02Gene15062	2.1222e-83	1.29992e-81
PH02Gene06499	2.17518e-83	1.32637e-81
PH02Gene27016	2.98038e-83	1.80921e-81
PH02Gene09128	4.55224e-83	2.75106e-81
PH02Gene14707	6.02072e-83	3.62233e-81
PH02Gene33067	8.08373e-83	4.84201e-81
PH02Gene51053	1.33209e-82	7.94382e-81
PH02Gene10139	1.33814e-82	7.94493e-81
PH02Gene49568	1.38664e-82	8.19692e-81
PH02Gene08477	2.95246e-82	1.73772e-80
PH02Gene34489	3.89841e-82	2.28454e-80
PH02Gene40688	4.14731e-82	2.41992e-80
PH02Gene02081	6.11114e-82	3.55049e-80
PH02Gene27990	1.10537e-81	6.39464e-80
PH02Gene00361	1.71122e-81	9.85733e-80
PH02Gene26994	2.04374e-81	1.1723e-79
PH02Gene02836	2.09293e-81	1.19545e-79
PH02Gene06720	2.11745e-81	1.20437e-79
PH02Gene36533	5.3214e-81	3.01405e-79
PH02Gene23092	7.17097e-81	4.04472e-79
PH02Gene44299	1.06382e-80	5.97547e-79
PH02Gene05526	1.38616e-80	7.75388e-79
PH02Gene18580	2.71057e-80	1.51e-78
PH02Gene02403	2.9742e-80	1.65007e-78
PH02Gene25601	6.56361e-80	3.62659e-78
PH02Gene19860	7.72556e-80	4.25126e-78
PH02Gene12976	1.07333e-79	5.88244e-78
PH02Gene01171	2.29826e-79	1.2545e-77
PH02Gene00377	2.62073e-79	1.42477e-77
PH02Gene48110	4.00041e-79	2.16614e-77
PH02Gene12977	5.528e-79	2.98138e-77
PH02Gene40236	1.7765e-78	9.54307e-77
PH02Gene05717	1.95023e-78	1.04349e-76
PH02Gene31759	2.02922e-78	1.08148e-76
PH02Gene07804	3.86539e-78	2.05199e-76
PH02Gene29003	8.61985e-78	4.55808e-76
PH02Gene39617	1.83004e-77	9.63941e-76
PH02Gene44743	2.58913e-77	1.35849e-75
PH02Gene32609	2.78189e-77	1.454e-75
PH02Gene34609	3.40372e-77	1.77216e-75
PH02Gene20378	3.8101e-77	1.97615e-75
PH02Gene08240	5.35133e-77	2.76492e-75
PH02Gene26434	7.19048e-77	3.69055e-75
PH02Gene40403	7.19735e-77	3.69055e-75
PH02Gene05203	1.36615e-76	6.97868e-75
PH02Gene04428	2.10351e-76	1.0705e-74
PH02Gene19149	4.02973e-76	2.04309e-74
PH02Gene25546	4.19127e-76	2.11706e-74
PH02Gene27299	6.43457e-76	3.2381e-74
PH02Gene19079	1.04487e-75	5.23868e-74
PH02Gene40054	1.36907e-75	6.83876e-74
PH02Gene32243	1.60064e-75	7.96614e-74
PH02Gene00116	1.63532e-75	8.10892e-74
PH02Gene00246	3.10674e-75	1.53489e-73
PH02Gene01112	3.22708e-75	1.58854e-73
PH02Gene45866	3.32541e-75	1.63102e-73
PH02Gene47848	4.85513e-75	2.3727e-73
PH02Gene06856	9.77423e-75	4.75949e-73
PH02Gene15146	1.86201e-74	9.03442e-73
PH02Gene30487	2.17887e-74	1.05341e-72
PH02Gene28330	2.82104e-74	1.35902e-72
PH02Gene34968	3.96421e-74	1.90296e-72
PH02Gene46692	7.40632e-74	3.54273e-72
PH02Gene31159	3.12539e-73	1.48973e-71
PH02Gene03306	1.14871e-72	5.45616e-71
PH02Gene04325	1.81209e-72	8.577e-71
PH02Gene17549	1.90151e-72	8.96891e-71
PH02Gene18400	2.68471e-72	1.2619e-70
PH02Gene50558	3.29258e-72	1.54227e-70
PH02Gene16879	5.51193e-72	2.57293e-70
PH02Gene03621	1.71779e-71	7.99097e-70
PH02Gene47636	2.33555e-71	1.08275e-69
PH02Gene38077	7.28024e-71	3.36357e-69
PH02Gene05575	8.66788e-71	3.99106e-69
PH02Gene02273	9.44937e-71	4.33614e-69
PH02Gene48468	1.45936e-70	6.67411e-69
PH02Gene12652	2.17643e-70	9.92e-69
PH02Gene31245	4.57818e-70	2.07969e-68
PH02Gene25370	8.88218e-70	4.02134e-68
PH02Gene01025	9.73858e-70	4.39437e-68
PH02Gene27758	1.26505e-69	5.68938e-68
PH02Gene36445	1.70263e-69	7.63193e-68
PH02Gene22301	1.76185e-69	7.87132e-68
PH02Gene16644	2.2467e-69	1.00045e-67
PH02Gene11838	4.62441e-69	2.05248e-67
PH02Gene43654	1.49472e-68	6.61244e-67
PH02Gene34490	1.59932e-68	7.05213e-67
PH02Gene33596	1.786e-68	7.84969e-67
PH02Gene39621	1.91869e-68	8.40561e-67
PH02Gene25906	2.32035e-68	1.01324e-66
PH02Gene07883	2.67076e-68	1.16251e-66
PH02Gene41586	3.70009e-68	1.60539e-66
PH02Gene30528	4.68038e-68	2.02423e-66
PH02Gene29710	1.81985e-67	7.84565e-66
PH02Gene21674	3.27535e-67	1.40757e-65
PH02Gene30508	8.61515e-67	3.69061e-65
PH02Gene40233	1.10476e-66	4.71771e-65
PH02Gene04539	1.24565e-66	5.30265e-65
PH02Gene13913	1.42167e-66	6.03297e-65
PH02Gene26753	1.90102e-66	8.0419e-65
PH02Gene13026	2.09582e-66	8.83837e-65
PH02Gene33266	2.30864e-66	9.70563e-65
PH02Gene20180	5.03307e-66	2.10937e-64
PH02Gene15766	1.51493e-65	6.3295e-64
PH02Gene30345	1.62588e-65	6.77216e-64
PH02Gene43305	1.66431e-65	6.91095e-64
PH02Gene32372	2.62096e-65	1.08501e-63
PH02Gene10399	3.80347e-65	1.56974e-63
PH02Gene14912	5.39736e-65	2.22079e-63
PH02Gene27283	1.02677e-64	4.21193e-63
PH02Gene04071	1.42591e-64	5.83158e-63
PH02Gene33993	1.52437e-64	6.21548e-63
PH02Gene18035	1.68909e-64	6.86644e-63
PH02Gene44628	3.97598e-64	1.61146e-62
PH02Gene05279	6.48436e-64	2.62026e-62
PH02Gene35741	8.26195e-64	3.32863e-62
PH02Gene36811	8.31625e-64	3.34057e-62
PH02Gene45021	1.02867e-63	4.11986e-62
PH02Gene33282	1.88642e-63	7.53289e-62
PH02Gene35981	1.91746e-63	7.6343e-62
PH02Gene19443	1.99816e-63	7.9323e-62
PH02Gene34575	2.40914e-63	9.53582e-62
PH02Gene01546	4.28297e-63	1.69034e-61
PH02Gene11309	6.8183e-63	2.68312e-61
PH02Gene23825	7.10193e-63	2.78663e-61
PH02Gene13711	3.17044e-62	1.24041e-60
PH02Gene15788	3.4847e-62	1.35944e-60
PH02Gene06640	3.58225e-62	1.39348e-60
PH02Gene39968	3.78662e-62	1.46875e-60
PH02Gene19873	6.73293e-62	2.6041e-60
PH02Gene14962	6.85005e-62	2.64186e-60
PH02Gene25886	8.83441e-62	3.39748e-60
PH02Gene34586	9.75175e-62	3.73964e-60
PH02Gene10599	1.59669e-61	6.10576e-60
PH02Gene11232	2.13376e-61	8.13652e-60
PH02Gene25701	2.90063e-61	1.10297e-59
PH02Gene11597	4.33574e-61	1.64406e-59
PH02Gene15589	4.54355e-61	1.71805e-59
PH02Gene07045	6.15885e-61	2.32235e-59
PH02Gene19153	7.32043e-61	2.75268e-59
PH02Gene17999	8.22593e-61	3.08461e-59
PH02Gene30220	8.44742e-61	3.15892e-59
PH02Gene37340	1.11794e-60	4.16902e-59
PH02Gene37817	1.29606e-60	4.82e-59
PH02Gene23347	1.73812e-60	6.4463e-59
PH02Gene32504	2.82829e-60	1.04608e-58
PH02Gene02664	3.22306e-60	1.18884e-58
PH02Gene27418	4.08369e-60	1.5022e-58
PH02Gene28975	4.46366e-60	1.63752e-58
PH02Gene05671	4.72241e-60	1.72776e-58
PH02Gene29900	6.82445e-60	2.4901e-58
PH02Gene03118	6.88202e-60	2.50435e-58
PH02Gene29815	8.53867e-60	3.09887e-58
PH02Gene33427	9.5129e-60	3.44321e-58
PH02Gene16507	1.04153e-59	3.7598e-58
PH02Gene11107	1.11452e-59	4.01258e-58
PH02Gene25880	1.38957e-59	4.98954e-58
PH02Gene06773	1.85269e-59	6.63487e-58
PH02Gene35141	3.01179e-59	1.07574e-57
PH02Gene23428	3.26389e-59	1.16272e-57
PH02Gene13542	3.36088e-59	1.19413e-57
PH02Gene26488	3.60945e-59	1.27909e-57
PH02Gene10980	3.6639e-59	1.29499e-57
PH02Gene42656	5.38312e-59	1.89769e-57
PH02Gene22364	1.02782e-58	3.6139e-57
PH02Gene22124	1.20058e-58	4.21041e-57
PH02Gene12695	1.25097e-58	4.37581e-57
PH02Gene12975	1.31847e-58	4.60004e-57
PH02Gene16850	1.33288e-58	4.63835e-57
PH02Gene37329	1.40173e-58	4.86544e-57
PH02Gene25908	2.52609e-58	8.74569e-57
PH02Gene19609	2.54377e-58	8.78443e-57
PH02Gene17538	3.07659e-58	1.05974e-56
PH02Gene24076	5.05339e-58	1.73624e-56
PH02Gene09832	6.5202e-58	2.23453e-56
PH02Gene28163	7.76025e-58	2.65279e-56
PH02Gene37369	8.15564e-58	2.78093e-56
PH02Gene20964	1.21074e-57	4.11803e-56
PH02Gene38035	1.5387e-57	5.22039e-56
PH02Gene25907	1.78383e-57	6.03694e-56
PH02Gene16806	2.42181e-57	8.17558e-56
PH02Gene00092	3.31387e-57	1.11592e-55
PH02Gene16084	5.22951e-57	1.75662e-55
PH02Gene49176	6.05026e-57	2.02729e-55
PH02Gene14660	6.14076e-57	2.05253e-55
PH02Gene41340	6.83937e-57	2.28041e-55
PH02Gene19469	7.16471e-57	2.38301e-55
PH02Gene06378	7.46498e-57	2.4768e-55
PH02Gene49504	1.05421e-56	3.4892e-55
PH02Gene33231	1.32409e-56	4.37175e-55
PH02Gene41990	1.79841e-56	5.92339e-55
PH02Gene49273	1.94152e-56	6.37922e-55
PH02Gene42976	3.14686e-56	1.03145e-54
PH02Gene27470	4.27689e-56	1.39846e-54
PH02Gene03223	4.64088e-56	1.51382e-54
PH02Gene28763	5.81861e-56	1.89343e-54
PH02Gene29933	9.26091e-56	3.00635e-54
PH02Gene21759	9.46639e-56	3.06571e-54
PH02Gene41689	1.02701e-55	3.31804e-54
PH02Gene23032	1.03173e-55	3.32537e-54
PH02Gene08985	1.08624e-55	3.48605e-54
PH02Gene17675	1.08674e-55	3.48605e-54
PH02Gene36180	1.40827e-55	4.50679e-54
PH02Gene26442	1.44097e-55	4.60057e-54
PH02Gene03004	1.80626e-55	5.75325e-54
PH02Gene44609	1.89322e-55	6.01607e-54
PH02Gene28902	3.86056e-55	1.2239e-53
PH02Gene41760	4.18341e-55	1.32315e-53
PH02Gene16891	6.3641e-55	2.00818e-53
PH02Gene40848	6.94935e-55	2.18775e-53
PH02Gene05546	7.2933e-55	2.29071e-53
PH02Gene04357	1.06528e-54	3.33813e-53
PH02Gene03180	1.07416e-54	3.35818e-53
PH02Gene20266	1.21804e-54	3.79921e-53
PH02Gene04309	1.54165e-54	4.79753e-53
PH02Gene39577	2.44314e-54	7.58551e-53
PH02Gene42598	2.55254e-54	7.90703e-53
PH02Gene48908	2.96804e-54	9.17314e-53
PH02Gene05257	3.02141e-54	9.31681e-53
PH02Gene41679	4.56369e-54	1.40406e-52
PH02Gene29934	4.60268e-54	1.41285e-52
PH02Gene02657	5.63096e-54	1.72458e-52
PH02Gene07991	1.22404e-53	3.74038e-52
PH02Gene42858	1.45399e-53	4.43303e-52
PH02Gene26654	1.49922e-53	4.56067e-52
PH02Gene47660	1.92574e-53	5.84502e-52
PH02Gene15920	1.96645e-53	5.95522e-52
PH02Gene16008	2.42984e-53	7.34213e-52
PH02Gene30673	2.66622e-53	8.03844e-52
PH02Gene12942	2.95391e-53	8.88601e-52
PH02Gene37338	3.22186e-53	9.67057e-52
PH02Gene23341	4.05012e-53	1.21298e-51
PH02Gene29416	4.58384e-53	1.36979e-51
PH02Gene21887	4.88964e-53	1.45795e-51
PH02Gene40501	5.04265e-53	1.50027e-51
PH02Gene05899	8.53395e-53	2.53342e-51
PH02Gene02122	1.1999e-52	3.55427e-51
PH02Gene23266	1.34334e-52	3.97048e-51
PH02Gene04069	1.35473e-52	3.99541e-51
PH02Gene00168	1.75287e-52	5.1584e-51
PH02Gene04249	3.17558e-52	9.32492e-51
PH02Gene11487	3.43031e-52	1.00511e-50
PH02Gene13486	3.45204e-52	1.00929e-50
PH02Gene41010	3.56525e-52	1.04015e-50
PH02Gene02936	4.96606e-52	1.44571e-50
PH02Gene16228	4.98933e-52	1.44937e-50
PH02Gene34649	5.21139e-52	1.51063e-50
PH02Gene02539	5.31959e-52	1.5387e-50
PH02Gene43676	5.6487e-52	1.63041e-50
PH02Gene09103	7.10459e-52	2.04627e-50
PH02Gene44479	7.85843e-52	2.25859e-50
PH02Gene19301	8.86355e-52	2.54208e-50
PH02Gene33832	1.01662e-51	2.90951e-50
PH02Gene04855	1.35886e-51	3.88078e-50
PH02Gene14832	1.99536e-51	5.68657e-50
PH02Gene07540	2.38687e-51	6.78804e-50
PH02Gene23103	2.53903e-51	7.20562e-50
PH02Gene35579	2.86743e-51	8.12059e-50
PH02Gene03843	3.76903e-51	1.06517e-49
PH02Gene44277	3.91975e-51	1.10545e-49
PH02Gene12422	4.03941e-51	1.13683e-49
PH02Gene11976	5.32674e-51	1.49602e-49
PH02Gene01813	5.805e-51	1.62696e-49
PH02Gene36962	5.86005e-51	1.639e-49
PH02Gene15778	6.3499e-51	1.77234e-49
PH02Gene33528	6.93419e-51	1.93144e-49
PH02Gene03379	8.48309e-51	2.35802e-49
PH02Gene20311	8.76797e-51	2.43221e-49
PH02Gene13861	1.45097e-50	4.01671e-49
PH02Gene05362	1.7782e-50	4.91254e-49
PH02Gene45438	3.52941e-50	9.73068e-49
PH02Gene19090	3.67802e-50	1.01198e-48
PH02Gene46530	4.94373e-50	1.35747e-48
PH02Gene31302	7.70781e-50	2.11216e-48
PH02Gene43455	1.52942e-49	4.18257e-48
PH02Gene27067	2.02098e-49	5.51574e-48
PH02Gene10375	2.0859e-49	5.68145e-48
PH02Gene10341	2.30568e-49	6.26748e-48
PH02Gene08794	3.44943e-49	9.35771e-48
PH02Gene47190	3.59349e-49	9.72901e-48
PH02Gene19770	3.72601e-49	1.00677e-47
PH02Gene15246	3.95399e-49	1.06624e-47
PH02Gene25533	6.12997e-49	1.64973e-47
PH02Gene44953	1.07063e-48	2.87563e-47
PH02Gene44101	3.09277e-48	8.29046e-47
PH02Gene03138	3.30404e-48	8.83928e-47
PH02Gene28034	3.73614e-48	9.97558e-47
PH02Gene13853	4.36827e-48	1.16404e-46
PH02Gene05587	5.16602e-48	1.37392e-46
PH02Gene02957	5.27458e-48	1.40004e-46
PH02Gene20909	5.60254e-48	1.48418e-46
PH02Gene47568	5.65681e-48	1.49563e-46
PH02Gene35761	7.09683e-48	1.87271e-46
PH02Gene13302	7.42394e-48	1.95521e-46
PH02Gene08679	8.64088e-48	2.27129e-46
PH02Gene09845	8.71038e-48	2.28512e-46
PH02Gene29287	1.04187e-47	2.728e-46
PH02Gene31517	1.11847e-47	2.92292e-46
PH02Gene01936	1.48392e-47	3.8705e-46
PH02Gene26624	2.11323e-47	5.5013e-46
PH02Gene31767	2.16258e-47	5.61896e-46
PH02Gene50228	2.50541e-47	6.49727e-46
PH02Gene04989	2.79382e-47	7.23134e-46
PH02Gene35082	2.9709e-47	7.67501e-46
PH02Gene16128	2.99885e-47	7.73245e-46
PH02Gene33715	3.13633e-47	8.07158e-46
PH02Gene02176	3.16024e-47	8.11767e-46
PH02Gene13206	3.25944e-47	8.35663e-46
PH02Gene05819	4.72461e-47	1.20902e-45
PH02Gene47914	4.80577e-47	1.22747e-45
PH02Gene09524	5.44441e-47	1.38797e-45
PH02Gene01428	6.0895e-47	1.5495e-45
PH02Gene22672	9.73013e-47	2.47123e-45
PH02Gene33220	1.08197e-46	2.74282e-45
PH02Gene03902	1.11518e-46	2.82173e-45
PH02Gene19589	1.24093e-46	3.13405e-45
PH02Gene33068	1.32934e-46	3.35107e-45
PH02Gene10174	1.33679e-46	3.36359e-45
PH02Gene39082	1.6205e-46	4.0699e-45
PH02Gene35285	1.64605e-46	4.12641e-45
PH02Gene02174	1.79157e-46	4.4829e-45
PH02Gene17670	2.06398e-46	5.15499e-45
PH02Gene08066	2.24942e-46	5.60781e-45
PH02Gene48298	4.50982e-46	1.12223e-44
PH02Gene07542	7.04802e-46	1.75062e-44
PH02Gene28226	7.4335e-46	1.84299e-44
PH02Gene48757	7.87331e-46	1.94846e-44
PH02Gene21732	9.19094e-46	2.2704e-44
PH02Gene41655	9.51197e-46	2.34542e-44
PH02Gene00087	1.17812e-45	2.89969e-44
PH02Gene44300	1.18723e-45	2.91678e-44
PH02Gene37164	1.92956e-45	4.73196e-44
PH02Gene39423	2.25216e-45	5.51311e-44
PH02Gene05657	5.85751e-45	1.43128e-43
PH02Gene10550	6.10254e-45	1.48847e-43
PH02Gene44580	8.04822e-45	1.95951e-43
PH02Gene09753	9.07348e-45	2.20517e-43
PH02Gene03368	9.94682e-45	2.41308e-43
PH02Gene42593	1.1875e-44	2.8757e-43
PH02Gene29370	1.75621e-44	4.24533e-43
PH02Gene27064	1.89506e-44	4.5728e-43
PH02Gene30738	2.04891e-44	4.93524e-43
PH02Gene45424	2.37634e-44	5.71377e-43
PH02Gene05287	3.2636e-44	7.83323e-43
PH02Gene23676	3.32684e-44	7.97087e-43
PH02Gene06819	4.37354e-44	1.04602e-42
PH02Gene31311	5.72252e-44	1.36624e-42
PH02Gene10707	5.77939e-44	1.37739e-42
PH02Gene42091	7.45941e-44	1.77466e-42
PH02Gene15852	8.53802e-44	2.02771e-42
PH02Gene16939	8.81199e-44	2.08911e-42
PH02Gene41131	8.88573e-44	2.1029e-42
PH02Gene26552	1.00523e-43	2.37483e-42
PH02Gene15824	1.13368e-43	2.67364e-42
PH02Gene19014	2.08049e-43	4.89803e-42
PH02Gene17909	2.23457e-43	5.25162e-42
PH02Gene10173	2.42194e-43	5.68211e-42
PH02Gene14479	2.55507e-43	5.98408e-42
PH02Gene33389	3.11414e-43	7.28086e-42
PH02Gene08237	3.47529e-43	8.1112e-42
PH02Gene33183	3.61525e-43	8.42333e-42
PH02Gene00457	4.79086e-43	1.11433e-41
PH02Gene18874	4.84709e-43	1.12547e-41
PH02Gene13210	5.32851e-43	1.23514e-41
PH02Gene25016	6.61213e-43	1.53006e-41
PH02Gene23303	7.23523e-43	1.67139e-41
PH02Gene34000	7.58828e-43	1.74996e-41
PH02Gene09875	1.04209e-42	2.3991e-41
PH02Gene27732	1.39388e-42	3.20356e-41
PH02Gene31762	1.46022e-42	3.35034e-41
PH02Gene42748	2.05401e-42	4.70476e-41
PH02Gene08453	2.62566e-42	6.00397e-41
PH02Gene44950	2.67443e-42	6.10519e-41
PH02Gene37579	3.03846e-42	6.92451e-41
PH02Gene33451	3.29585e-42	7.49848e-41
PH02Gene44573	3.47078e-42	7.88322e-41
PH02Gene23060	3.60161e-42	8.16666e-41
PH02Gene38837	3.75693e-42	8.50462e-41
PH02Gene13609	4.49451e-42	1.01573e-40
PH02Gene11873	5.32114e-42	1.20054e-40
PH02Gene11796	5.36309e-42	1.20799e-40
PH02Gene20470	5.46455e-42	1.2288e-40
PH02Gene30070	5.7919e-42	1.30025e-40
PH02Gene49611	5.9674e-42	1.33743e-40
PH02Gene03675	6.08128e-42	1.3607e-40
PH02Gene48717	6.56438e-42	1.46637e-40
PH02Gene31552	1.17397e-41	2.61813e-40
PH02Gene27575	1.30848e-41	2.91331e-40
PH02Gene19279	1.42276e-41	3.16255e-40
PH02Gene01631	1.45941e-41	3.2387e-40
PH02Gene10746	1.63496e-41	3.62232e-40
PH02Gene11650	1.76714e-41	3.9088e-40
PH02Gene27226	1.89508e-41	4.18494e-40
PH02Gene08609	2.00165e-41	4.41308e-40
PH02Gene14118	2.13821e-41	4.7065e-40
PH02Gene12293	2.14224e-41	4.70772e-40
PH02Gene41678	3.19901e-41	7.01863e-40
PH02Gene16804	3.22639e-41	7.06725e-40
PH02Gene11144	4.15637e-41	9.08962e-40
PH02Gene15847	4.77304e-41	1.04214e-39
PH02Gene43542	4.79723e-41	1.04573e-39
PH02Gene31243	5.10003e-41	1.10995e-39
PH02Gene05009	5.38835e-41	1.17082e-39
PH02Gene33588	7.13941e-41	1.54882e-39
PH02Gene35868	7.43359e-41	1.61006e-39
PH02Gene08316	9.61359e-41	2.0789e-39
PH02Gene29415	9.71488e-41	2.09745e-39
PH02Gene43574	1.03217e-40	2.22492e-39
PH02Gene03066	1.15397e-40	2.48351e-39
PH02Gene14458	1.20409e-40	2.58727e-39
PH02Gene06904	1.46638e-40	3.14585e-39
PH02Gene20476	1.58998e-40	3.40563e-39
PH02Gene18666	1.66873e-40	3.56865e-39
PH02Gene06855	1.75768e-40	3.75294e-39
PH02Gene24075	1.90023e-40	4.05093e-39
PH02Gene03083	2.47743e-40	5.27311e-39
PH02Gene34881	2.8823e-40	6.12523e-39
PH02Gene44833	3.34706e-40	7.10176e-39
PH02Gene23979	4.03751e-40	8.55332e-39
PH02Gene27077	4.25949e-40	9.00948e-39
PH02Gene03172	5.23035e-40	1.10457e-38
PH02Gene23593	6.06614e-40	1.27909e-38
PH02Gene18118	6.63827e-40	1.39755e-38
PH02Gene00159	8.07636e-40	1.69767e-38
PH02Gene41852	8.16385e-40	1.7134e-38
PH02Gene45755	8.58299e-40	1.79857e-38
PH02Gene13165	8.92971e-40	1.86834e-38
PH02Gene12394	1.11252e-39	2.32411e-38
PH02Gene33327	1.12309e-39	2.34256e-38
PH02Gene28571	1.36129e-39	2.83504e-38
PH02Gene12298	1.92047e-39	3.99345e-38
PH02Gene03780	2.40908e-39	5.0018e-38
PH02Gene44996	2.43277e-39	5.04325e-38
PH02Gene34735	2.50735e-39	5.18991e-38
PH02Gene30564	2.53837e-39	5.2461e-38
PH02Gene30518	2.8541e-39	5.88962e-38
PH02Gene08468	2.87983e-39	5.93368e-38
PH02Gene03903	3.58303e-39	7.37134e-38
PH02Gene27237	3.81172e-39	7.82994e-38
PH02Gene29317	4.36957e-39	8.96225e-38
PH02Gene42599	4.37805e-39	8.96605e-38
PH02Gene44754	4.52552e-39	9.25406e-38
PH02Gene00871	5.81309e-39	1.1869e-37
PH02Gene08851	6.02059e-39	1.22742e-37
PH02Gene27584	6.08318e-39	1.23832e-37
PH02Gene17548	7.95653e-39	1.61723e-37
PH02Gene21118	8.79416e-39	1.78481e-37
PH02Gene08850	1.31291e-38	2.66061e-37
PH02Gene20414	1.41837e-38	2.87003e-37
PH02Gene04443	1.45143e-38	2.93254e-37
PH02Gene04424	1.97142e-38	3.97721e-37
PH02Gene39971	2.21711e-38	4.46622e-37
PH02Gene39034	2.25105e-38	4.52785e-37
PH02Gene19169	2.32249e-38	4.66461e-37
PH02Gene21008	2.36698e-38	4.74693e-37
PH02Gene32522	2.37058e-38	4.74712e-37
PH02Gene04874	2.39236e-38	4.78365e-37
PH02Gene32604	2.44706e-38	4.88582e-37
PH02Gene33042	2.7503e-38	5.48319e-37
PH02Gene45583	3.90343e-38	7.77069e-37
PH02Gene35907	4.01682e-38	7.98468e-37
PH02Gene20184	4.25688e-38	8.44946e-37
PH02Gene13014	4.7406e-38	9.39582e-37
PH02Gene36976	5.543e-38	1.09701e-36
PH02Gene00267	6.0236e-38	1.19039e-36
PH02Gene23780	7.36752e-38	1.45385e-36
PH02Gene29805	7.91782e-38	1.56017e-36
PH02Gene44447	8.64493e-38	1.70097e-36
PH02Gene34765	1.883e-37	3.69959e-36
PH02Gene10075	2.20125e-37	4.3186e-36
PH02Gene05794	2.31093e-37	4.52721e-36
PH02Gene35477	3.15333e-37	6.1686e-36
PH02Gene35189	3.27171e-37	6.39094e-36
PH02Gene45178	3.95134e-37	7.70739e-36
PH02Gene22100	4.23776e-37	8.25417e-36
PH02Gene19868	5.04191e-37	9.80638e-36
PH02Gene04070	6.05896e-37	1.17676e-35
PH02Gene25586	6.69433e-37	1.2983e-35
PH02Gene47163	8.69825e-37	1.68452e-35
PH02Gene27232	1.09706e-36	2.12156e-35
PH02Gene20385	1.51048e-36	2.91688e-35
PH02Gene21145	1.6078e-36	3.1004e-35
PH02Gene32594	1.63493e-36	3.14823e-35
PH02Gene00694	1.86923e-36	3.59428e-35
PH02Gene23178	1.92737e-36	3.70083e-35
PH02Gene36514	2.04959e-36	3.92993e-35
PH02Gene46661	2.08236e-36	3.98711e-35
PH02Gene11949	2.1926e-36	4.19226e-35
PH02Gene18686	2.64945e-36	5.05862e-35
PH02Gene13991	2.78023e-36	5.30084e-35
PH02Gene12093	3.15505e-36	6.00702e-35
PH02Gene18464	3.24818e-36	6.17565e-35
PH02Gene18182	3.7912e-36	7.19797e-35
PH02Gene39503	4.39244e-36	8.32779e-35
PH02Gene21659	4.98222e-36	9.43277e-35
PH02Gene42493	5.51999e-36	1.04363e-34
PH02Gene10962	5.58543e-36	1.05453e-34
PH02Gene22954	5.94429e-36	1.12072e-34
PH02Gene25793	6.40788e-36	1.20645e-34
PH02Gene34497	7.29532e-36	1.37162e-34
PH02Gene02859	8.44057e-36	1.58474e-34
PH02Gene04116	8.54108e-36	1.60139e-34
PH02Gene38057	1.0445e-35	1.95566e-34
PH02Gene29448	1.0828e-35	2.02456e-34
PH02Gene37070	1.14612e-35	2.14e-34
PH02Gene15770	1.18652e-35	2.21238e-34
PH02Gene20532	1.30108e-35	2.42265e-34
PH02Gene47780	2.13826e-35	3.97605e-34
PH02Gene18046	2.3965e-35	4.45012e-34
PH02Gene06822	2.63531e-35	4.88687e-34
PH02Gene44383	2.69725e-35	4.99489e-34
PH02Gene37302	3.4853e-35	6.44542e-34
PH02Gene08780	3.9458e-35	7.28707e-34
PH02Gene43142	3.9772e-35	7.33506e-34
PH02Gene47720	5.26019e-35	9.68806e-34
PH02Gene02850	6.43824e-35	1.18416e-33
PH02Gene30860	7.21575e-35	1.32537e-33
PH02Gene07762	9.13928e-35	1.6764e-33
PH02Gene36419	9.49276e-35	1.73888e-33
PH02Gene23756	1.08806e-34	1.99042e-33
PH02Gene08936	1.1441e-34	2.0901e-33
PH02Gene45148	1.23686e-34	2.25651e-33
PH02Gene07104	1.2753e-34	2.32351e-33
PH02Gene15659	1.38533e-34	2.52059e-33
PH02Gene10646	1.43436e-34	2.60629e-33
PH02Gene21413	1.71058e-34	3.10404e-33
PH02Gene34041	2.02964e-34	3.67808e-33
PH02Gene11646	2.07607e-34	3.75718e-33
PH02Gene14724	2.23056e-34	4.03138e-33
PH02Gene30762	2.26628e-34	4.09049e-33
PH02Gene11625	2.30195e-34	4.14933e-33
PH02Gene51050	2.59995e-34	4.68025e-33
PH02Gene21792	2.89783e-34	5.20954e-33
PH02Gene01806	3.4002e-34	6.10458e-33
PH02Gene08690	3.53233e-34	6.3334e-33
PH02Gene07130	3.60608e-34	6.45708e-33
PH02Gene02069	3.95314e-34	7.06594e-33
PH02Gene11077	3.95655e-34	7.06594e-33
PH02Gene37574	4.12711e-34	7.36083e-33
PH02Gene25810	4.39578e-34	7.8297e-33
PH02Gene09358	4.64482e-34	8.2624e-33
PH02Gene41984	4.97538e-34	8.83881e-33
PH02Gene30246	5.07776e-34	9.00886e-33
PH02Gene02229	5.10392e-34	9.04342e-33
PH02Gene33344	5.57963e-34	9.8734e-33
PH02Gene14239	5.80256e-34	1.02545e-32
PH02Gene49701	6.88424e-34	1.21502e-32
PH02Gene22472	7.5798e-34	1.33604e-32
PH02Gene05987	7.90583e-34	1.39169e-32
PH02Gene43570	8.02454e-34	1.41076e-32
PH02Gene44088	1.12988e-33	1.98381e-32
PH02Gene13488	1.14143e-33	2.00149e-32
PH02Gene34457	1.1526e-33	2.01847e-32
PH02Gene41875	1.20973e-33	2.11577e-32
PH02Gene20985	1.34355e-33	2.3468e-32
PH02Gene00247	1.46461e-33	2.55496e-32
PH02Gene02672	1.61687e-33	2.81694e-32
PH02Gene38927	1.67711e-33	2.91814e-32
PH02Gene04833	1.70132e-33	2.95646e-32
PH02Gene13211	1.70761e-33	2.96357e-32
PH02Gene24838	1.79682e-33	3.11441e-32
PH02Gene07814	2.11151e-33	3.65519e-32
PH02Gene00416	2.45511e-33	4.24456e-32
PH02Gene00063	2.61916e-33	4.5224e-32
PH02Gene23226	3.4944e-33	6.02595e-32
PH02Gene10762	3.92332e-33	6.75699e-32
PH02Gene26206	3.965e-33	6.8201e-32
PH02Gene01055	4.29186e-33	7.37296e-32
PH02Gene46293	4.30838e-33	7.39196e-32
PH02Gene31368	4.69723e-33	8.04891e-32
PH02Gene18014	4.92879e-33	8.43502e-32
PH02Gene28938	5.00286e-33	8.55098e-32
PH02Gene23150	5.587e-33	9.53735e-32
PH02Gene18842	1.06097e-32	1.80886e-31
PH02Gene08935	1.11742e-32	1.90271e-31
PH02Gene02819	1.55149e-32	2.6385e-31
PH02Gene23673	1.61392e-32	2.74123e-31
PH02Gene37204	1.63064e-32	2.76616e-31
PH02Gene02303	1.81986e-32	3.08328e-31
PH02Gene43587	1.83666e-32	3.10786e-31
PH02Gene39221	1.88316e-32	3.18257e-31
PH02Gene00789	2.1566e-32	3.64014e-31
PH02Gene08954	2.25847e-32	3.80734e-31
PH02Gene14645	2.50887e-32	4.22421e-31
PH02Gene12747	2.80438e-32	4.71588e-31
PH02Gene26291	3.15399e-32	5.29721e-31
PH02Gene08747	3.76552e-32	6.31647e-31
PH02Gene22595	4.10189e-32	6.87219e-31
PH02Gene05401	5.21026e-32	8.71833e-31
PH02Gene35046	5.25432e-32	8.78121e-31
PH02Gene35878	5.36343e-32	8.9525e-31
PH02Gene05469	5.7475e-32	9.58175e-31
PH02Gene24168	6.09112e-32	1.01421e-30
PH02Gene04252	7.26419e-32	1.20805e-30
PH02Gene14703	1.08438e-31	1.80114e-30
PH02Gene04270	1.15905e-31	1.9228e-30
PH02Gene03596	1.27388e-31	2.11071e-30
PH02Gene11328	1.34643e-31	2.22819e-30
PH02Gene05831	1.53143e-31	2.53125e-30
PH02Gene16058	1.69371e-31	2.79607e-30
PH02Gene00090	1.80263e-31	2.97226e-30
PH02Gene18881	1.96282e-31	3.23245e-30
PH02Gene09229	2.16801e-31	3.56603e-30
PH02Gene21002	2.32649e-31	3.82205e-30
PH02Gene15193	2.76313e-31	4.53387e-30
PH02Gene28598	3.04312e-31	4.98725e-30
PH02Gene15078	3.4251e-31	5.60648e-30
PH02Gene22086	3.50494e-31	5.73024e-30
PH02Gene02925	3.53709e-31	5.77583e-30
PH02Gene37047	3.5676e-31	5.81863e-30
PH02Gene27351	3.9409e-31	6.41972e-30
PH02Gene49989	4.36114e-31	7.09577e-30
PH02Gene27653	5.21835e-31	8.48029e-30
PH02Gene25445	5.23766e-31	8.50146e-30
PH02Gene24474	5.28205e-31	8.56325e-30
PH02Gene09817	5.44313e-31	8.81383e-30
PH02Gene11675	5.87782e-31	9.50634e-30
PH02Gene07102	6.17601e-31	9.97669e-30
PH02Gene33191	7.0999e-31	1.14555e-29
PH02Gene09050	7.12204e-31	1.14775e-29
PH02Gene43070	8.17003e-31	1.31507e-29
PH02Gene32193	1.0059e-30	1.6172e-29
PH02Gene25064	1.12734e-30	1.81029e-29
PH02Gene36908	1.18042e-30	1.89328e-29
PH02Gene28943	1.24489e-30	1.99433e-29
PH02Gene12795	1.29756e-30	2.07625e-29
PH02Gene21976	1.5281e-30	2.44226e-29
PH02Gene27298	1.54162e-30	2.46096e-29
PH02Gene08746	1.59374e-30	2.54115e-29
PH02Gene15191	1.81464e-30	2.88997e-29
PH02Gene27069	1.85255e-30	2.94689e-29
PH02Gene27782	1.87131e-30	2.97324e-29
PH02Gene22253	1.97677e-30	3.13711e-29
PH02Gene11345	1.97993e-30	3.13844e-29
PH02Gene46542	2.16344e-30	3.42532e-29
PH02Gene38925	2.24116e-30	3.54423e-29
PH02Gene13437	2.70815e-30	4.27774e-29
PH02Gene12534	3.23516e-30	5.10423e-29
PH02Gene13121	3.58989e-30	5.65732e-29
PH02Gene08093	3.61605e-30	5.69192e-29
PH02Gene15773	3.66928e-30	5.769e-29
PH02Gene39549	4.34758e-30	6.82752e-29
PH02Gene15632	4.68741e-30	7.35266e-29
PH02Gene19952	5.00545e-30	7.84245e-29
PH02Gene00179	5.16221e-30	8.0787e-29
PH02Gene42442	5.51176e-30	8.61579e-29
PH02Gene25372	5.56229e-30	8.68474e-29
PH02Gene07392	6.09802e-30	9.51024e-29
PH02Gene22168	6.40821e-30	9.9825e-29
PH02Gene37521	6.76457e-30	1.05255e-28
PH02Gene03955	7.35245e-30	1.14271e-28
PH02Gene08184	7.82466e-30	1.21471e-28
PH02Gene31905	8.03679e-30	1.24621e-28
PH02Gene43681	8.26834e-30	1.28065e-28
PH02Gene12821	8.32948e-30	1.28864e-28
PH02Gene45430	8.35233e-30	1.2907e-28
PH02Gene46756	8.72483e-30	1.34673e-28
PH02Gene44544	1.04065e-29	1.60448e-28
PH02Gene06921	1.04532e-29	1.60984e-28
PH02Gene28083	1.23231e-29	1.89565e-28
PH02Gene06764	1.24627e-29	1.91495e-28
PH02Gene23988	1.35418e-29	2.07841e-28
PH02Gene00082	1.38636e-29	2.12538e-28
PH02Gene01000	1.44089e-29	2.20648e-28
PH02Gene13017	1.58312e-29	2.42155e-28
PH02Gene45952	1.59693e-29	2.43991e-28
PH02Gene29641	1.72973e-29	2.63984e-28
PH02Gene08506	1.77789e-29	2.71028e-28
PH02Gene19600	1.88653e-29	2.87266e-28
PH02Gene14749	2.00561e-29	3.05055e-28
PH02Gene24033	2.06249e-29	3.13355e-28
PH02Gene29935	2.11998e-29	3.21728e-28
PH02Gene27715	2.58087e-29	3.91234e-28
PH02Gene13238	2.84963e-29	4.31493e-28
PH02Gene28216	3.37014e-29	5.09738e-28
PH02Gene21550	3.47548e-29	5.25085e-28
PH02Gene22417	3.96389e-29	5.98207e-28
PH02Gene00216	4.09375e-29	6.17117e-28
PH02Gene16639	4.59391e-29	6.91744e-28
PH02Gene14007	4.8425e-29	7.28366e-28
PH02Gene35260	4.94197e-29	7.42502e-28
PH02Gene18685	4.958e-29	7.44084e-28
PH02Gene46857	5.00638e-29	7.50513e-28
PH02Gene09923	5.23763e-29	7.84311e-28
PH02Gene17116	5.48565e-29	8.20545e-28
PH02Gene15627	6.1137e-29	9.13478e-28
PH02Gene01269	6.52065e-29	9.73208e-28
PH02Gene00601	7.00592e-29	1.04448e-27
PH02Gene04444	7.45804e-29	1.11067e-27
PH02Gene13871	7.61844e-29	1.13331e-27
PH02Gene04473	7.80394e-29	1.15963e-27
PH02Gene42254	8.69488e-29	1.2906e-27
PH02Gene14060	9.76519e-29	1.44788e-27
PH02Gene27878	1.04211e-28	1.54345e-27
PH02Gene39875	1.04421e-28	1.54485e-27
PH02Gene29128	1.13821e-28	1.68209e-27
PH02Gene31994	1.15e-28	1.69766e-27
PH02Gene00570	1.15195e-28	1.69869e-27
PH02Gene21317	1.26902e-28	1.86928e-27
PH02Gene41895	1.29341e-28	1.90314e-27
PH02Gene32935	1.3086e-28	1.92341e-27
PH02Gene10990	1.37252e-28	2.01517e-27
PH02Gene14846	1.37977e-28	2.02362e-27
PH02Gene31957	1.4102e-28	2.066e-27
PH02Gene28861	1.44492e-28	2.11458e-27
PH02Gene43223	1.45129e-28	2.12162e-27
PH02Gene03806	1.45465e-28	2.12359e-27
PH02Gene26443	1.45578e-28	2.12359e-27
PH02Gene20500	1.58833e-28	2.31445e-27
PH02Gene48686	1.74632e-28	2.54192e-27
PH02Gene37339	1.84555e-28	2.68348e-27
PH02Gene17000	1.85994e-28	2.7015e-27
PH02Gene37165	1.98364e-28	2.87809e-27
PH02Gene21867	2.02813e-28	2.93948e-27
PH02Gene00109	2.0632e-28	2.98711e-27
PH02Gene49578	2.38674e-28	3.45185e-27
PH02Gene46034	2.58539e-28	3.73516e-27
PH02Gene06479	3.44796e-28	4.97602e-27
PH02Gene09781	3.62232e-28	5.22208e-27
PH02Gene05460	3.73765e-28	5.38261e-27
PH02Gene11825	3.89262e-28	5.59984e-27
PH02Gene37295	4.58083e-28	6.58287e-27
PH02Gene15462	5.06484e-28	7.2707e-27
PH02Gene15653	6.64866e-28	9.53421e-27
PH02Gene32645	7.66228e-28	1.09761e-26
PH02Gene05326	7.67451e-28	1.0982e-26
PH02Gene20455	7.81498e-28	1.11712e-26
PH02Gene02270	8.20732e-28	1.17197e-26
PH02Gene05467	8.25336e-28	1.1773e-26
PH02Gene29708	9.93603e-28	1.41583e-26
PH02Gene18837	1.05981e-27	1.50859e-26
PH02Gene39453	1.12016e-27	1.59281e-26
PH02Gene35961	1.17696e-27	1.67183e-26
PH02Gene01031	1.18435e-27	1.68056e-26
PH02Gene20475	1.24011e-27	1.75784e-26
PH02Gene07228	1.47379e-27	2.0869e-26
PH02Gene10579	1.79789e-27	2.54316e-26
PH02Gene33722	1.92529e-27	2.72052e-26
PH02Gene11536	2.08056e-27	2.93687e-26
PH02Gene42583	2.15761e-27	3.04245e-26
PH02Gene04475	2.21994e-27	3.12709e-26
PH02Gene04323	2.42387e-27	3.4108e-26
PH02Gene12648	2.55506e-27	3.59167e-26
PH02Gene47106	2.56781e-27	3.60585e-26
PH02Gene00514	2.8254e-27	3.96346e-26
PH02Gene32797	2.88831e-27	4.04752e-26
PH02Gene40334	3.23002e-27	4.52169e-26
PH02Gene00279	3.88047e-27	5.42664e-26
PH02Gene36226	3.92311e-27	5.48061e-26
PH02Gene02254	4.08662e-27	5.70055e-26
PH02Gene29539	4.08897e-27	5.70055e-26
PH02Gene20265	4.30249e-27	5.99206e-26
PH02Gene03742	4.36129e-27	6.0677e-26
PH02Gene08909	4.38026e-27	6.08784e-26
PH02Gene03593	4.86207e-27	6.75054e-26
PH02Gene26375	4.88825e-27	6.77995e-26
PH02Gene02068	5.64655e-27	7.82368e-26
PH02Gene25621	5.71397e-27	7.909e-26
PH02Gene02586	5.84945e-27	8.08825e-26
PH02Gene16436	6.00135e-27	8.28983e-26
PH02Gene09632	6.02814e-27	8.31834e-26
PH02Gene49010	8.25997e-27	1.13865e-25
PH02Gene17440	9.78537e-27	1.34755e-25
PH02Gene50766	1.02211e-26	1.40613e-25
PH02Gene13442	1.02704e-26	1.41148e-25
PH02Gene40942	1.17012e-26	1.60648e-25
PH02Gene43933	1.18527e-26	1.62564e-25
PH02Gene10167	1.28832e-26	1.76518e-25
PH02Gene11977	1.35321e-26	1.85221e-25
PH02Gene21236	1.56281e-26	2.13695e-25
PH02Gene15279	1.61668e-26	2.20837e-25
PH02Gene03963	1.66514e-26	2.27228e-25
PH02Gene27256	1.71104e-26	2.33257e-25
PH02Gene31065	1.72914e-26	2.35486e-25
PH02Gene00881	1.90432e-26	2.59083e-25
PH02Gene09130	1.90983e-26	2.59572e-25
PH02Gene03535	2.26802e-26	3.07946e-25
PH02Gene19159	2.76188e-26	3.74625e-25
PH02Gene01198	3.01159e-26	4.08088e-25
PH02Gene24418	3.17237e-26	4.29444e-25
PH02Gene42661	3.31764e-26	4.48661e-25
PH02Gene33881	3.36773e-26	4.5498e-25
PH02Gene13083	3.58388e-26	4.83699e-25
PH02Gene31509	3.76034e-26	5.0701e-25
PH02Gene10760	3.90942e-26	5.26585e-25
PH02Gene11993	3.9423e-26	5.30486e-25
PH02Gene05906	3.97079e-26	5.3379e-25
PH02Gene16021	4.01278e-26	5.38898e-25
PH02Gene07052	4.10121e-26	5.50228e-25
PH02Gene14524	4.30414e-26	5.76883e-25
PH02Gene27717	4.4513e-26	5.96016e-25
PH02Gene13138	5.48783e-26	7.34078e-25
PH02Gene02463	5.75804e-26	7.69463e-25
PH02Gene36331	6.01649e-26	8.03207e-25
PH02Gene33513	6.06198e-26	8.08483e-25
PH02Gene02934	6.28743e-26	8.37726e-25
PH02Gene04139	6.37763e-26	8.48909e-25
PH02Gene27306	6.56361e-26	8.72806e-25
PH02Gene23057	6.63732e-26	8.81741e-25
PH02Gene49075	8.86341e-26	1.17631e-24
PH02Gene11862	9.03804e-26	1.19831e-24
PH02Gene19555	9.49332e-26	1.25745e-24
PH02Gene34035	9.67645e-26	1.28045e-24
PH02Gene33943	1.00477e-25	1.32828e-24
PH02Gene43996	1.12081e-25	1.48024e-24
PH02Gene05378	1.19099e-25	1.57139e-24
PH02Gene40863	1.20093e-25	1.58295e-24
PH02Gene23775	1.28865e-25	1.69693e-24
PH02Gene02094	1.31761e-25	1.73338e-24
PH02Gene35682	1.36795e-25	1.79785e-24
PH02Gene39337	1.49554e-25	1.96364e-24
PH02Gene06717	1.59761e-25	2.09562e-24
PH02Gene18212	1.60359e-25	2.10143e-24
PH02Gene46978	2.02139e-25	2.64638e-24
PH02Gene03453	2.21968e-25	2.90316e-24
PH02Gene39476	2.40795e-25	3.14637e-24
PH02Gene40131	2.44861e-25	3.19642e-24
PH02Gene19613	2.54424e-25	3.31806e-24
PH02Gene12819	2.95583e-25	3.85111e-24
PH02Gene21763	2.98372e-25	3.88371e-24
PH02Gene07249	3.14432e-25	4.08882e-24
PH02Gene04330	3.32207e-25	4.31582e-24
PH02Gene22289	3.33838e-25	4.33286e-24
PH02Gene15428	3.3887e-25	4.39395e-24
PH02Gene05897	3.41358e-25	4.42197e-24
PH02Gene13200	3.74337e-25	4.84455e-24
PH02Gene31840	3.78409e-25	4.89257e-24
PH02Gene18374	4.30571e-25	5.56168e-24
PH02Gene05520	4.95919e-25	6.39967e-24
PH02Gene11132	5.25688e-25	6.77737e-24
PH02Gene35912	5.89409e-25	7.59165e-24
PH02Gene19946	6.92913e-25	8.91631e-24
PH02Gene40137	7.23384e-25	9.29957e-24
PH02Gene09510	8.09006e-25	1.03904e-23
PH02Gene34899	8.28867e-25	1.06354e-23
PH02Gene35956	9.02005e-25	1.15629e-23
PH02Gene17911	9.08001e-25	1.16288e-23
PH02Gene15897	9.54269e-25	1.22098e-23
PH02Gene34755	1.01929e-24	1.30294e-23
PH02Gene00244	1.07642e-24	1.37467e-23
PH02Gene41324	1.12953e-24	1.44114e-23
PH02Gene44524	1.19925e-24	1.52865e-23
PH02Gene35764	1.29319e-24	1.64684e-23
PH02Gene38725	1.32965e-24	1.69168e-23
PH02Gene00722	1.38847e-24	1.76486e-23
PH02Gene21237	1.41686e-24	1.79925e-23
PH02Gene18806	1.46867e-24	1.8633e-23
PH02Gene05035	1.49194e-24	1.89105e-23
PH02Gene34121	1.6458e-24	2.08411e-23
PH02Gene31904	1.82883e-24	2.31373e-23
PH02Gene26812	1.93784e-24	2.44935e-23
PH02Gene26448	2.13762e-24	2.69934e-23
PH02Gene35017	2.34719e-24	2.96123e-23
PH02Gene15256	2.52404e-24	3.18137e-23
PH02Gene21860	2.56991e-24	3.23617e-23
PH02Gene35924	2.68442e-24	3.37723e-23
PH02Gene17805	2.76496e-24	3.47533e-23
PH02Gene11010	2.84552e-24	3.57326e-23
PH02Gene16841	2.86584e-24	3.59544e-23
PH02Gene23797	3.32109e-24	4.16275e-23
PH02Gene34772	3.52759e-24	4.41748e-23
PH02Gene39451	3.80672e-24	4.76262e-23
PH02Gene15922	4.26972e-24	5.33695e-23
PH02Gene49920	4.46009e-24	5.56976e-23
PH02Gene29041	4.52433e-24	5.64477e-23
PH02Gene46999	4.5534e-24	5.67582e-23
PH02Gene48920	4.79376e-24	5.96993e-23
PH02Gene40624	4.86429e-24	6.05219e-23
PH02Gene43015	4.91304e-24	6.10724e-23
PH02Gene28652	5.00013e-24	6.2098e-23
PH02Gene44777	5.12515e-24	6.35923e-23
PH02Gene32753	5.29814e-24	6.56785e-23
PH02Gene31423	5.80182e-24	7.18565e-23
PH02Gene17515	5.88769e-24	7.28534e-23
PH02Gene44275	5.94681e-24	7.35177e-23
PH02Gene09642	6.01686e-24	7.43159e-23
PH02Gene36191	6.05938e-24	7.47728e-23
PH02Gene05780	6.23279e-24	7.68426e-23
PH02Gene18269	6.74052e-24	8.30268e-23
PH02Gene32647	6.81563e-24	8.38757e-23
PH02Gene13389	6.98034e-24	8.58246e-23
PH02Gene08065	7.91762e-24	9.72603e-23
PH02Gene30731	8.00481e-24	9.82421e-23
PH02Gene36501	8.07765e-24	9.90464e-23
PH02Gene02554	9.68116e-24	1.18601e-22
PH02Gene48705	9.77615e-24	1.19656e-22
PH02Gene38260	9.8888e-24	1.20926e-22
PH02Gene39997	1.02385e-23	1.25088e-22
PH02Gene04797	1.04061e-23	1.27022e-22
PH02Gene13012	1.15772e-23	1.4119e-22
PH02Gene21843	1.19176e-23	1.45211e-22
PH02Gene13772	1.2715e-23	1.54787e-22
PH02Gene22392	1.39942e-23	1.70207e-22
PH02Gene30951	1.51705e-23	1.84348e-22
PH02Gene20743	1.54238e-23	1.87258e-22
PH02Gene21670	1.5496e-23	1.87965e-22
PH02Gene33886	1.61498e-23	1.95721e-22
PH02Gene04355	1.70831e-23	2.06846e-22
PH02Gene13533	1.93882e-23	2.34548e-22
PH02Gene28280	1.95272e-23	2.36017e-22
PH02Gene27929	2.16e-23	2.60838e-22
PH02Gene39724	2.19616e-23	2.64968e-22
PH02Gene43760	2.20787e-23	2.66144e-22
PH02Gene10823	2.62467e-23	3.16105e-22
PH02Gene15601	2.77964e-23	3.34472e-22
PH02Gene01126	2.87186e-23	3.4526e-22
PH02Gene24528	3.29482e-23	3.95759e-22
PH02Gene14204	3.68901e-23	4.42714e-22
PH02Gene11225	4.10799e-23	4.92559e-22
PH02Gene37025	4.13145e-23	4.94933e-22
PH02Gene48821	4.21509e-23	5.04506e-22
PH02Gene02340	4.49799e-23	5.37891e-22
PH02Gene07120	4.68333e-23	5.59561e-22
PH02Gene41123	5.05482e-23	6.03414e-22
PH02Gene38466	5.2238e-23	6.23036e-22
PH02Gene03243	5.30672e-23	6.32368e-22
PH02Gene10986	5.43968e-23	6.47642e-22
PH02Gene32622	5.54525e-23	6.59631e-22
PH02Gene13406	5.86779e-23	6.97386e-22
PH02Gene37441	6.65962e-23	7.90801e-22
PH02Gene42512	7.12294e-23	8.44411e-22
PH02Gene12551	7.12357e-23	8.44411e-22
PH02Gene37633	7.41089e-23	8.77701e-22
PH02Gene49368	8.09794e-23	9.58233e-22
PH02Gene48861	8.19663e-23	9.69063e-22
PH02Gene28613	8.20547e-23	9.69262e-22
PH02Gene27319	8.44133e-23	9.96254e-22
PH02Gene23137	8.72706e-23	1.02908e-21
PH02Gene17421	9.99547e-23	1.17762e-21
PH02Gene05611	1.04353e-22	1.22838e-21
PH02Gene42463	1.07438e-22	1.26358e-21
PH02Gene33907	1.0831e-22	1.27274e-21
PH02Gene21470	1.14781e-22	1.34761e-21
PH02Gene16192	1.26997e-22	1.48974e-21
PH02Gene13466	1.2743e-22	1.49352e-21
PH02Gene29114	1.30678e-22	1.53027e-21
PH02Gene46074	1.3568e-22	1.58747e-21
PH02Gene30082	1.38555e-22	1.6197e-21
PH02Gene30617	1.56777e-22	1.83114e-21
PH02Gene05106	1.73527e-22	2.02503e-21
PH02Gene22400	1.87284e-22	2.18368e-21
PH02Gene14028	1.87824e-22	2.1881e-21
PH02Gene00763	1.93905e-22	2.257e-21
PH02Gene07105	2.00027e-22	2.32626e-21
PH02Gene13354	2.00629e-22	2.33125e-21
PH02Gene00521	2.13071e-22	2.47371e-21
PH02Gene23441	2.16111e-22	2.50685e-21
PH02Gene34634	2.20108e-22	2.55102e-21
PH02Gene15974	2.43424e-22	2.81884e-21
PH02Gene07526	2.46208e-22	2.84865e-21
PH02Gene02396	2.64752e-22	3.06059e-21
PH02Gene12384	2.69142e-22	3.10868e-21
PH02Gene44967	2.73497e-22	3.15629e-21
PH02Gene20174	2.77703e-22	3.2021e-21
PH02Gene37884	2.88336e-22	3.32187e-21
PH02Gene22078	2.96287e-22	3.41058e-21
PH02Gene12524	2.99663e-22	3.44651e-21
PH02Gene16682	3.28793e-22	3.77833e-21
PH02Gene06847	3.71194e-22	4.26196e-21
PH02Gene07003	4.08135e-22	4.68214e-21
PH02Gene14622	4.50483e-22	5.16358e-21
PH02Gene10936	4.71178e-22	5.39622e-21
PH02Gene22288	4.81016e-22	5.50424e-21
PH02Gene28618	5.06652e-22	5.79269e-21
PH02Gene49363	5.56994e-22	6.36289e-21
PH02Gene15110	5.76775e-22	6.58331e-21
PH02Gene07772	5.85541e-22	6.67773e-21
PH02Gene23553	6.43135e-22	7.32838e-21
PH02Gene08421	6.54655e-22	7.45337e-21
PH02Gene00859	6.57023e-22	7.47405e-21
PH02Gene38098	6.97917e-22	7.93257e-21
PH02Gene45376	7.24572e-22	8.22863e-21
PH02Gene43623	7.85795e-22	8.91644e-21
PH02Gene06687	8.16002e-22	9.25144e-21
PH02Gene15099	8.2825e-22	9.38244e-21
PH02Gene18539	8.46328e-22	9.57921e-21
PH02Gene26176	8.79782e-22	9.94955e-21
PH02Gene18274	9.32793e-22	1.05403e-20
PH02Gene04268	9.43832e-22	1.06561e-20
PH02Gene06632	1.09284e-21	1.23282e-20
PH02Gene42682	1.10891e-21	1.2499e-20
PH02Gene43588	1.14844e-21	1.29338e-20
PH02Gene20054	1.2031e-21	1.35381e-20
PH02Gene39974	1.30717e-21	1.46969e-20
PH02Gene39097	1.32699e-21	1.49074e-20
PH02Gene32352	1.3695e-21	1.53722e-20
PH02Gene12868	1.3964e-21	1.56612e-20
PH02Gene35569	1.59015e-21	1.78194e-20
PH02Gene38917	1.60707e-21	1.79941e-20
PH02Gene10747	1.67191e-21	1.87046e-20
PH02Gene08569	1.74232e-21	1.94763e-20
PH02Gene20377	1.87452e-21	2.09368e-20
PH02Gene46808	1.903e-21	2.12373e-20
PH02Gene32393	1.95185e-21	2.17646e-20
PH02Gene47746	1.9695e-21	2.19434e-20
PH02Gene35943	1.99066e-21	2.21533e-20
PH02Gene13891	1.99162e-21	2.21533e-20
PH02Gene13367	2.04721e-21	2.27459e-20
PH02Gene07655	2.04825e-21	2.27459e-20
PH02Gene46075	2.1563e-21	2.39261e-20
PH02Gene48715	2.29873e-21	2.54856e-20
PH02Gene48454	2.40485e-21	2.66403e-20
PH02Gene31917	2.55466e-21	2.82767e-20
PH02Gene18072	2.76318e-21	3.05598e-20
PH02Gene35310	2.80022e-21	3.09441e-20
PH02Gene12734	2.83141e-21	3.12633e-20
PH02Gene02264	3.01284e-21	3.32394e-20
PH02Gene46547	3.15599e-21	3.47904e-20
PH02Gene13115	3.42363e-21	3.77101e-20
PH02Gene02950	3.47836e-21	3.82818e-20
PH02Gene00015	3.55734e-21	3.91192e-20
PH02Gene40007	3.58037e-21	3.93405e-20
PH02Gene14788	3.6757e-21	4.03552e-20
PH02Gene20221	3.80173e-21	4.17051e-20
PH02Gene12342	3.90159e-21	4.27658e-20
PH02Gene48112	3.90573e-21	4.27766e-20
PH02Gene41899	4.17325e-21	4.56696e-20
PH02Gene09877	4.18476e-21	4.57585e-20
PH02Gene27373	5.55305e-21	6.06712e-20
PH02Gene40023	5.59042e-21	6.10303e-20
PH02Gene03080	6.04607e-21	6.59514e-20
PH02Gene20539	6.19805e-21	6.75415e-20
PH02Gene18343	6.20183e-21	6.75415e-20
PH02Gene02263	6.45001e-21	7.01879e-20
PH02Gene33921	6.46793e-21	7.03264e-20
PH02Gene20589	6.63241e-21	7.20569e-20
PH02Gene24833	6.9173e-21	7.50919e-20
PH02Gene48535	7.05698e-21	7.65468e-20
PH02Gene35700	7.08183e-21	7.67548e-20
PH02Gene12785	7.14538e-21	7.73816e-20
PH02Gene33842	7.17611e-21	7.76522e-20
PH02Gene15074	8.45554e-21	9.14238e-20
PH02Gene29217	8.80278e-21	9.51023e-20
PH02Gene01779	8.82176e-21	9.52314e-20
PH02Gene00840	9.28184e-21	1.00118e-19
PH02Gene12808	9.5859e-21	1.03316e-19
PH02Gene43243	1.05542e-20	1.13661e-19
PH02Gene10358	1.07703e-20	1.15896e-19
PH02Gene02107	1.08884e-20	1.17074e-19
PH02Gene47111	1.09045e-20	1.17154e-19
PH02Gene42377	1.20651e-20	1.29521e-19
PH02Gene14601	1.22361e-20	1.31252e-19
PH02Gene06195	1.25059e-20	1.3404e-19
PH02Gene24646	1.27236e-20	1.36266e-19
PH02Gene22187	1.27608e-20	1.36556e-19
PH02Gene25745	1.29304e-20	1.38261e-19
PH02Gene24480	1.29986e-20	1.38881e-19
PH02Gene34759	1.34553e-20	1.43647e-19
PH02Gene27922	1.40488e-20	1.49865e-19
PH02Gene25864	1.43467e-20	1.52922e-19
PH02Gene10260	1.50033e-20	1.59795e-19
PH02Gene22973	1.51096e-20	1.60801e-19
PH02Gene07438	1.61192e-20	1.7141e-19
PH02Gene50381	1.67538e-20	1.78019e-19
PH02Gene14446	1.67711e-20	1.78063e-19
PH02Gene25876	1.68189e-20	1.78431e-19
PH02Gene48620	1.74619e-20	1.85107e-19
PH02Gene24912	1.7509e-20	1.85461e-19
PH02Gene42733	2.06872e-20	2.18954e-19
PH02Gene13299	2.40231e-20	2.54063e-19
PH02Gene21651	2.46792e-20	2.60798e-19
PH02Gene13908	2.49174e-20	2.6311e-19
PH02Gene40249	2.55085e-20	2.69142e-19
PH02Gene04776	2.67874e-20	2.82415e-19
PH02Gene01459	2.7807e-20	2.92937e-19
PH02Gene29535	2.8102e-20	2.95814e-19
PH02Gene25277	2.85291e-20	3.00076e-19
PH02Gene09509	3.04963e-20	3.20519e-19
PH02Gene08391	3.36732e-20	3.53634e-19
PH02Gene18533	3.52794e-20	3.70215e-19
PH02Gene29659	3.57205e-20	3.74554e-19
PH02Gene25230	3.62085e-20	3.79377e-19
PH02Gene45926	3.63192e-20	3.80242e-19
PH02Gene06685	3.72637e-20	3.89829e-19
PH02Gene06274	3.82225e-20	3.9955e-19
PH02Gene22021	4.29425e-20	4.48544e-19
PH02Gene04333	4.38453e-20	4.57621e-19
PH02Gene31455	4.67789e-20	4.87863e-19
PH02Gene23447	4.81556e-20	5.01834e-19
PH02Gene19560	4.85126e-20	5.05165e-19
PH02Gene15007	4.95659e-20	5.15737e-19
PH02Gene18494	5.35759e-20	5.57033e-19
PH02Gene10337	5.39301e-20	5.60285e-19
PH02Gene33477	6.02366e-20	6.25325e-19
PH02Gene35085	6.08863e-20	6.31585e-19
PH02Gene41059	6.19093e-20	6.41705e-19
PH02Gene05186	6.28174e-20	6.50619e-19
PH02Gene00755	6.62095e-20	6.85228e-19
PH02Gene24156	6.96259e-20	7.20035e-19
PH02Gene21076	7.57738e-20	7.83015e-19
PH02Gene23222	7.94954e-20	8.20846e-19
PH02Gene34737	7.96154e-20	8.21459e-19
PH02Gene49182	8.48422e-20	8.74721e-19
PH02Gene29063	8.78621e-20	9.05167e-19
PH02Gene37232	9.68632e-20	9.97138e-19
PH02Gene41279	9.77117e-20	1.00511e-18
PH02Gene24443	1.01582e-19	1.04413e-18
PH02Gene43274	1.04104e-19	1.06924e-18
PH02Gene33787	1.04473e-19	1.07221e-18
PH02Gene39303	1.10718e-19	1.13544e-18
PH02Gene17136	1.14225e-19	1.17053e-18
PH02Gene45847	1.16648e-19	1.19445e-18
PH02Gene06696	1.32651e-19	1.35729e-18
PH02Gene06082	1.36599e-19	1.39663e-18
PH02Gene23152	1.4642e-19	1.49591e-18
PH02Gene18405	1.47453e-19	1.50534e-18
PH02Gene09211	1.4793e-19	1.50907e-18
PH02Gene34496	1.51047e-19	1.5397e-18
PH02Gene34854	1.55281e-19	1.58167e-18
PH02Gene35678	1.64092e-19	1.67016e-18
PH02Gene17721	1.66607e-19	1.69449e-18
PH02Gene25240	1.78299e-19	1.81204e-18
PH02Gene28690	1.85418e-19	1.88298e-18
PH02Gene26276	1.87691e-19	1.90462e-18
PH02Gene26535	1.89175e-19	1.91825e-18
PH02Gene30503	1.93727e-19	1.96294e-18
PH02Gene50629	1.95444e-19	1.97885e-18
PH02Gene36239	2.2013e-19	2.22713e-18
PH02Gene40449	2.2154e-19	2.23972e-18
PH02Gene42654	2.23464e-19	2.25748e-18
PH02Gene19485	2.38668e-19	2.40929e-18
PH02Gene43369	2.66892e-19	2.69219e-18
PH02Gene17457	2.7165e-19	2.73815e-18
PH02Gene12244	2.75848e-19	2.77839e-18
PH02Gene13129	2.78845e-19	2.80648e-18
PH02Gene29676	2.90578e-19	2.92241e-18
PH02Gene05879	3.04009e-19	3.05521e-18
PH02Gene00939	3.40834e-19	3.42276e-18
PH02Gene46065	3.49243e-19	3.5046e-18
PH02Gene28221	3.55416e-19	3.5639e-18
PH02Gene18280	3.58533e-19	3.59249e-18
PH02Gene40152	3.66431e-19	3.66892e-18
PH02Gene32083	3.73613e-19	3.73806e-18
PH02Gene46313	3.82521e-19	3.82436e-18
PH02Gene22847	3.93083e-19	3.92706e-18
PH02Gene07300	3.93648e-19	3.9298e-18
PH02Gene20235	3.94318e-19	3.93359e-18
PH02Gene43887	4.17742e-19	4.16419e-18
PH02Gene34463	4.22033e-19	4.20387e-18
PH02Gene37167	4.26895e-19	4.24917e-18
PH02Gene40217	4.90822e-19	4.8819e-18
PH02Gene47672	4.96342e-19	4.93318e-18
PH02Gene41519	5.10997e-19	5.0751e-18
PH02Gene14476	5.26697e-19	5.2272e-18
PH02Gene25303	5.31031e-19	5.26635e-18
PH02Gene29786	5.34656e-19	5.29842e-18
PH02Gene39599	5.49571e-19	5.44224e-18
PH02Gene45060	5.83522e-19	5.77422e-18
PH02Gene19780	6.02233e-19	5.95502e-18
PH02Gene40214	7.25302e-19	7.16673e-18
PH02Gene40884	7.27418e-19	7.18239e-18
PH02Gene02544	7.30496e-19	7.20753e-18
PH02Gene44965	7.4357e-19	7.33117e-18
PH02Gene09928	7.96864e-19	7.8509e-18
PH02Gene20722	8.22433e-19	8.09693e-18
PH02Gene05945	8.59024e-19	8.45102e-18
PH02Gene01994	8.93514e-19	8.78395e-18
PH02Gene06067	9.1678e-19	9.00613e-18
PH02Gene47684	9.26868e-19	9.09863e-18
PH02Gene39776	1.08517e-18	1.06449e-17
PH02Gene19118	1.09839e-18	1.07668e-17
PH02Gene50880	1.10479e-18	1.08217e-17
PH02Gene33958	1.14303e-18	1.11882e-17
PH02Gene37607	1.20735e-18	1.18092e-17
PH02Gene21681	1.24712e-18	1.21894e-17
PH02Gene00855	1.27536e-18	1.24564e-17
PH02Gene51096	1.30221e-18	1.27095e-17
PH02Gene14400	1.31699e-18	1.28445e-17
PH02Gene04267	1.32292e-18	1.2893e-17
PH02Gene12967	1.351e-18	1.31572e-17
PH02Gene14534	1.39361e-18	1.35624e-17
PH02Gene00227	1.4306e-18	1.39124e-17
PH02Gene20902	1.5022e-18	1.45981e-17
PH02Gene05267	1.55038e-18	1.50556e-17
PH02Gene35047	1.55203e-18	1.50608e-17
PH02Gene24146	1.60553e-18	1.55688e-17
PH02Gene13412	1.63822e-18	1.58744e-17
PH02Gene17499	1.64614e-18	1.59398e-17
PH02Gene22223	1.66948e-18	1.61543e-17
PH02Gene19618	1.68368e-18	1.628e-17
PH02Gene31942	1.68546e-18	1.62856e-17
PH02Gene27070	1.73803e-18	1.67815e-17
PH02Gene01083	1.78987e-18	1.72698e-17
PH02Gene29163	1.90359e-18	1.83539e-17
PH02Gene31969	2.04977e-18	1.97493e-17
PH02Gene27221	2.05228e-18	1.97594e-17
PH02Gene28289	2.11498e-18	2.03486e-17
PH02Gene00973	2.181e-18	2.09689e-17
PH02Gene13884	2.28257e-18	2.19298e-17
PH02Gene35254	2.45636e-18	2.35828e-17
PH02Gene30509	2.64325e-18	2.53591e-17
PH02Gene08464	2.6724e-18	2.56206e-17
PH02Gene01425	2.70284e-18	2.58941e-17
PH02Gene13737	2.75501e-18	2.63753e-17
PH02Gene42769	2.76987e-18	2.64987e-17
PH02Gene29462	2.84238e-18	2.71733e-17
PH02Gene04983	2.88104e-18	2.75234e-17
PH02Gene35753	2.95837e-18	2.82422e-17
PH02Gene06607	3.05466e-18	2.91409e-17
PH02Gene05961	3.13323e-18	2.98694e-17
PH02Gene24175	3.21844e-18	3.06601e-17
PH02Gene38896	3.61965e-18	3.4458e-17
PH02Gene02587	3.72069e-18	3.5395e-17
PH02Gene14126	3.82064e-18	3.63202e-17
PH02Gene35867	4.00408e-18	3.80374e-17
PH02Gene34200	4.0153e-18	3.81172e-17
PH02Gene46974	4.06672e-18	3.85783e-17
PH02Gene30881	4.08241e-18	3.87e-17
PH02Gene33574	4.18521e-18	3.96467e-17
PH02Gene34788	4.19241e-18	3.96872e-17
PH02Gene38178	4.24032e-18	4.01127e-17
PH02Gene35031	4.25812e-18	4.02529e-17
PH02Gene22643	4.34207e-18	4.10178e-17
PH02Gene33379	4.38604e-18	4.14044e-17
PH02Gene03936	4.39771e-18	4.14856e-17
PH02Gene33946	4.44012e-18	4.18565e-17
PH02Gene39039	4.52939e-18	4.26683e-17
PH02Gene35018	4.70202e-18	4.42638e-17
PH02Gene22293	4.89651e-18	4.60626e-17
PH02Gene01128	4.93382e-18	4.63813e-17
PH02Gene04361	5.36685e-18	5.04171e-17
PH02Gene42147	5.52356e-18	5.18533e-17
PH02Gene05628	5.82429e-18	5.46385e-17
PH02Gene33961	5.89453e-18	5.52592e-17
PH02Gene44357	6.07563e-18	5.69175e-17
PH02Gene25574	6.43632e-18	6.02548e-17
PH02Gene23477	6.47756e-18	6.05989e-17
PH02Gene12921	6.50586e-18	6.08217e-17
PH02Gene31633	7.07337e-18	6.60815e-17
PH02Gene44910	7.60375e-18	7.09876e-17
PH02Gene31690	7.91273e-18	7.38213e-17
PH02Gene04181	7.99481e-18	7.45356e-17
PH02Gene20065	8.03093e-18	7.48208e-17
PH02Gene05762	8.16647e-18	7.60313e-17
PH02Gene39487	8.24365e-18	7.66971e-17
PH02Gene34382	8.58326e-18	7.98019e-17
PH02Gene01704	8.88032e-18	8.25071e-17
PH02Gene03078	9.40985e-18	8.7367e-17
PH02Gene20227	9.90146e-18	9.18685e-17
PH02Gene38832	1.00898e-17	9.35517e-17
PH02Gene01740	1.0372e-17	9.61027e-17
PH02Gene30420	1.04494e-17	9.67534e-17
PH02Gene11621	1.04981e-17	9.71383e-17
PH02Gene01424	1.09062e-17	1.00845e-16
PH02Gene35628	1.12147e-17	1.03627e-16
PH02Gene20087	1.17903e-17	1.08872e-16
PH02Gene14492	1.2318e-17	1.13666e-16
PH02Gene39743	1.23471e-17	1.13858e-16
PH02Gene49597	1.23809e-17	1.14091e-16
PH02Gene18002	1.26103e-17	1.16126e-16
PH02Gene50144	1.34406e-17	1.23688e-16
PH02Gene33283	1.34545e-17	1.23732e-16
PH02Gene05415	1.35488e-17	1.24514e-16
PH02Gene30049	1.36684e-17	1.25528e-16
PH02Gene36992	1.36863e-17	1.25608e-16
PH02Gene46749	1.40293e-17	1.28668e-16
PH02Gene35849	1.4285e-17	1.30925e-16
PH02Gene29164	1.44072e-17	1.31955e-16
PH02Gene40308	1.4761e-17	1.35104e-16
PH02Gene00787	1.49135e-17	1.36408e-16
PH02Gene07569	1.55512e-17	1.42145e-16
PH02Gene32005	1.56254e-17	1.42727e-16
PH02Gene37845	1.62481e-17	1.48315e-16
PH02Gene50877	1.67007e-17	1.52343e-16
PH02Gene10997	1.74219e-17	1.58815e-16
PH02Gene44691	1.79255e-17	1.63296e-16
PH02Gene28993	1.84907e-17	1.68331e-16
PH02Gene04358	1.87386e-17	1.70473e-16
PH02Gene38617	1.93044e-17	1.75502e-16
PH02Gene49848	1.94058e-17	1.76307e-16
PH02Gene32100	2.07488e-17	1.88381e-16
PH02Gene39777	2.28558e-17	2.07372e-16
PH02Gene41020	2.36377e-17	2.14217e-16
PH02Gene02155	2.36418e-17	2.14217e-16
PH02Gene11083	2.38685e-17	2.16126e-16
PH02Gene40008	2.55352e-17	2.31062e-16
PH02Gene30647	2.6929e-17	2.43512e-16
PH02Gene18371	2.76124e-17	2.49526e-16
PH02Gene38484	2.79906e-17	2.52775e-16
PH02Gene41160	2.85958e-17	2.58068e-16
PH02Gene40198	2.92854e-17	2.64005e-16
PH02Gene24003	2.92927e-17	2.64005e-16
PH02Gene19724	2.9451e-17	2.65255e-16
PH02Gene02336	2.99658e-17	2.69713e-16
PH02Gene14288	3.01322e-17	2.7103e-16
PH02Gene37215	3.05409e-17	2.74523e-16
PH02Gene26907	3.18808e-17	2.86377e-16
PH02Gene12854	3.36722e-17	3.02268e-16
PH02Gene35307	3.48428e-17	3.12569e-16
PH02Gene14758	3.63801e-17	3.26144e-16
PH02Gene23437	3.71628e-17	3.3294e-16
PH02Gene31636	3.82353e-17	3.42323e-16
PH02Gene23034	3.85043e-17	3.44503e-16
PH02Gene45900	3.85742e-17	3.44901e-16
PH02Gene12449	3.94745e-17	3.52717e-16
PH02Gene45030	4.1769e-17	3.72973e-16
PH02Gene34635	4.31449e-17	3.85005e-16
PH02Gene34965	4.3986e-17	3.92252e-16
PH02Gene23106	4.42269e-17	3.94141e-16
PH02Gene49278	4.46371e-17	3.97535e-16
PH02Gene50396	4.5832e-17	4.07907e-16
PH02Gene29944	5.10214e-17	4.53795e-16
PH02Gene45988	5.29291e-17	4.70454e-16
PH02Gene27224	5.33151e-17	4.73287e-16
PH02Gene13453	5.33177e-17	4.73287e-16
PH02Gene33026	5.36114e-17	4.75582e-16
PH02Gene30301	5.58134e-17	4.94791e-16
PH02Gene03120	5.59165e-17	4.9538e-16
PH02Gene25784	5.84521e-17	5.17505e-16
PH02Gene07588	5.97561e-17	5.28704e-16
PH02Gene23130	6.12731e-17	5.41687e-16
PH02Gene10395	6.13035e-17	5.41687e-16
PH02Gene02574	6.14145e-17	5.42314e-16
PH02Gene33298	6.97873e-17	6.15848e-16
PH02Gene39548	7.53704e-17	6.64684e-16
PH02Gene22224	7.62309e-17	6.71834e-16
PH02Gene21728	7.71368e-17	6.79376e-16
PH02Gene31350	7.84561e-17	6.90546e-16
PH02Gene39853	7.85779e-17	6.91169e-16
PH02Gene39616	7.939e-17	6.97859e-16
PH02Gene00632	8.11037e-17	7.1246e-16
PH02Gene03137	8.39636e-17	7.37104e-16
PH02Gene14376	8.48128e-17	7.44077e-16
PH02Gene07558	8.58078e-17	7.52318e-16
PH02Gene30297	9.30524e-17	8.15308e-16
PH02Gene02552	9.87251e-17	8.64452e-16
PH02Gene44890	9.95475e-17	8.71089e-16
PH02Gene37691	1.01595e-16	8.88428e-16
PH02Gene04689	1.03095e-16	9.00966e-16
PH02Gene25541	1.20322e-16	1.05084e-15
PH02Gene16046	1.23337e-16	1.07648e-15
PH02Gene04050	1.26361e-16	1.10215e-15
PH02Gene39080	1.30525e-16	1.13775e-15
PH02Gene33301	1.34661e-16	1.17304e-15
PH02Gene33172	1.34955e-16	1.17484e-15
PH02Gene28273	1.38327e-16	1.20343e-15
PH02Gene24293	1.4642e-16	1.27301e-15
PH02Gene08762	1.54921e-16	1.34606e-15
PH02Gene33902	1.60902e-16	1.39713e-15
PH02Gene23224	1.67607e-16	1.45442e-15
PH02Gene50127	1.75045e-16	1.51799e-15
PH02Gene48243	1.7526e-16	1.51888e-15
PH02Gene21768	1.75551e-16	1.52043e-15
PH02Gene14490	1.75665e-16	1.52045e-15
PH02Gene23571	1.78342e-16	1.54263e-15
PH02Gene29513	1.80239e-16	1.55804e-15
PH02Gene04972	1.88127e-16	1.62519e-15
PH02Gene20699	1.96381e-16	1.69541e-15
PH02Gene42410	1.97296e-16	1.70223e-15
PH02Gene30780	1.97517e-16	1.70305e-15
PH02Gene26843	2.039e-16	1.75697e-15
PH02Gene10444	2.08875e-16	1.79869e-15
PH02Gene31867	2.19453e-16	1.88858e-15
PH02Gene31405	2.3194e-16	1.99477e-15
PH02Gene19726	2.41654e-16	2.077e-15
PH02Gene00773	2.48958e-16	2.13842e-15
PH02Gene05871	2.51283e-16	2.15702e-15
PH02Gene43797	2.54153e-16	2.18027e-15
PH02Gene19465	2.7227e-16	2.33421e-15
PH02Gene09835	2.82496e-16	2.42035e-15
PH02Gene48367	2.87242e-16	2.45945e-15
PH02Gene04190	2.88242e-16	2.46646e-15
PH02Gene07423	3.14213e-16	2.68698e-15
PH02Gene39864	3.18985e-16	2.72607e-15
PH02Gene35821	3.26724e-16	2.79045e-15
PH02Gene17875	3.33775e-16	2.84887e-15
PH02Gene42050	3.79783e-16	3.23952e-15
PH02Gene42966	3.81532e-16	3.25099e-15
PH02Gene42228	3.81608e-16	3.25099e-15
PH02Gene09934	3.89525e-16	3.31635e-15
PH02Gene07108	4.05692e-16	3.45182e-15
PH02Gene06279	4.09822e-16	3.48477e-15
PH02Gene30400	4.12122e-16	3.50213e-15
PH02Gene50137	4.15421e-16	3.52795e-15
PH02Gene25944	4.3094e-16	3.65745e-15
PH02Gene27330	4.37551e-16	3.71124e-15
PH02Gene45786	4.42539e-16	3.75119e-15
PH02Gene30293	4.62146e-16	3.91494e-15
PH02Gene35916	4.80894e-16	4.0712e-15
PH02Gene38181	4.97578e-16	4.20982e-15
PH02Gene50483	5.15086e-16	4.35522e-15
PH02Gene04690	6.06792e-16	5.12743e-15
PH02Gene13586	6.59869e-16	5.57245e-15
PH02Gene15331	7.18787e-16	6.06622e-15
PH02Gene39768	7.61806e-16	6.42527e-15
PH02Gene04151	7.8189e-16	6.59056e-15
PH02Gene06701	7.9805e-16	6.72259e-15
PH02Gene48988	8.24131e-16	6.93797e-15
PH02Gene01559	8.80577e-16	7.40856e-15
PH02Gene03849	9.34329e-16	7.85591e-15
PH02Gene05007	9.69095e-16	8.14316e-15
PH02Gene35358	9.95649e-16	8.3611e-15
PH02Gene44069	1.03386e-15	8.67657e-15
PH02Gene08319	1.04847e-15	8.79373e-15
PH02Gene05243	1.06657e-15	8.94002e-15
PH02Gene45437	1.12455e-15	9.42022e-15
PH02Gene04528	1.19002e-15	9.96249e-15
PH02Gene44060	1.19172e-15	9.97052e-15
PH02Gene43753	1.20768e-15	1.00978e-14
PH02Gene01195	1.22542e-15	1.02398e-14
PH02Gene08911	1.27747e-15	1.06682e-14
PH02Gene06145	1.2986e-15	1.08379e-14
PH02Gene33216	1.30257e-15	1.08644e-14
PH02Gene30699	1.30959e-15	1.09162e-14
PH02Gene17214	1.37784e-15	1.1478e-14
PH02Gene00474	1.41998e-15	1.18218e-14
PH02Gene10316	1.42898e-15	1.18894e-14
PH02Gene45877	1.44512e-15	1.20164e-14
PH02Gene19402	1.50248e-15	1.24856e-14
PH02Gene02670	1.51982e-15	1.26219e-14
PH02Gene46997	1.5485e-15	1.28523e-14
PH02Gene14732	1.59841e-15	1.32584e-14
PH02Gene33202	1.61344e-15	1.33749e-14
PH02Gene24882	1.63019e-15	1.35054e-14
PH02Gene22943	1.64236e-15	1.3598e-14
PH02Gene46636	1.64961e-15	1.36496e-14
PH02Gene30022	1.68114e-15	1.3902e-14
PH02Gene02251	1.70913e-15	1.41248e-14
PH02Gene08824	1.7476e-15	1.44305e-14
PH02Gene27618	1.74824e-15	1.44305e-14
PH02Gene21977	1.76562e-15	1.4565e-14
PH02Gene48339	1.8914e-15	1.55931e-14
PH02Gene36316	1.90592e-15	1.57032e-14
PH02Gene28401	1.90939e-15	1.57222e-14
PH02Gene02631	1.9306e-15	1.58873e-14
PH02Gene34379	1.98488e-15	1.6324e-14
PH02Gene21435	1.99565e-15	1.64026e-14
PH02Gene26814	2.0239e-15	1.66247e-14
PH02Gene38074	2.05473e-15	1.68678e-14
PH02Gene37150	2.07975e-15	1.70628e-14
PH02Gene06286	2.1819e-15	1.789e-14
PH02Gene12063	2.24887e-15	1.84279e-14
PH02Gene34590	2.37502e-15	1.94499e-14
PH02Gene15258	2.38347e-15	1.95073e-14
PH02Gene27133	2.38955e-15	1.95452e-14
PH02Gene18440	2.43183e-15	1.9879e-14
PH02Gene25552	2.4543e-15	2.00506e-14
PH02Gene32666	2.47527e-15	2.02098e-14
PH02Gene19194	2.6863e-15	2.19195e-14
PH02Gene12658	2.72991e-15	2.22619e-14
PH02Gene47109	2.75319e-15	2.24382e-14
PH02Gene00894	2.92571e-15	2.38266e-14
PH02Gene16812	2.92706e-15	2.38266e-14
PH02Gene01648	2.99036e-15	2.43272e-14
PH02Gene21767	3.03104e-15	2.46433e-14
PH02Gene27053	3.0868e-15	2.50816e-14
PH02Gene08787	3.09208e-15	2.51095e-14
PH02Gene49392	3.11469e-15	2.52779e-14
PH02Gene48237	3.15499e-15	2.55896e-14
PH02Gene22173	3.15867e-15	2.56041e-14
PH02Gene35657	3.20764e-15	2.59855e-14
PH02Gene35480	3.24169e-15	2.62457e-14
PH02Gene23971	3.51672e-15	2.84554e-14
PH02Gene13821	3.67115e-15	2.96872e-14
PH02Gene21882	3.8787e-15	3.13468e-14
PH02Gene06858	3.99257e-15	3.22479e-14
PH02Gene15155	4.24723e-15	3.42843e-14
PH02Gene21239	4.25925e-15	3.43608e-14
PH02Gene12778	4.48318e-15	3.61458e-14
PH02Gene36977	4.56744e-15	3.68032e-14
PH02Gene02057	4.7657e-15	3.83779e-14
PH02Gene05689	4.78834e-15	3.85373e-14
PH02Gene27588	4.79169e-15	3.85414e-14
PH02Gene32772	4.87856e-15	3.92168e-14
PH02Gene17561	4.94124e-15	3.96868e-14
PH02Gene16022	4.94289e-15	3.96868e-14
PH02Gene18838	5.17525e-15	4.15278e-14
PH02Gene10879	5.27933e-15	4.23378e-14
PH02Gene19777	5.30275e-15	4.25005e-14
PH02Gene44134	6.09266e-15	4.88026e-14
PH02Gene40639	6.37808e-15	5.10586e-14
PH02Gene42867	6.38682e-15	5.10983e-14
PH02Gene32633	6.39972e-15	5.11713e-14
PH02Gene07887	6.4389e-15	5.14542e-14
PH02Gene50714	6.55198e-15	5.23269e-14
PH02Gene31105	6.58079e-15	5.2526e-14
PH02Gene20652	6.59029e-15	5.25708e-14
PH02Gene47290	6.63364e-15	5.28855e-14
PH02Gene18106	6.68877e-15	5.32936e-14
PH02Gene03448	6.89237e-15	5.48835e-14
PH02Gene14068	7.06483e-15	5.62237e-14
PH02Gene37258	7.36633e-15	5.85887e-14
PH02Gene34922	7.4063e-15	5.8872e-14
PH02Gene10076	7.46686e-15	5.93186e-14
PH02Gene48391	7.69358e-15	6.10839e-14
PH02Gene31353	7.78542e-15	6.17768e-14
PH02Gene21144	8.52222e-15	6.75837e-14
PH02Gene46694	8.68562e-15	6.88391e-14
PH02Gene33345	8.69661e-15	6.88859e-14
PH02Gene03498	8.87726e-15	7.02757e-14
PH02Gene48993	9.09091e-15	7.1925e-14
PH02Gene21821	9.21782e-15	7.28865e-14
PH02Gene30183	9.35453e-15	7.39243e-14
PH02Gene20955	9.36656e-15	7.39761e-14
PH02Gene00909	9.37724e-15	7.40173e-14
PH02Gene19473	9.90078e-15	7.81042e-14
PH02Gene37445	1.00674e-14	7.93725e-14
PH02Gene33818	1.04892e-14	8.26494e-14
PH02Gene15276	1.17684e-14	9.26754e-14
PH02Gene23545	1.18135e-14	9.29766e-14
PH02Gene21375	1.19587e-14	9.40644e-14
PH02Gene07223	1.26871e-14	9.97358e-14
PH02Gene20976	1.30662e-14	1.02657e-13
PH02Gene11023	1.33201e-14	1.0459e-13
PH02Gene40481	1.35357e-14	1.06222e-13
PH02Gene08161	1.38962e-14	1.08988e-13
PH02Gene11262	1.39929e-14	1.09682e-13
PH02Gene18497	1.42929e-14	1.11969e-13
PH02Gene20673	1.48741e-14	1.16455e-13
PH02Gene32513	1.57777e-14	1.23458e-13
PH02Gene33720	1.59484e-14	1.24722e-13
PH02Gene09989	1.67245e-14	1.30716e-13
PH02Gene15976	1.74558e-14	1.36352e-13
PH02Gene44158	1.78372e-14	1.39252e-13
PH02Gene04322	1.83852e-14	1.43447e-13
PH02Gene24201	1.88748e-14	1.47182e-13
PH02Gene10339	1.90856e-14	1.4874e-13
PH02Gene38031	1.96053e-14	1.52702e-13
PH02Gene10682	1.98224e-14	1.54305e-13
PH02Gene11990	1.99581e-14	1.55272e-13
PH02Gene40433	2.03776e-14	1.58444e-13
PH02Gene15851	2.05303e-14	1.5954e-13
PH02Gene42859	2.05922e-14	1.59929e-13
PH02Gene23521	2.09429e-14	1.62559e-13
PH02Gene42813	2.15461e-14	1.67146e-13
PH02Gene37069	2.18351e-14	1.69247e-13
PH02Gene48272	2.18419e-14	1.69247e-13
PH02Gene05420	2.24224e-14	1.73645e-13
PH02Gene49087	2.26068e-14	1.74974e-13
PH02Gene15753	2.29713e-14	1.77693e-13
PH02Gene04059	2.33438e-14	1.80471e-13
PH02Gene06414	2.35807e-14	1.82199e-13
PH02Gene35881	2.39645e-14	1.85059e-13
PH02Gene06203	2.56521e-14	1.97978e-13
PH02Gene34695	2.57386e-14	1.98531e-13
PH02Gene31853	2.65422e-14	2.04614e-13
PH02Gene17903	2.75471e-14	2.1224e-13
PH02Gene29537	2.93686e-14	2.26145e-13
PH02Gene21338	2.94362e-14	2.26536e-13
PH02Gene11948	2.96576e-14	2.28111e-13
PH02Gene45389	3.00386e-14	2.3091e-13
PH02Gene24742	3.04905e-14	2.34251e-13
PH02Gene10457	3.05214e-14	2.34355e-13
PH02Gene25494	3.13135e-14	2.40301e-13
PH02Gene27385	3.1425e-14	2.4102e-13
PH02Gene48096	3.19674e-14	2.45041e-13
PH02Gene30913	3.27567e-14	2.50949e-13
PH02Gene14599	3.44519e-14	2.63787e-13
PH02Gene44962	3.47363e-14	2.65814e-13
PH02Gene44303	3.47643e-14	2.65878e-13
PH02Gene17314	3.47867e-14	2.65899e-13
PH02Gene28885	3.51794e-14	2.68749e-13
PH02Gene34651	3.53048e-14	2.69555e-13
PH02Gene17043	3.6313e-14	2.77096e-13
PH02Gene08614	3.80423e-14	2.90129e-13
PH02Gene40251	3.83773e-14	2.92519e-13
PH02Gene13423	3.93283e-14	2.99599e-13
PH02Gene23357	4.00773e-14	3.05133e-13
PH02Gene18484	4.14491e-14	3.154e-13
PH02Gene15184	4.19916e-14	3.1922e-13
PH02Gene10999	4.19983e-14	3.1922e-13
PH02Gene21548	4.30692e-14	3.27176e-13
PH02Gene32567	4.30964e-14	3.27199e-13
PH02Gene46751	4.5209e-14	3.43046e-13
PH02Gene20810	4.53368e-14	3.43823e-13
PH02Gene19442	4.56692e-14	3.46027e-13
PH02Gene36193	4.56786e-14	3.46027e-13
PH02Gene02876	4.6252e-14	3.50175e-13
PH02Gene37112	4.73502e-14	3.5829e-13
PH02Gene04705	4.9371e-14	3.73371e-13
PH02Gene35863	4.98804e-14	3.77013e-13
PH02Gene29097	5.13362e-14	3.878e-13
PH02Gene34485	5.26966e-14	3.97855e-13
PH02Gene50858	5.28077e-14	3.98471e-13
PH02Gene09013	5.30683e-14	4.00215e-13
PH02Gene02495	5.55693e-14	4.18843e-13
PH02Gene37348	5.8488e-14	4.40596e-13
PH02Gene17984	5.91605e-14	4.45415e-13
PH02Gene06956	5.93903e-14	4.46896e-13
PH02Gene23379	5.97333e-14	4.49228e-13
PH02Gene42568	5.99317e-14	4.50469e-13
PH02Gene06084	6.35347e-14	4.77286e-13
PH02Gene20750	6.38156e-14	4.7913e-13
PH02Gene41316	6.75824e-14	5.0713e-13
PH02Gene50617	6.99038e-14	5.24259e-13
PH02Gene47350	7.03686e-14	5.27453e-13
PH02Gene21561	7.17517e-14	5.37522e-13
PH02Gene32632	7.19422e-14	5.38651e-13
PH02Gene08390	7.63237e-14	5.71141e-13
PH02Gene34903	7.82611e-14	5.85315e-13
PH02Gene19706	7.8641e-14	5.87831e-13
PH02Gene28494	7.93218e-14	5.92593e-13
PH02Gene46438	8.35595e-14	6.23908e-13
PH02Gene15590	8.38616e-14	6.25818e-13
PH02Gene07525	8.69973e-14	6.48785e-13
PH02Gene41044	8.7035e-14	6.48785e-13
PH02Gene08073	8.86469e-14	6.60436e-13
PH02Gene11230	9.0063e-14	6.70618e-13
PH02Gene23777	9.24251e-14	6.87828e-13
PH02Gene02556	9.34275e-14	6.94905e-13
PH02Gene41377	9.52146e-14	7.07809e-13
PH02Gene22733	9.74722e-14	7.24194e-13
PH02Gene36797	9.97916e-14	7.4102e-13
PH02Gene38930	1.00792e-13	7.48041e-13
PH02Gene33284	1.0145e-13	7.52508e-13
PH02Gene24543	1.03135e-13	7.64585e-13
PH02Gene07725	1.05794e-13	7.83869e-13
PH02Gene28626	1.11529e-13	8.25916e-13
PH02Gene38721	1.12222e-13	8.30591e-13
PH02Gene04493	1.13778e-13	8.41644e-13
PH02Gene10329	1.26083e-13	9.32163e-13
PH02Gene07150	1.3862e-13	1.02429e-12
PH02Gene06804	1.4162e-13	1.04589e-12
PH02Gene03395	1.4492e-13	1.06968e-12
PH02Gene19890	1.48056e-13	1.09223e-12
PH02Gene07733	1.49949e-13	1.10559e-12
PH02Gene50480	1.56524e-13	1.15343e-12
PH02Gene33929	1.6569e-13	1.22032e-12
PH02Gene02744	1.66178e-13	1.22325e-12
PH02Gene30119	1.66656e-13	1.2261e-12
PH02Gene32863	1.69176e-13	1.24396e-12
PH02Gene13481	1.75227e-13	1.28776e-12
PH02Gene20479	1.79011e-13	1.31485e-12
PH02Gene46237	1.80536e-13	1.32533e-12
PH02Gene07817	1.84494e-13	1.35342e-12
PH02Gene03384	1.84562e-13	1.35342e-12
PH02Gene05413	1.86535e-13	1.36715e-12
PH02Gene29105	1.9772e-13	1.44834e-12
PH02Gene02072	1.98013e-13	1.44971e-12
PH02Gene29938	1.99407e-13	1.45912e-12
PH02Gene40567	2.00586e-13	1.46695e-12
PH02Gene01799	2.01109e-13	1.46999e-12
PH02Gene38718	2.09218e-13	1.52843e-12
PH02Gene24647	2.09476e-13	1.52949e-12
PH02Gene42727	2.10794e-13	1.53828e-12
PH02Gene30099	2.11031e-13	1.53918e-12
PH02Gene39905	2.11251e-13	1.53996e-12
PH02Gene32252	2.14568e-13	1.5633e-12
PH02Gene00667	2.28864e-13	1.66656e-12
PH02Gene25598	2.40479e-13	1.7502e-12
PH02Gene01794	2.4521e-13	1.78367e-12
PH02Gene05561	2.49134e-13	1.81124e-12
PH02Gene21947	2.50469e-13	1.81997e-12
PH02Gene38893	2.51181e-13	1.82416e-12
PH02Gene08338	2.57593e-13	1.86973e-12
PH02Gene15372	2.62468e-13	1.90409e-12
PH02Gene05132	2.63398e-13	1.90981e-12
PH02Gene01187	2.69652e-13	1.95411e-12
PH02Gene00460	2.69993e-13	1.95553e-12
PH02Gene18369	2.70405e-13	1.95747e-12
PH02Gene01690	2.84823e-13	2.06074e-12
PH02Gene03697	2.85396e-13	2.06378e-12
PH02Gene00043	2.89506e-13	2.09239e-12
PH02Gene03266	3.08536e-13	2.22873e-12
PH02Gene09746	3.27655e-13	2.36558e-12
PH02Gene20714	3.30927e-13	2.38793e-12
PH02Gene01963	3.32157e-13	2.39553e-12
PH02Gene28218	3.5665e-13	2.5708e-12
PH02Gene18221	3.6036e-13	2.59616e-12
PH02Gene47219	3.62573e-13	2.61072e-12
PH02Gene02527	3.6708e-13	2.64176e-12
PH02Gene14614	3.7142e-13	2.67158e-12
PH02Gene00897	3.74297e-13	2.69084e-12
PH02Gene23181	3.75243e-13	2.69622e-12
PH02Gene11933	3.96055e-13	2.84424e-12
PH02Gene41579	4.04974e-13	2.90675e-12
PH02Gene12117	4.14429e-13	2.97304e-12
PH02Gene17698	4.16041e-13	2.98302e-12
PH02Gene04548	4.25941e-13	3.05239e-12
PH02Gene39720	4.45071e-13	3.18779e-12
PH02Gene24038	4.66782e-13	3.34153e-12
PH02Gene06266	4.69414e-13	3.35859e-12
PH02Gene06007	4.69957e-13	3.3607e-12
PH02Gene40259	4.72331e-13	3.3759e-12
PH02Gene08600	4.81677e-13	3.44088e-12
PH02Gene06071	5.09105e-13	3.63489e-12
PH02Gene20587	5.10726e-13	3.64454e-12
PH02Gene25807	5.12048e-13	3.65205e-12
PH02Gene03757	5.39131e-13	3.84319e-12
PH02Gene28183	5.43376e-13	3.87141e-12
PH02Gene32284	5.45702e-13	3.88594e-12
PH02Gene37603	5.46065e-13	3.88648e-12
PH02Gene07269	5.56174e-13	3.95516e-12
PH02Gene06617	5.563e-13	3.95516e-12
PH02Gene25931	5.71775e-13	4.06306e-12
PH02Gene50208	5.79994e-13	4.11929e-12
PH02Gene38227	5.9492e-13	4.22309e-12
PH02Gene41173	5.99929e-13	4.25641e-12
PH02Gene23027	6.186e-13	4.38658e-12
PH02Gene17234	6.25382e-13	4.43236e-12
PH02Gene39129	6.51055e-13	4.61189e-12
PH02Gene40698	6.55959e-13	4.6442e-12
PH02Gene42289	6.6407e-13	4.69917e-12
PH02Gene02508	6.90148e-13	4.88116e-12
PH02Gene46066	6.95738e-13	4.91813e-12
PH02Gene09445	7.02062e-13	4.96024e-12
PH02Gene22797	7.04211e-13	4.97282e-12
PH02Gene41989	7.08798e-13	5.00261e-12
PH02Gene23351	7.18358e-13	5.06744e-12
PH02Gene03150	7.32062e-13	5.16142e-12
PH02Gene14225	7.53505e-13	5.30984e-12
PH02Gene35136	7.72016e-13	5.43745e-12
PH02Gene01585	7.85976e-13	5.5329e-12
PH02Gene38939	7.87854e-13	5.54323e-12
PH02Gene33977	8.09824e-13	5.69485e-12
PH02Gene21500	8.1132e-13	5.70241e-12
PH02Gene08957	8.26184e-13	5.80387e-12
PH02Gene13758	8.58076e-13	6.02478e-12
PH02Gene09080	9.04008e-13	6.34399e-12
PH02Gene28030	9.08162e-13	6.36984e-12
PH02Gene06309	9.23095e-13	6.47123e-12
PH02Gene37732	9.38106e-13	6.57305e-12
PH02Gene46576	9.39831e-13	6.58174e-12
PH02Gene36769	9.40998e-13	6.5865e-12
PH02Gene08216	9.5292e-13	6.6665e-12
PH02Gene27576	9.64304e-13	6.74266e-12
PH02Gene37160	9.71994e-13	6.79292e-12
PH02Gene20442	9.76836e-13	6.82323e-12
PH02Gene39999	9.98071e-13	6.96797e-12
PH02Gene12685	1.02457e-12	7.14927e-12
PH02Gene08800	1.10178e-12	7.68406e-12
PH02Gene38470	1.12795e-12	7.86255e-12
PH02Gene14609	1.15739e-12	8.06359e-12
PH02Gene42911	1.20105e-12	8.3635e-12
PH02Gene44070	1.20455e-12	8.38357e-12
PH02Gene34250	1.22608e-12	8.52899e-12
PH02Gene19325	1.33386e-12	9.27401e-12
PH02Gene21694	1.33603e-12	9.28432e-12
PH02Gene06459	1.35857e-12	9.4361e-12
PH02Gene26280	1.37479e-12	9.54383e-12
PH02Gene33810	1.40919e-12	9.77763e-12
PH02Gene49088	1.42046e-12	9.85078e-12
PH02Gene36801	1.44038e-12	9.98386e-12
PH02Gene30947	1.44267e-12	9.9946e-12
PH02Gene06101	1.46e-12	1.01095e-11
PH02Gene28355	1.46928e-12	1.01685e-11
PH02Gene22892	1.50066e-12	1.03804e-11
PH02Gene37916	1.51586e-12	1.04802e-11
PH02Gene04952	1.5249e-12	1.05373e-11
PH02Gene05222	1.5582e-12	1.07619e-11
PH02Gene36241	1.56969e-12	1.08358e-11
PH02Gene40839	1.66605e-12	1.1495e-11
PH02Gene18435	1.68273e-12	1.16042e-11
PH02Gene10363	1.69474e-12	1.16811e-11
PH02Gene23093	1.70177e-12	1.17236e-11
PH02Gene19403	1.73613e-12	1.19542e-11
PH02Gene34269	1.7815e-12	1.22604e-11
PH02Gene46320	1.83297e-12	1.26082e-11
PH02Gene05810	1.86048e-12	1.27909e-11
PH02Gene39925	2.05755e-12	1.41386e-11
PH02Gene07456	2.06479e-12	1.41811e-11
PH02Gene18986	2.10291e-12	1.44357e-11
PH02Gene05034	2.13681e-12	1.46609e-11
PH02Gene15493	2.1745e-12	1.4912e-11
PH02Gene11937	2.18643e-12	1.49862e-11
PH02Gene22188	2.19e-12	1.5003e-11
PH02Gene48673	2.40877e-12	1.64934e-11
PH02Gene42016	2.53096e-12	1.73214e-11
PH02Gene11184	2.5424e-12	1.73908e-11
PH02Gene05461	2.62067e-12	1.79172e-11
PH02Gene02845	2.67622e-12	1.82877e-11
PH02Gene02139	2.68459e-12	1.83357e-11
PH02Gene31973	2.68682e-12	1.83416e-11
PH02Gene39852	2.76491e-12	1.88652e-11
PH02Gene11623	2.77285e-12	1.89099e-11
PH02Gene08035	2.78511e-12	1.89839e-11
PH02Gene08070	2.82133e-12	1.92211e-11
PH02Gene48416	2.86409e-12	1.95026e-11
PH02Gene08283	2.88931e-12	1.96611e-11
PH02Gene18680	2.89027e-12	1.96611e-11
PH02Gene19585	2.91304e-12	1.9806e-11
PH02Gene15528	2.91925e-12	1.98383e-11
PH02Gene28283	2.9267e-12	1.98789e-11
PH02Gene16833	2.93525e-12	1.9927e-11
PH02Gene42139	3.02907e-12	2.05537e-11
PH02Gene03587	3.04737e-12	2.06674e-11
PH02Gene16416	3.1337e-12	2.12423e-11
PH02Gene21264	3.31135e-12	2.24353e-11
PH02Gene48674	3.39717e-12	2.30053e-11
[truncated: 11,538 more rows]

## Sheet: 0-1-5-10
gene_short_name	Pvlaue	Qvalue
PH02Gene37329	0	0
PH02Gene18024	0	0
PH02Gene44715	0	0
PH02Gene05035	0	0
PH02Gene01024	0	0
PH02Gene01025	0	0
PH02Gene28800	0	0
PH02Gene15920	0	0
PH02Gene00840	0	0
PH02Gene27470	0	0
PH02Gene19725	0	0
PH02Gene10363	0	0
PH02Gene50208	0	0
PH02Gene25224	0	0
PH02Gene04344	3.63879348162078e-320	2.71987683439548e-317
PH02Gene00298	7.98079e-298	5.59254e-295
PH02Gene01546	4.21938e-291	2.78281e-288
PH02Gene29708	4.90161e-291	3.05316e-288
PH02Gene13535	5.06403e-278	2.98831e-275
PH02Gene00514	5.82203e-278	3.26383e-275
PH02Gene03621	8.68646e-272	4.63774e-269
PH02Gene51050	2.28506e-254	1.16455e-251
PH02Gene38927	4.00132e-239	1.95056e-236
PH02Gene29592	4.34768e-239	2.03109e-236
PH02Gene29289	2.59435e-237	1.16351e-234
PH02Gene36478	5.03997e-229	2.17339e-226
PH02Gene44146	1.16989e-228	4.8581e-226
PH02Gene08569	5.6614e-205	2.26699e-202
PH02Gene42583	2.70939e-194	1.04751e-191
PH02Gene35891	4.67224e-194	1.74617e-191
PH02Gene29567	5.51899e-184	1.99609e-181
PH02Gene33633	2.54848e-169	8.92925e-167
PH02Gene12335	1.92928e-166	6.55487e-164
PH02Gene11640	2.00922e-166	6.6257e-164
PH02Gene01031	5.11604e-166	1.63889e-163
PH02Gene27627	2.41078e-165	7.50826e-163
PH02Gene21976	6.18579e-160	1.87446e-157
PH02Gene45355	7.9216e-153	2.33729e-150
PH02Gene35378	5.16008e-152	1.48346e-149
PH02Gene32243	1.55913e-149	4.37024e-147
PH02Gene34575	2.4222e-149	6.62383e-147
PH02Gene36908	5.40824e-146	1.44374e-143
PH02Gene17999	3.52734e-145	9.19734e-143
PH02Gene05587	1.49864e-144	3.81881e-142
PH02Gene26362	1.03512e-142	2.57905e-140
PH02Gene28034	5.65591e-142	1.37857e-139
PH02Gene05561	1.86845e-140	4.45724e-138
PH02Gene05243	1.31228e-137	3.06527e-135
PH02Gene12524	3.91669e-137	8.96203e-135
PH02Gene39968	6.53694e-136	1.46584e-133
PH02Gene04814	2.82623e-131	6.21327e-129
PH02Gene13913	7.79885e-130	1.68155e-127
PH02Gene36458	1.0743e-128	2.27266e-126
PH02Gene27298	1.70399e-128	3.538e-126
PH02Gene43497	6.16872e-128	1.25752e-125
PH02Gene13966	5.99739e-127	1.20076e-124
PH02Gene40249	4.52986e-126	8.91031e-124
PH02Gene29370	1.76789e-125	3.41751e-123
PH02Gene22926	6.99003e-125	1.32834e-122
PH02Gene23181	1.20874e-123	2.25873e-121
PH02Gene42523	2.11299e-122	3.88375e-120
PH02Gene38362	2.73417e-119	4.94443e-117
PH02Gene40567	1.84816e-118	3.28913e-116
PH02Gene01531	4.25638e-118	7.45664e-116
PH02Gene31368	4.01041e-117	6.91764e-115
PH02Gene08747	1.91024e-116	3.2451e-114
PH02Gene00361	3.83874e-116	6.42387e-114
PH02Gene28626	5.0758e-116	8.3691e-114
PH02Gene16911	1.33205e-115	2.16449e-113
PH02Gene18182	1.83904e-114	2.94562e-112
PH02Gene27283	1.09715e-113	1.73257e-111
PH02Gene26446	5.07704e-112	7.90608e-110
PH02Gene08959	2.45733e-111	3.7742e-109
PH02Gene10823	6.7611e-111	1.0244e-108
PH02Gene03130	2.96696e-110	4.4354e-108
PH02Gene00416	1.22117e-109	1.80154e-107
PH02Gene37165	1.21264e-107	1.76574e-105
PH02Gene31128	1.37428e-107	1.97544e-105
PH02Gene31801	2.09565e-105	2.97423e-103
PH02Gene26386	7.07358e-105	9.91362e-103
PH02Gene00692	9.57853e-105	1.32586e-102
PH02Gene04443	4.30515e-104	5.8865e-102
PH02Gene23205	5.19844e-100	7.02227e-98
PH02Gene32673	1.11643e-99	1.49017e-97
PH02Gene25876	1.97114e-94	2.60005e-92
PH02Gene34041	1.36333e-93	1.7774e-91
PH02Gene06080	8.03607e-93	1.03564e-90
PH02Gene16535	1.20365e-92	1.53356e-90
PH02Gene42685	1.72138e-92	2.16855e-90
PH02Gene09589	2.27715e-92	2.83682e-90
PH02Gene42568	9.3301e-92	1.14955e-89
PH02Gene06944	1.11067e-91	1.35356e-89
PH02Gene35518	3.80737e-91	4.59014e-89
PH02Gene44261	1.51459e-89	1.80655e-87
PH02Gene41350	5.92141e-89	6.98851e-87
PH02Gene20855	1.06166e-88	1.23993e-86
PH02Gene06022	1.23813e-88	1.43113e-86
PH02Gene21767	2.11478e-88	2.41948e-86
PH02Gene17860	2.50776e-88	2.8401e-86
PH02Gene21281	3.35094e-88	3.75707e-86
PH02Gene39621	7.6379e-88	8.47883e-86
PH02Gene12534	1.46551e-87	1.61091e-85
PH02Gene35477	5.15649e-87	5.61307e-85
PH02Gene48993	2.14065e-86	2.30779e-84
PH02Gene27077	1.06892e-84	1.1414e-82
PH02Gene13991	3.91421e-83	4.1402e-81
PH02Gene13687	4.85713e-83	5.08955e-81
PH02Gene45651	9.7917e-83	1.01652e-80
PH02Gene26718	1.73411e-82	1.78375e-80
PH02Gene36136	1.75685e-82	1.79071e-80
PH02Gene03618	1.9777e-82	1.99766e-80
PH02Gene00763	6.33181e-82	6.3386e-80
PH02Gene27256	8.75099e-82	8.68285e-80
PH02Gene35076	2.67858e-81	2.6344e-79
PH02Gene12967	8.06864e-81	7.86657e-79
PH02Gene11309	9.39844e-81	9.08407e-79
PH02Gene18497	2.28155e-80	2.18639e-78
PH02Gene15578	3.12592e-80	2.97016e-78
PH02Gene40441	5.36658e-80	5.05631e-78
PH02Gene45877	1.10288e-79	1.03045e-77
PH02Gene29502	2.45439e-79	2.27426e-77
PH02Gene46055	1.01994e-78	9.37344e-77
PH02Gene28183	2.81443e-77	2.56548e-75
PH02Gene33301	8.02761e-77	7.25851e-75
PH02Gene28598	4.80518e-76	4.31006e-74
PH02Gene01000	1.78072e-75	1.58456e-73
PH02Gene08936	3.20212e-75	2.82694e-73
PH02Gene42512	1.18607e-74	1.03893e-72
PH02Gene03238	1.81804e-73	1.58014e-71
PH02Gene29853	1.98261e-73	1.70992e-71
PH02Gene11536	5.54105e-73	4.74246e-71
PH02Gene00246	7.27386e-73	6.17837e-71
PH02Gene11118	1.44795e-72	1.22064e-70
PH02Gene25746	3.36679e-72	2.81705e-70
PH02Gene05411	1.68498e-71	1.39941e-69
PH02Gene14721	2.02576e-71	1.67006e-69
PH02Gene23150	1.36677e-70	1.11855e-68
PH02Gene06921	2.59107e-70	2.10515e-68
PH02Gene18440	5.32302e-70	4.29365e-68
PH02Gene29427	6.22486e-70	4.98523e-68
PH02Gene35260	8.16226e-70	6.49045e-68
PH02Gene07007	1.19592e-69	9.44268e-68
PH02Gene05249	1.67859e-69	1.31611e-67
PH02Gene28763	3.0062e-69	2.34066e-67
PH02Gene05413	6.10521e-69	4.7208e-67
PH02Gene30420	7.68165e-69	5.89908e-67
PH02Gene13367	2.43631e-68	1.85823e-66
PH02Gene46714	2.60051e-68	1.97007e-66
PH02Gene36055	2.77554e-68	2.08855e-66
PH02Gene39776	1.1721e-67	8.76102e-66
PH02Gene08234	1.32617e-67	9.84701e-66
PH02Gene12093	2.27664e-67	1.67932e-65
PH02Gene04595	3.16701e-67	2.32082e-65
PH02Gene19014	6.27714e-67	4.57009e-65
PH02Gene34735	8.84215e-67	6.39601e-65
PH02Gene23152	9.32334e-67	6.70085e-65
PH02Gene44101	1.08563e-66	7.75292e-65
PH02Gene16325	2.30809e-66	1.63786e-64
PH02Gene35254	5.3684e-66	3.78557e-64
PH02Gene28283	1.20784e-65	8.46391e-64
PH02Gene05927	2.24408e-65	1.56277e-63
PH02Gene01142	7.15312e-65	4.95066e-63
PH02Gene10936	1.84586e-64	1.26968e-62
PH02Gene34903	2.11801e-64	1.44799e-62
PH02Gene31762	2.86833e-64	1.94907e-62
PH02Gene30721	4.39626e-64	2.96933e-62
PH02Gene02925	6.47298e-64	4.34581e-62
PH02Gene39698	9.99173e-64	6.66829e-62
PH02Gene05658	2.02215e-63	1.34156e-61
PH02Gene13238	7.27426e-63	4.79133e-61
PH02Gene02744	7.3075e-63	4.79133e-61
PH02Gene34331	2.2059e-62	1.43794e-60
PH02Gene00383	2.14938e-61	1.393e-59
PH02Gene44470	6.36272e-61	4.09993e-59
PH02Gene09555	1.93861e-60	1.24204e-58
PH02Gene43797	2.46181e-60	1.56828e-58
PH02Gene16013	8.93037e-60	5.65691e-58
PH02Gene33455	9.81598e-60	6.18297e-58
PH02Gene12808	1.28301e-59	7.99174e-58
PH02Gene11332	1.28095e-59	7.99174e-58
PH02Gene25810	1.3478e-59	8.34889e-58
PH02Gene03449	1.47398e-59	9.08035e-58
PH02Gene33652	3.45967e-59	2.11966e-57
PH02Gene25886	3.78406e-59	2.30581e-57
PH02Gene40259	5.92115e-59	3.58854e-57
PH02Gene07655	7.94763e-59	4.7908e-57
PH02Gene12444	1.07735e-58	6.45947e-57
PH02Gene35579	2.60347e-58	1.55267e-56
PH02Gene44833	2.83259e-58	1.68037e-56
PH02Gene25634	3.16593e-58	1.86823e-56
PH02Gene45350	1.02056e-57	5.99088e-56
PH02Gene44007	1.2851e-57	7.50447e-56
PH02Gene38035	1.62193e-56	9.4223e-55
PH02Gene03949	3.58665e-56	2.07286e-54
PH02Gene12490	4.49664e-56	2.58545e-54
PH02Gene20500	5.80551e-56	3.32099e-54
PH02Gene39899	6.54086e-56	3.72265e-54
PH02Gene12117	7.5982e-56	4.30258e-54
PH02Gene06378	8.83097e-56	4.97552e-54
PH02Gene13967	9.16203e-56	5.13623e-54
PH02Gene40639	1.01745e-55	5.67542e-54
PH02Gene09444	1.19124e-55	6.61198e-54
PH02Gene27797	1.95948e-55	1.08225e-53
PH02Gene27732	2.38657e-55	1.31168e-53
PH02Gene19873	5.48975e-55	3.00249e-53
PH02Gene44383	7.81236e-55	4.25205e-53
PH02Gene13853	1.50619e-54	8.15816e-53
PH02Gene29649	2.07768e-54	1.11995e-52
PH02Gene44459	2.76323e-54	1.48236e-52
PH02Gene21118	2.81581e-54	1.50337e-52
PH02Gene19986	3.75406e-54	1.99481e-52
PH02Gene45583	6.20882e-54	3.28365e-52
PH02Gene01790	6.69385e-54	3.52354e-52
PH02Gene05203	1.70698e-53	8.94329e-52
PH02Gene32461	3.67662e-53	1.91731e-51
PH02Gene01813	4.02055e-53	2.08696e-51
PH02Gene33574	4.78015e-53	2.46982e-51
PH02Gene29438	9.87807e-52	5.08041e-50
PH02Gene43681	2.066e-51	1.05772e-49
PH02Gene04070	2.50953e-51	1.27895e-49
PH02Gene48920	2.91748e-51	1.48012e-49
PH02Gene06956	3.05737e-51	1.54411e-49
PH02Gene14067	4.93914e-51	2.4833e-49
PH02Gene21843	5.35915e-51	2.68244e-49
PH02Gene48999	6.63315e-51	3.30537e-49
PH02Gene14895	7.22969e-51	3.5867e-49
PH02Gene02229	1.01901e-50	5.03309e-49
PH02Gene04267	1.69812e-50	8.35057e-49
PH02Gene38928	3.12264e-50	1.52887e-48
PH02Gene18703	4.50853e-50	2.19781e-48
PH02Gene33513	7.61026e-50	3.69378e-48
PH02Gene47163	9.2917e-50	4.49045e-48
PH02Gene08184	1.15885e-49	5.57642e-48
PH02Gene00057	1.43296e-49	6.86596e-48
PH02Gene11937	2.77485e-49	1.3239e-47
PH02Gene20358	2.95694e-49	1.4048e-47
PH02Gene37903	4.40353e-49	2.08322e-47
PH02Gene08571	4.53859e-49	2.1381e-47
PH02Gene11596	4.6242e-49	2.16931e-47
PH02Gene27618	5.39997e-49	2.52269e-47
PH02Gene11976	8.50829e-49	3.9583e-47
PH02Gene10849	9.4913e-49	4.39737e-47
PH02Gene02887	2.86277e-48	1.32088e-46
PH02Gene09835	3.1215e-48	1.43435e-46
PH02Gene19948	3.22204e-48	1.47451e-46
PH02Gene12245	5.822e-48	2.65351e-46
PH02Gene00304	5.24173e-47	2.37936e-45
PH02Gene45963	5.81605e-47	2.62942e-45
PH02Gene18218	6.44171e-47	2.90058e-45
PH02Gene07716	7.30935e-47	3.2781e-45
PH02Gene14724	1.53847e-46	6.87226e-45
PH02Gene00920	1.76177e-46	7.8385e-45
PH02Gene19111	1.8774e-46	8.31993e-45
PH02Gene19079	1.95534e-46	8.63122e-45
PH02Gene13412	3.58758e-46	1.57741e-44
PH02Gene14068	4.96204e-46	2.17322e-44
PH02Gene44596	7.03021e-46	3.06703e-44
PH02Gene33143	8.73748e-46	3.79708e-44
PH02Gene29815	8.79917e-46	3.80912e-44
PH02Gene39337	1.08463e-45	4.67724e-44
PH02Gene43726	1.13304e-45	4.86729e-44
PH02Gene20858	1.53929e-45	6.58722e-44
PH02Gene17457	1.77273e-45	7.55736e-44
PH02Gene15096	2.33325e-45	9.90923e-44
PH02Gene41934	2.84309e-45	1.2029e-43
PH02Gene42229	2.89224e-45	1.21909e-43
PH02Gene03921	3.40098e-45	1.42816e-43
PH02Gene35307	9.66929e-45	4.04523e-43
PH02Gene08645	1.28092e-44	5.3389e-43
PH02Gene38832	2.21598e-44	9.20208e-43
PH02Gene02366	3.89509e-44	1.6115e-42
PH02Gene21587	6.66171e-44	2.746e-42
PH02Gene19918	7.66382e-44	3.1475e-42
PH02Gene46063	7.71606e-44	3.15739e-42
PH02Gene35569	8.01056e-44	3.26598e-42
PH02Gene27952	1.0398e-43	4.224e-42
PH02Gene21972	1.44013e-43	5.82916e-42
PH02Gene49087	2.30527e-43	9.29738e-42
PH02Gene31468	2.64787e-43	1.06408e-41
PH02Gene34121	3.36906e-43	1.34907e-41
PH02Gene47071	3.559e-43	1.42005e-41
PH02Gene05657	7.3491e-43	2.92192e-41
PH02Gene20581	7.50291e-43	2.97253e-41
PH02Gene02580	9.68893e-43	3.82508e-41
PH02Gene44890	1.37833e-42	5.42238e-41
PH02Gene21707	1.40008e-42	5.48871e-41
PH02Gene10320	1.78527e-42	6.97438e-41
PH02Gene00183	1.80739e-42	7.03629e-41
PH02Gene33321	2.18686e-42	8.48411e-41
PH02Gene35657	3.23029e-42	1.2489e-40
PH02Gene48204	3.36206e-42	1.29537e-40
PH02Gene42768	3.96601e-42	1.52284e-40
PH02Gene19588	6.75597e-42	2.58525e-40
PH02Gene06849	9.38712e-42	3.57988e-40
PH02Gene19325	1.19183e-41	4.52976e-40
PH02Gene14646	1.83444e-41	6.94855e-40
PH02Gene22200	3.19592e-41	1.20649e-39
PH02Gene02562	3.69272e-41	1.38935e-39
PH02Gene11077	4.07548e-41	1.52824e-39
PH02Gene02950	6.35058e-41	2.37342e-39
PH02Gene00102	7.17512e-41	2.67267e-39
PH02Gene04198	7.8674e-41	2.92084e-39
PH02Gene19589	1.71872e-40	6.35984e-39
PH02Gene08065	3.90741e-40	1.44111e-38
PH02Gene26831	3.98266e-40	1.46405e-38
PH02Gene00565	5.55034e-40	2.02705e-38
PH02Gene47428	5.53699e-40	2.02705e-38
PH02Gene13579	5.84157e-40	2.12648e-38
PH02Gene16749	6.84907e-40	2.48517e-38
PH02Gene12293	7.45617e-40	2.69673e-38
PH02Gene19861	8.4915e-40	3.06131e-38
PH02Gene44628	9.50269e-40	3.41488e-38
PH02Gene14118	1.01739e-39	3.6444e-38
PH02Gene38178	1.02616e-39	3.66412e-38
PH02Gene12763	1.40728e-39	5.00902e-38
PH02Gene09205	1.68574e-39	5.98116e-38
PH02Gene24076	3.63573e-39	1.28592e-37
PH02Gene43908	5.85926e-39	2.06585e-37
PH02Gene07522	6.13638e-39	2.15677e-37
PH02Gene23178	7.64403e-39	2.67828e-37
PH02Gene00092	9.8312e-39	3.43387e-37
PH02Gene14599	1.00862e-38	3.51201e-37
PH02Gene01043	1.31449e-38	4.56286e-37
PH02Gene15089	1.38732e-38	4.80082e-37
PH02Gene00056	1.4566e-38	5.02505e-37
PH02Gene36976	1.92397e-38	6.61705e-37
PH02Gene07588	2.06823e-38	7.09145e-37
PH02Gene31016	2.82518e-38	9.6573e-37
PH02Gene20227	5.88947e-38	2.00707e-36
PH02Gene39415	5.94049e-38	2.01833e-36
PH02Gene02780	7.14473e-38	2.42014e-36
PH02Gene48686	9.26793e-38	3.12988e-36
PH02Gene21788	1.85331e-37	6.24004e-36
PH02Gene37070	2.62668e-37	8.81746e-36
PH02Gene19469	2.99648e-37	1.00288e-35
PH02Gene32823	3.14143e-37	1.04827e-35
PH02Gene38761	5.14146e-37	1.71056e-35
PH02Gene13542	5.9777e-37	1.9829e-35
PH02Gene25315	6.6552e-37	2.20113e-35
PH02Gene36588	7.03398e-37	2.31956e-35
PH02Gene17157	8.69016e-37	2.8573e-35
PH02Gene22856	9.37988e-37	3.07506e-35
PH02Gene24658	1.02933e-36	3.36467e-35
PH02Gene22467	1.0385e-36	3.38479e-35
PH02Gene50381	1.32443e-36	4.30421e-35
PH02Gene26638	1.3411e-36	4.34578e-35
PH02Gene14126	1.3586e-36	4.38981e-35
PH02Gene48908	1.60367e-36	5.16675e-35
PH02Gene02069	1.8245e-36	5.86141e-35
PH02Gene06275	1.86682e-36	5.98023e-35
PH02Gene26291	2.26228e-36	7.2264e-35
PH02Gene28622	3.13008e-36	9.97001e-35
PH02Gene38782	5.39646e-36	1.71403e-34
PH02Gene22090	6.03662e-36	1.91194e-34
PH02Gene22017	6.70021e-36	2.11613e-34
PH02Gene17129	7.16004e-36	2.25501e-34
PH02Gene04071	7.44191e-36	2.33722e-34
PH02Gene42170	8.5804e-36	2.68725e-34
PH02Gene03843	9.17344e-36	2.86497e-34
PH02Gene22672	9.66363e-36	3.00968e-34
PH02Gene34422	1.11225e-35	3.45443e-34
PH02Gene11896	1.17998e-35	3.65466e-34
PH02Gene09931	1.22784e-35	3.79243e-34
PH02Gene39887	1.28254e-35	3.9505e-34
PH02Gene14241	1.4272e-35	4.38404e-34
PH02Gene21956	1.43175e-35	4.38602e-34
PH02Gene18743	1.60253e-35	4.89579e-34
PH02Gene11263	2.05379e-35	6.25736e-34
PH02Gene19868	3.26532e-35	9.92162e-34
PH02Gene19351	3.29778e-35	9.99317e-34
PH02Gene15111	3.53854e-35	1.06938e-33
PH02Gene10811	3.95018e-35	1.19058e-33
PH02Gene34130	5.46931e-35	1.64402e-33
PH02Gene32632	7.6882e-35	2.30481e-33
PH02Gene26135	7.80322e-35	2.33306e-33
PH02Gene17673	8.87878e-35	2.64758e-33
PH02Gene25552	1.17649e-34	3.49889e-33
PH02Gene36671	1.21266e-34	3.59692e-33
PH02Gene44955	1.27577e-34	3.77412e-33
PH02Gene30553	1.47384e-34	4.3486e-33
PH02Gene21763	1.64229e-34	4.83289e-33
PH02Gene07822	1.92753e-34	5.65745e-33
PH02Gene28100	2.40726e-34	7.04706e-33
PH02Gene39838	2.58823e-34	7.55708e-33
PH02Gene20370	2.73988e-34	7.9791e-33
PH02Gene19838	2.79993e-34	8.13286e-33
PH02Gene20796	2.88659e-34	8.36291e-33
PH02Gene16936	4.54891e-34	1.31449e-32
PH02Gene12613	5.64e-34	1.62559e-32
PH02Gene31759	6.30016e-34	1.81121e-32
PH02Gene21732	6.48224e-34	1.85879e-32
PH02Gene07438	9.02975e-34	2.58269e-32
PH02Gene11623	9.46911e-34	2.70147e-32
PH02Gene39866	1.10262e-33	3.13771e-32
PH02Gene06828	1.13442e-33	3.22003e-32
PH02Gene09181	1.5989e-33	4.52698e-32
PH02Gene06286	2.03671e-33	5.75205e-32
PH02Gene42731	2.31175e-33	6.51239e-32
PH02Gene12785	2.80758e-33	7.88937e-32
PH02Gene26434	2.96584e-33	8.31325e-32
PH02Gene29661	3.08514e-33	8.62607e-32
PH02Gene43574	3.90336e-33	1.08867e-31
PH02Gene15482	4.27446e-33	1.18921e-31
PH02Gene11024	5.82038e-33	1.6153e-31
PH02Gene22851	6.75916e-33	1.8712e-31
PH02Gene19490	7.61317e-33	2.10244e-31
PH02Gene39985	8.3291e-33	2.29449e-31
PH02Gene06872	8.37114e-33	2.30042e-31
PH02Gene07859	8.84034e-33	2.42342e-31
PH02Gene07374	9.50708e-33	2.59984e-31
PH02Gene31840	1.14307e-32	3.11827e-31
PH02Gene44301	1.41192e-32	3.84235e-31
PH02Gene04328	1.48863e-32	4.04129e-31
PH02Gene04434	1.59004e-32	4.30617e-31
PH02Gene03379	2.12439e-32	5.73944e-31
PH02Gene31602	2.1327e-32	5.74803e-31
PH02Gene25230	2.54807e-32	6.85108e-31
PH02Gene25745	2.80807e-32	7.53208e-31
PH02Gene19706	3.63587e-32	9.7292e-31
PH02Gene03179	4.71033e-32	1.25743e-30
PH02Gene34530	5.27025e-32	1.40356e-30
PH02Gene08477	7.66516e-32	2.03654e-30
PH02Gene41316	7.83313e-32	2.07624e-30
PH02Gene21526	9.103e-32	2.40714e-30
PH02Gene07896	9.2879e-32	2.45026e-30
PH02Gene49006	9.69013e-32	2.54843e-30
PH02Gene06414	9.70547e-32	2.54843e-30
PH02Gene30938	1.17642e-31	3.08178e-30
PH02Gene25240	1.29849e-31	3.39362e-30
PH02Gene45786	1.32259e-31	3.44858e-30
PH02Gene45007	1.37246e-31	3.57031e-30
PH02Gene24401	1.51587e-31	3.93424e-30
PH02Gene41900	4.52444e-31	1.17155e-29
PH02Gene00460	4.93286e-31	1.27436e-29
PH02Gene36769	5.24025e-31	1.35066e-29
PH02Gene01799	5.60991e-31	1.44262e-29
PH02Gene21474	6.07822e-31	1.55947e-29
PH02Gene32083	7.14127e-31	1.82803e-29
PH02Gene06106	7.95384e-31	2.02678e-29
PH02Gene07146	7.94617e-31	2.02678e-29
PH02Gene07052	8.6927e-31	2.21004e-29
PH02Gene33138	9.91253e-31	2.51446e-29
PH02Gene08564	1.23401e-30	3.1232e-29
PH02Gene10251	2.33105e-30	5.88644e-29
PH02Gene24144	2.43581e-30	6.13715e-29
PH02Gene43484	2.58399e-30	6.49589e-29
PH02Gene32289	2.67694e-30	6.71451e-29
PH02Gene20032	4.20427e-30	1.05219e-28
PH02Gene12976	4.27928e-30	1.06858e-28
PH02Gene03241	5.06725e-30	1.26253e-28
PH02Gene02672	5.88695e-30	1.46351e-28
PH02Gene13772	6.49677e-30	1.61154e-28
PH02Gene32508	6.51661e-30	1.6129e-28
PH02Gene31864	7.3567e-30	1.81681e-28
PH02Gene40001	7.91774e-30	1.95107e-28
PH02Gene24742	8.06474e-30	1.98294e-28
PH02Gene20892	8.98121e-30	2.20344e-28
PH02Gene19264	9.93324e-30	2.42696e-28
PH02Gene28313	9.93556e-30	2.42696e-28
PH02Gene20174	1.03549e-29	2.52389e-28
PH02Gene16598	1.12168e-29	2.72804e-28
PH02Gene26086	1.55372e-29	3.77064e-28
PH02Gene17356	1.91019e-29	4.62572e-28
PH02Gene10444	2.15681e-29	5.21166e-28
PH02Gene03687	2.52213e-29	6.08132e-28
PH02Gene06580	2.57706e-29	6.20043e-28
PH02Gene07150	3.65931e-29	8.78547e-28
PH02Gene12912	5.66979e-29	1.35833e-27
PH02Gene20054	7.20086e-29	1.72145e-27
PH02Gene38837	7.53442e-29	1.79736e-27
PH02Gene34136	8.97601e-29	2.13671e-27
PH02Gene44008	1.47433e-28	3.50216e-27
PH02Gene30527	1.4862e-28	3.51933e-27
PH02Gene05459	1.48784e-28	3.51933e-27
PH02Gene22954	1.49242e-28	3.52273e-27
PH02Gene04394	1.60795e-28	3.78746e-27
PH02Gene19527	1.6821e-28	3.95381e-27
PH02Gene17339	1.77211e-28	4.15668e-27
PH02Gene47233	1.77866e-28	4.16332e-27
PH02Gene28083	1.78781e-28	4.16735e-27
PH02Gene20262	1.78633e-28	4.16735e-27
PH02Gene27929	1.85288e-28	4.31007e-27
PH02Gene25546	2.04706e-28	4.75189e-27
PH02Gene12977	2.27484e-28	5.26972e-27
PH02Gene10986	2.28894e-28	5.29147e-27
PH02Gene34286	2.41113e-28	5.56246e-27
PH02Gene00722	2.47389e-28	5.69554e-27
PH02Gene38133	2.63711e-28	6.05886e-27
PH02Gene34200	2.81866e-28	6.46273e-27
PH02Gene45148	3.12919e-28	7.1601e-27
PH02Gene30210	3.6186e-28	8.26309e-27
PH02Gene01351	4.13829e-28	9.43058e-27
PH02Gene03607	4.73578e-28	1.07703e-26
PH02Gene05941	4.89171e-28	1.11024e-26
PH02Gene34488	5.02251e-28	1.13762e-26
PH02Gene41990	5.09333e-28	1.15134e-26
PH02Gene22086	5.12908e-28	1.15709e-26
PH02Gene18400	5.29721e-28	1.19262e-26
PH02Gene16058	5.44473e-28	1.22337e-26
PH02Gene43790	6.26564e-28	1.40501e-26
PH02Gene27779	6.61981e-28	1.48146e-26
PH02Gene17347	6.88857e-28	1.53854e-26
PH02Gene36731	7.7381e-28	1.72484e-26
PH02Gene27418	7.76044e-28	1.72639e-26
PH02Gene09379	9.74395e-28	2.16335e-26
PH02Gene36992	9.93213e-28	2.20077e-26
PH02Gene27435	1.01865e-27	2.25269e-26
PH02Gene07493	1.036e-27	2.28654e-26
PH02Gene19442	1.06275e-27	2.34097e-26
PH02Gene43402	1.08593e-27	2.38734e-26
PH02Gene21385	1.08965e-27	2.39083e-26
PH02Gene00789	1.14067e-27	2.49788e-26
PH02Gene10375	1.32161e-27	2.88848e-26
PH02Gene37972	1.43227e-27	3.12424e-26
PH02Gene12978	1.43854e-27	3.13183e-26
PH02Gene03593	1.52084e-27	3.30458e-26
PH02Gene06965	1.58971e-27	3.44755e-26
PH02Gene20776	1.68503e-27	3.6472e-26
PH02Gene26813	1.74218e-27	3.76364e-26
PH02Gene43764	2.10051e-27	4.52903e-26
PH02Gene12099	2.22641e-27	4.79126e-26
PH02Gene10025	2.47197e-27	5.30952e-26
PH02Gene44620	2.84541e-27	6.09994e-26
PH02Gene01779	3.08464e-27	6.6002e-26
PH02Gene14736	3.09503e-27	6.6098e-26
PH02Gene11595	4.3536e-27	9.27996e-26
PH02Gene06279	4.64087e-27	9.87352e-26
PH02Gene07772	4.81042e-27	1.02149e-25
PH02Gene08823	4.84889e-27	1.02771e-25
PH02Gene37044	5.10985e-27	1.08097e-25
PH02Gene17689	5.3541e-27	1.13051e-25
PH02Gene29317	5.82699e-27	1.22805e-25
PH02Gene04018	5.87252e-27	1.23532e-25
PH02Gene41340	7.03193e-27	1.47644e-25
PH02Gene40848	8.1752e-27	1.71328e-25
PH02Gene15554	8.51714e-27	1.78161e-25
PH02Gene09243	1.07615e-26	2.2444e-25
PH02Gene00214	1.07696e-26	2.2444e-25
PH02Gene12819	1.10391e-26	2.29629e-25
PH02Gene06878	1.26526e-26	2.62705e-25
PH02Gene11646	1.398e-26	2.89729e-25
PH02Gene01234	1.46597e-26	3.03256e-25
PH02Gene06476	1.50309e-26	3.10362e-25
PH02Gene43219	1.52739e-26	3.148e-25
PH02Gene11184	1.77506e-26	3.65173e-25
PH02Gene10980	2.01879e-26	4.14553e-25
PH02Gene17993	2.10172e-26	4.30796e-25
PH02Gene19723	2.60482e-26	5.32941e-25
PH02Gene04363	2.82717e-26	5.77381e-25
PH02Gene26281	2.89392e-26	5.89939e-25
PH02Gene28159	2.99467e-26	6.09369e-25
PH02Gene48367	3.16616e-26	6.43098e-25
PH02Gene26722	3.26481e-26	6.61936e-25
PH02Gene44545	3.2834e-26	6.64504e-25
PH02Gene32644	3.67895e-26	7.43214e-25
PH02Gene31032	3.70043e-26	7.46208e-25
PH02Gene40258	3.80138e-26	7.65191e-25
PH02Gene27070	3.91993e-26	7.87638e-25
PH02Gene05819	4.03931e-26	8.10174e-25
PH02Gene18912	4.2343e-26	8.47766e-25
PH02Gene07275	4.3102e-26	8.61425e-25
PH02Gene42578	4.60496e-26	9.18699e-25
PH02Gene27717	4.6161e-26	9.19284e-25
PH02Gene44060	4.7199e-26	9.3829e-25
PH02Gene43520	4.76378e-26	9.45337e-25
PH02Gene20216	5.23468e-26	1.03695e-24
PH02Gene45952	5.35112e-26	1.05814e-24
PH02Gene35858	5.58923e-26	1.10328e-24
PH02Gene12083	6.77529e-26	1.33505e-24
PH02Gene14872	8.07992e-26	1.58933e-24
PH02Gene39720	9.29831e-26	1.82579e-24
PH02Gene08066	9.44644e-26	1.85163e-24
PH02Gene25494	9.69944e-26	1.89791e-24
PH02Gene02234	1.04289e-25	2.03709e-24
PH02Gene21002	1.2106e-25	2.36056e-24
PH02Gene13668	1.25802e-25	2.44876e-24
PH02Gene05287	1.41885e-25	2.75704e-24
PH02Gene44151	1.50026e-25	2.91019e-24
PH02Gene16573	1.52334e-25	2.94986e-24
PH02Gene44867	1.68929e-25	3.26556e-24
PH02Gene15349	1.75319e-25	3.38326e-24
PH02Gene23034	2.1638e-25	4.16848e-24
PH02Gene29710	3.31107e-25	6.3677e-24
PH02Gene37916	3.33358e-25	6.40001e-24
PH02Gene14446	3.66207e-25	7.01866e-24
PH02Gene16364	3.76717e-25	7.20777e-24
PH02Gene17516	3.91547e-25	7.47875e-24
PH02Gene48096	4.39784e-25	8.38582e-24
PH02Gene10935	4.61844e-25	8.7915e-24
PH02Gene48717	5.30135e-25	1.00744e-23
PH02Gene47111	5.31443e-25	1.00821e-23
PH02Gene44471	6.1786e-25	1.17018e-23
PH02Gene16524	6.58873e-25	1.24575e-23
PH02Gene40815	8.81136e-25	1.66057e-23
PH02Gene35057	8.81233e-25	1.66057e-23
PH02Gene31521	9.93973e-25	1.86987e-23
PH02Gene19465	1.11745e-24	2.09863e-23
PH02Gene42521	1.16226e-24	2.17757e-23
PH02Gene12230	1.16336e-24	2.17757e-23
PH02Gene18118	1.24099e-24	2.31765e-23
PH02Gene33910	1.24234e-24	2.31765e-23
PH02Gene44299	1.2676e-24	2.36085e-23
PH02Gene13209	1.4476e-24	2.69162e-23
PH02Gene26225	1.55104e-24	2.87918e-23
PH02Gene13112	1.73285e-24	3.21137e-23
PH02Gene50222	1.89531e-24	3.50664e-23
PH02Gene11451	2.47141e-24	4.56499e-23
PH02Gene02222	2.65712e-24	4.89994e-23
PH02Gene01626	2.82197e-24	5.19539e-23
PH02Gene11650	2.92459e-24	5.3755e-23
PH02Gene21917	3.22992e-24	5.92698e-23
PH02Gene33747	3.32555e-24	6.0925e-23
PH02Gene13486	3.71491e-24	6.79472e-23
PH02Gene30427	4.90546e-24	8.95765e-23
PH02Gene18002	5.03478e-24	9.17886e-23
PH02Gene47290	5.15124e-24	9.37592e-23
PH02Gene33284	5.20083e-24	9.45085e-23
PH02Gene50018	5.47655e-24	9.93578e-23
PH02Gene03391	5.52846e-24	1.00104e-22
PH02Gene29122	5.53553e-24	1.00104e-22
PH02Gene23441	5.76851e-24	1.04149e-22
PH02Gene33810	6.02301e-24	1.08569e-22
PH02Gene49134	6.91999e-24	1.24538e-22
PH02Gene31027	7.07156e-24	1.27061e-22
PH02Gene04313	7.99533e-24	1.4343e-22
PH02Gene50880	8.0412e-24	1.44022e-22
PH02Gene38176	8.45074e-24	1.51116e-22
PH02Gene12970	9.1755e-24	1.63815e-22
PH02Gene00688	9.5638e-24	1.70476e-22
PH02Gene49182	9.74338e-24	1.73401e-22
PH02Gene07501	9.89614e-24	1.75841e-22
PH02Gene03673	1.01477e-23	1.80025e-22
PH02Gene13921	1.05318e-23	1.86544e-22
PH02Gene16189	1.1198e-23	1.98031e-22
PH02Gene18679	1.14363e-23	2.01928e-22
PH02Gene42897	1.21375e-23	2.13971e-22
PH02Gene35020	1.41449e-23	2.48969e-22
PH02Gene04271	1.42287e-23	2.5005e-22
PH02Gene28509	1.50397e-23	2.63888e-22
PH02Gene41070	1.71093e-23	2.99734e-22
PH02Gene33947	1.81192e-23	3.1693e-22
PH02Gene21377	1.89969e-23	3.31765e-22
PH02Gene01027	1.98006e-23	3.45263e-22
PH02Gene21145	2.14822e-23	3.74004e-22
PH02Gene14601	2.27376e-23	3.95246e-22
PH02Gene24954	2.38952e-23	4.14726e-22
PH02Gene35870	2.68666e-23	4.65577e-22
PH02Gene23032	2.81875e-23	4.87713e-22
PH02Gene47521	2.97653e-23	5.1422e-22
PH02Gene29422	3.44809e-23	5.94769e-22
PH02Gene16390	3.70299e-23	6.37756e-22
PH02Gene44779	3.84807e-23	6.61727e-22
PH02Gene10996	4.44621e-23	7.63414e-22
PH02Gene37069	4.46886e-23	7.66129e-22
PH02Gene21100	4.90959e-23	8.40402e-22
PH02Gene13371	5.18507e-23	8.86205e-22
PH02Gene16331	5.47688e-23	9.34654e-22
PH02Gene27344	6.2446e-23	1.06405e-21
PH02Gene11977	6.68644e-23	1.13761e-21
PH02Gene01633	8.85791e-23	1.50477e-21
PH02Gene22967	8.89218e-23	1.50831e-21
PH02Gene19770	9.00862e-23	1.52575e-21
PH02Gene28667	9.47769e-23	1.60277e-21
PH02Gene33503	9.64197e-23	1.6281e-21
PH02Gene14009	9.73562e-23	1.64144e-21
PH02Gene27473	1.14028e-22	1.91965e-21
PH02Gene06666	1.18699e-22	1.99527e-21
PH02Gene34818	1.20681e-22	2.02555e-21
PH02Gene12235	1.22692e-22	2.05624e-21
PH02Gene15263	1.24584e-22	2.08484e-21
PH02Gene11625	1.29356e-22	2.16147e-21
PH02Gene30528	1.50055e-22	2.5036e-21
PH02Gene15358	1.60163e-22	2.66827e-21
PH02Gene29900	1.83536e-22	3.05313e-21
PH02Gene03386	1.9909e-22	3.30696e-21
PH02Gene12549	2.21282e-22	3.67014e-21
PH02Gene03624	2.25208e-22	3.72974e-21
PH02Gene09094	2.44179e-22	4.03796e-21
PH02Gene38372	2.67751e-22	4.42124e-21
PH02Gene08935	2.77151e-22	4.56974e-21
PH02Gene40985	2.88237e-22	4.74554e-21
PH02Gene19914	3.57462e-22	5.87664e-21
PH02Gene38319	3.61179e-22	5.92905e-21
PH02Gene06687	3.69094e-22	6.05012e-21
PH02Gene06804	3.98728e-22	6.52633e-21
PH02Gene27133	4.08972e-22	6.68425e-21
PH02Gene39425	4.61468e-22	7.53127e-21
PH02Gene42296	4.9854e-22	8.12447e-21
PH02Gene49176	4.99304e-22	8.12511e-21
PH02Gene20743	6.49005e-22	1.05459e-20
PH02Gene41491	7.24668e-22	1.17583e-20
PH02Gene27221	8.06233e-22	1.30628e-20
PH02Gene41062	8.56831e-22	1.38626e-20
PH02Gene06701	8.59158e-22	1.38802e-20
PH02Gene45588	8.99417e-22	1.45097e-20
PH02Gene26957	1.15245e-21	1.85651e-20
PH02Gene40528	1.21817e-21	1.95956e-20
PH02Gene05313	1.28877e-21	2.07016e-20
PH02Gene19227	1.31938e-21	2.11629e-20
PH02Gene43423	1.42722e-21	2.286e-20
PH02Gene11832	1.45735e-21	2.33093e-20
PH02Gene43777	1.5404e-21	2.46025e-20
PH02Gene20998	1.55699e-21	2.4832e-20
PH02Gene03088	1.62743e-21	2.59187e-20
PH02Gene04966	1.64708e-21	2.61944e-20
PH02Gene41019	2.01727e-21	3.20363e-20
PH02Gene02851	2.10968e-21	3.34565e-20
PH02Gene18894	2.27641e-21	3.60495e-20
PH02Gene25907	2.38512e-21	3.77179e-20
PH02Gene35141	2.40455e-21	3.79716e-20
PH02Gene41007	2.44202e-21	3.85091e-20
PH02Gene10080	2.53067e-21	3.9851e-20
PH02Gene07645	2.55162e-21	4.01246e-20
PH02Gene36316	2.57509e-21	4.04368e-20
PH02Gene11347	2.68514e-21	4.21059e-20
PH02Gene13126	2.71526e-21	4.25189e-20
PH02Gene14338	2.73166e-21	4.27161e-20
PH02Gene00959	2.90072e-21	4.52965e-20
PH02Gene02057	3.00319e-21	4.68313e-20
PH02Gene41471	3.05811e-21	4.76216e-20
PH02Gene23495	3.06366e-21	4.76419e-20
PH02Gene20325	3.26298e-21	5.06711e-20
PH02Gene42050	3.49678e-21	5.42267e-20
PH02Gene28058	3.57724e-21	5.53979e-20
PH02Gene47638	3.89048e-21	6.01657e-20
PH02Gene00060	4.03424e-21	6.23029e-20
PH02Gene09782	4.07323e-21	6.28185e-20
PH02Gene17214	4.32432e-21	6.65993e-20
PH02Gene35160	4.54315e-21	6.98736e-20
PH02Gene29341	4.65233e-21	7.14547e-20
PH02Gene14238	4.86952e-21	7.46882e-20
PH02Gene19350	4.90253e-21	7.50917e-20
PH02Gene44376	4.9305e-21	7.54171e-20
PH02Gene43699	5.09935e-21	7.78936e-20
PH02Gene24195	5.56629e-21	8.49105e-20
PH02Gene20078	5.64906e-21	8.6056e-20
PH02Gene26206	6.20286e-21	9.43643e-20
PH02Gene20579	6.28201e-21	9.54389e-20
PH02Gene33053	6.30265e-21	9.56229e-20
PH02Gene07804	6.85345e-21	1.03839e-19
PH02Gene03535	6.9166e-21	1.04654e-19
PH02Gene31690	7.35105e-21	1.11078e-19
PH02Gene12734	7.39228e-21	1.11551e-19
PH02Gene28703	8.16585e-21	1.23059e-19
PH02Gene27575	9.80449e-21	1.47554e-19
PH02Gene03806	1.05111e-20	1.57977e-19
PH02Gene40217	1.37524e-20	2.06415e-19
PH02Gene06404	1.61438e-20	2.41984e-19
PH02Gene13389	1.6258e-20	2.43371e-19
PH02Gene34532	1.64669e-20	2.46169e-19
PH02Gene11424	1.65146e-20	2.46553e-19
PH02Gene43728	1.67629e-20	2.49928e-19
PH02Gene45453	1.75673e-20	2.61573e-19
PH02Gene04849	1.83106e-20	2.72278e-19
PH02Gene26910	1.86429e-20	2.76853e-19
PH02Gene04647	1.89753e-20	2.81417e-19
PH02Gene14943	1.91493e-20	2.83623e-19
PH02Gene02396	2.0183e-20	2.98538e-19
PH02Gene42114	2.0813e-20	3.07451e-19
PH02Gene21291	2.13706e-20	3.15272e-19
PH02Gene19353	2.4482e-20	3.60699e-19
PH02Gene02039	2.5144e-20	3.69967e-19
PH02Gene17826	2.74744e-20	4.03726e-19
PH02Gene31087	3.10232e-20	4.55277e-19
PH02Gene29199	3.55051e-20	5.20371e-19
PH02Gene36462	3.57037e-20	5.22598e-19
PH02Gene29734	4.12908e-20	6.03588e-19
PH02Gene46074	4.23673e-20	6.18518e-19
PH02Gene46869	4.31393e-20	6.28969e-19
PH02Gene20378	4.47166e-20	6.5112e-19
PH02Gene09845	4.69387e-20	6.82589e-19
PH02Gene05492	4.81195e-20	6.98855e-19
PH02Gene20266	5.05684e-20	7.3347e-19
PH02Gene35678	5.3566e-20	7.75945e-19
PH02Gene42182	5.67726e-20	8.21334e-19
PH02Gene15078	6.06123e-20	8.75754e-19
PH02Gene14559	6.11478e-20	8.82355e-19
PH02Gene13100	6.44949e-20	9.29456e-19
PH02Gene09746	6.59264e-20	9.48866e-19
PH02Gene01208	6.9004e-20	9.91889e-19
PH02Gene28158	6.9453e-20	9.97064e-19
PH02Gene05520	7.00983e-20	1.00504e-18
PH02Gene41363	7.186e-20	1.02898e-18
PH02Gene04423	8.45766e-20	1.20953e-18
PH02Gene48183	9.09681e-20	1.29928e-18
PH02Gene49673	9.85628e-20	1.40596e-18
PH02Gene23184	9.92821e-20	1.41442e-18
PH02Gene06281	1.06368e-19	1.51345e-18
PH02Gene44535	1.11118e-19	1.57903e-18
PH02Gene31096	1.12516e-19	1.59688e-18
PH02Gene35754	1.39259e-19	1.97393e-18
PH02Gene22002	1.40219e-19	1.98502e-18
PH02Gene25866	1.44636e-19	2.04497e-18
PH02Gene05420	1.60542e-19	2.267e-18
PH02Gene01065	1.6259e-19	2.29303e-18
PH02Gene05356	1.75457e-19	2.47138e-18
PH02Gene43933	1.7577e-19	2.47269e-18
PH02Gene33378	1.78144e-19	2.50295e-18
PH02Gene45804	1.80212e-19	2.52884e-18
PH02Gene40650	1.83831e-19	2.57639e-18
PH02Gene44021	2.01311e-19	2.81785e-18
PH02Gene07569	2.03264e-19	2.84164e-18
PH02Gene25598	2.07272e-19	2.89406e-18
PH02Gene10267	2.32716e-19	3.24528e-18
PH02Gene20714	2.33225e-19	3.24835e-18
PH02Gene43306	2.4297e-19	3.37988e-18
PH02Gene26725	2.59338e-19	3.60309e-18
PH02Gene06623	2.84347e-19	3.94566e-18
PH02Gene04543	3.15378e-19	4.37085e-18
PH02Gene16291	3.42954e-19	4.74716e-18
PH02Gene36630	3.51364e-19	4.85757e-18
PH02Gene35764	3.65482e-19	5.04653e-18
PH02Gene46426	3.68501e-19	5.08196e-18
PH02Gene14403	3.74021e-19	5.15175e-18
PH02Gene15191	3.87801e-19	5.33499e-18
PH02Gene13753	3.9323e-19	5.40306e-18
PH02Gene00255	4.11904e-19	5.65272e-18
PH02Gene45502	4.54209e-19	6.22567e-18
PH02Gene14832	4.67864e-19	6.40499e-18
PH02Gene25601	5.00291e-19	6.84056e-18
PH02Gene19333	5.02627e-19	6.86413e-18
PH02Gene43196	5.45171e-19	7.43608e-18
PH02Gene02598	5.54528e-19	7.55451e-18
PH02Gene15965	5.56274e-19	7.5691e-18
PH02Gene16245	5.92734e-19	8.05543e-18
PH02Gene14268	6.05961e-19	8.22522e-18
PH02Gene17909	6.38245e-19	8.65296e-18
PH02Gene06835	6.7249e-19	9.10623e-18
PH02Gene05526	7.17652e-19	9.70605e-18
PH02Gene23827	7.6465e-19	1.03292e-17
PH02Gene03947	8.04058e-19	1.08485e-17
PH02Gene36934	8.18156e-19	1.10254e-17
PH02Gene40137	8.2774e-19	1.11412e-17
PH02Gene17515	8.47328e-19	1.13912e-17
PH02Gene15076	8.51282e-19	1.1417e-17
PH02Gene29462	8.50468e-19	1.1417e-17
PH02Gene36094	8.81415e-19	1.1807e-17
PH02Gene33265	9.55657e-19	1.27862e-17
PH02Gene30914	9.99843e-19	1.33614e-17
PH02Gene36607	1.04547e-18	1.39545e-17
PH02Gene42759	1.12781e-18	1.50356e-17
PH02Gene39385	1.22254e-18	1.62599e-17
PH02Gene02719	1.22231e-18	1.62599e-17
PH02Gene21670	1.29947e-18	1.72626e-17
PH02Gene23984	1.48193e-18	1.96632e-17
PH02Gene10144	1.52497e-18	2.02103e-17
PH02Gene31633	1.60816e-18	2.12877e-17
PH02Gene01631	1.66197e-18	2.19741e-17
PH02Gene33266	1.67877e-18	2.217e-17
PH02Gene17081	1.6943e-18	2.23488e-17
PH02Gene48619	1.94122e-18	2.55758e-17
PH02Gene21448	1.94664e-18	2.56171e-17
PH02Gene00937	2.00096e-18	2.63011e-17
PH02Gene15014	2.01171e-18	2.64114e-17
PH02Gene07682	2.05897e-18	2.70002e-17
PH02Gene28273	2.14477e-18	2.80925e-17
PH02Gene36445	2.20733e-18	2.88782e-17
PH02Gene34518	2.22479e-18	2.90726e-17
PH02Gene05762	2.22824e-18	2.90839e-17
PH02Gene09052	2.23716e-18	2.91663e-17
PH02Gene42467	2.27959e-18	2.9685e-17
PH02Gene40279	2.39459e-18	3.11463e-17
PH02Gene24929	2.40492e-18	3.12444e-17
PH02Gene35828	2.4452e-18	3.1731e-17
PH02Gene10076	2.52399e-18	3.27156e-17
PH02Gene10697	2.62553e-18	3.39925e-17
PH02Gene16844	3.11385e-18	4.02681e-17
PH02Gene03448	3.29003e-18	4.24975e-17
PH02Gene21867	3.34132e-18	4.31103e-17
PH02Gene46862	3.35725e-18	4.32661e-17
PH02Gene31006	3.44049e-18	4.42879e-17
PH02Gene04743	3.71448e-18	4.77601e-17
PH02Gene09109	3.7233e-18	4.78186e-17
PH02Gene31720	4.098e-18	5.25707e-17
PH02Gene03728	4.14154e-18	5.30686e-17
PH02Gene23921	4.19737e-18	5.37225e-17
PH02Gene19609	4.21572e-18	5.38959e-17
PH02Gene27925	4.44926e-18	5.68167e-17
PH02Gene36378	4.76215e-18	6.06799e-17
PH02Gene25753	4.76261e-18	6.06799e-17
PH02Gene09041	5.07854e-18	6.45584e-17
PH02Gene37607	5.07331e-18	6.45584e-17
PH02Gene27692	5.20601e-18	6.6104e-17
PH02Gene09211	5.89268e-18	7.47383e-17
PH02Gene19656	5.92548e-18	7.50695e-17
PH02Gene43563	6.09535e-18	7.71344e-17
PH02Gene34000	6.10626e-18	7.71854e-17
PH02Gene32393	6.29373e-18	7.94654e-17
PH02Gene44121	6.97853e-18	8.80127e-17
PH02Gene29147	7.28292e-18	9.17484e-17
PH02Gene00859	7.55979e-18	9.51295e-17
PH02Gene35833	7.97636e-18	1.00259e-16
PH02Gene24491	8.18041e-18	1.02709e-16
PH02Gene25582	8.79805e-18	1.1034e-16
PH02Gene47568	9.26527e-18	1.1607e-16
PH02Gene31519	9.73075e-18	1.21765e-16
PH02Gene36470	9.76021e-18	1.21997e-16
PH02Gene03138	9.81209e-18	1.22509e-16
PH02Gene02300	1.02464e-17	1.27789e-16
PH02Gene42068	1.03861e-17	1.29355e-16
PH02Gene13870	1.0395e-17	1.29355e-16
PH02Gene25200	1.12567e-17	1.39923e-16
PH02Gene03812	1.16444e-17	1.44581e-16
PH02Gene16891	1.18189e-17	1.46586e-16
PH02Gene38107	1.22617e-17	1.51909e-16
PH02Gene21702	1.27036e-17	1.57211e-16
PH02Gene12248	1.27532e-17	1.57533e-16
PH02Gene18260	1.27577e-17	1.57533e-16
PH02Gene45438	1.28028e-17	1.57915e-16
PH02Gene26814	1.35862e-17	1.67394e-16
PH02Gene34948	1.37604e-17	1.69354e-16
PH02Gene02957	1.42591e-17	1.75299e-16
PH02Gene46749	1.54857e-17	1.9017e-16
PH02Gene10341	1.63721e-17	2.00836e-16
PH02Gene50128	1.67392e-17	2.05115e-16
PH02Gene17915	1.82592e-17	2.23496e-16
PH02Gene30127	1.95705e-17	2.39285e-16
PH02Gene33736	2.19095e-17	2.67591e-16
PH02Gene11930	2.31038e-17	2.81871e-16
PH02Gene02395	2.62371e-17	3.1975e-16
PH02Gene14224	2.8118e-17	3.42301e-16
PH02Gene00981	2.83437e-17	3.44674e-16
PH02Gene12975	2.83792e-17	3.44732e-16
PH02Gene01128	2.94157e-17	3.56936e-16
PH02Gene22293	2.96569e-17	3.59474e-16
PH02Gene01443	2.97993e-17	3.6081e-16
PH02Gene03564	2.98349e-17	3.60851e-16
PH02Gene26812	2.99391e-17	3.61721e-16
PH02Gene13017	3.05202e-17	3.68345e-16
PH02Gene03880	3.17562e-17	3.8285e-16
PH02Gene13168	3.21375e-17	3.8703e-16
PH02Gene00083	3.68754e-17	4.43137e-16
PH02Gene21761	3.68653e-17	4.43137e-16
PH02Gene36970	3.86615e-17	4.64104e-16
PH02Gene27343	3.93528e-17	4.71897e-16
PH02Gene02423	4.27195e-17	5.11721e-16
PH02Gene01637	4.37668e-17	5.23707e-16
PH02Gene15993	5.06703e-17	6.05666e-16
PH02Gene44613	5.20637e-17	6.21659e-16
PH02Gene14151	5.35358e-17	6.38556e-16
PH02Gene31706	5.4559e-17	6.50069e-16
PH02Gene19958	5.82083e-17	6.92814e-16
PH02Gene06497	6.72936e-17	8.00102e-16
PH02Gene45988	6.81141e-17	8.09e-16
PH02Gene38598	7.75135e-17	9.19663e-16
PH02Gene25124	8.23746e-17	9.76304e-16
PH02Gene50215	8.39493e-17	9.93917e-16
PH02Gene22814	8.78254e-17	1.03871e-15
PH02Gene19153	8.94095e-17	1.05633e-15
PH02Gene18604	9.69895e-17	1.14468e-15
PH02Gene17502	1.01156e-16	1.19259e-15
PH02Gene41975	1.02976e-16	1.21278e-15
PH02Gene09534	1.05028e-16	1.23565e-15
PH02Gene30208	1.07215e-16	1.26005e-15
PH02Gene18072	1.08078e-16	1.26887e-15
PH02Gene33183	1.08945e-16	1.27772e-15
PH02Gene11144	1.10015e-16	1.28891e-15
PH02Gene05618	1.11838e-16	1.3089e-15
PH02Gene04475	1.28388e-16	1.50103e-15
PH02Gene36093	1.30133e-16	1.51985e-15
PH02Gene34211	1.40771e-16	1.64238e-15
PH02Gene11949	1.46961e-16	1.71282e-15
PH02Gene41137	1.50053e-16	1.74704e-15
PH02Gene25959	1.60043e-16	1.86141e-15
PH02Gene22399	1.70949e-16	1.98619e-15
PH02Gene43294	1.77338e-16	2.0583e-15
PH02Gene09407	1.82637e-16	2.11761e-15
PH02Gene26998	1.83463e-16	2.12499e-15
PH02Gene43222	1.8423e-16	2.13167e-15
PH02Gene49075	1.8815e-16	2.17479e-15
PH02Gene42276	1.91813e-16	2.21483e-15
PH02Gene30075	2.00081e-16	2.30602e-15
PH02Gene25269	2.00121e-16	2.30602e-15
PH02Gene46530	2.22597e-16	2.56238e-15
PH02Gene33921	2.36557e-16	2.72029e-15
PH02Gene24799	2.45391e-16	2.81898e-15
PH02Gene00327	2.45668e-16	2.81927e-15
PH02Gene47596	2.46958e-16	2.83118e-15
PH02Gene19024	2.5041e-16	2.86782e-15
PH02Gene36396	2.68865e-16	3.07604e-15
PH02Gene14977	2.73558e-16	3.12653e-15
PH02Gene49756	2.81626e-16	3.21547e-15
PH02Gene34562	3.04906e-16	3.47772e-15
PH02Gene27124	3.08621e-16	3.51652e-15
PH02Gene30348	3.25284e-16	3.70263e-15
PH02Gene16806	3.27508e-16	3.72416e-15
PH02Gene43494	3.40564e-16	3.8687e-15
PH02Gene12778	3.45317e-16	3.91872e-15
PH02Gene27019	3.69198e-16	4.18549e-15
PH02Gene44274	4.10434e-16	4.64827e-15
PH02Gene08319	4.3988e-16	4.97673e-15
PH02Gene01704	4.41493e-16	4.98994e-15
PH02Gene30150	4.62533e-16	5.22247e-15
PH02Gene22321	4.77201e-16	5.38267e-15
PH02Gene12858	4.98484e-16	5.61708e-15
PH02Gene23694	4.99982e-16	5.62831e-15
PH02Gene06459	5.4575e-16	6.13736e-15
PH02Gene07883	5.49328e-16	6.17141e-15
PH02Gene05076	5.5062e-16	6.17974e-15
PH02Gene16472	5.61337e-16	6.29371e-15
PH02Gene17793	5.74617e-16	6.43617e-15
PH02Gene37400	5.93568e-16	6.6418e-15
PH02Gene24536	5.98121e-16	6.68607e-15
PH02Gene13837	6.29063e-16	7.02495e-15
PH02Gene27728	6.63316e-16	7.40009e-15
PH02Gene42228	7.06163e-16	7.87028e-15
PH02Gene06950	7.39037e-16	8.22848e-15
PH02Gene37026	7.40112e-16	8.23228e-15
PH02Gene17405	7.45928e-16	8.28875e-15
PH02Gene08389	7.68765e-16	8.53405e-15
PH02Gene17302	8.2069e-16	9.10146e-15
PH02Gene01911	8.48309e-16	9.39846e-15
PH02Gene25011	8.50601e-16	9.41455e-15
PH02Gene00909	8.91972e-16	9.86271e-15
PH02Gene18212	9.64137e-16	1.06502e-14
PH02Gene27686	1.03984e-15	1.14751e-14
PH02Gene17548	1.0417e-15	1.14843e-14
PH02Gene15549	1.04517e-15	1.15113e-14
PH02Gene20235	1.04744e-15	1.15208e-14
PH02Gene38612	1.04809e-15	1.15208e-14
PH02Gene22369	1.08332e-15	1.18848e-14
PH02Gene46389	1.08255e-15	1.18848e-14
PH02Gene00121	1.09893e-15	1.20442e-14
PH02Gene46886	1.23205e-15	1.349e-14
PH02Gene13206	1.23764e-15	1.3538e-14
PH02Gene46624	1.24156e-15	1.35676e-14
PH02Gene38744	1.32467e-15	1.44617e-14
PH02Gene17353	1.33174e-15	1.45247e-14
PH02Gene07420	1.33499e-15	1.45461e-14
PH02Gene00168	1.35871e-15	1.47901e-14
PH02Gene14065	1.36975e-15	1.48958e-14
PH02Gene12932	1.43732e-15	1.56155e-14
PH02Gene43926	1.44095e-15	1.56398e-14
PH02Gene15038	1.44473e-15	1.56657e-14
PH02Gene10266	1.48954e-15	1.61359e-14
PH02Gene07102	1.56488e-15	1.69358e-14
PH02Gene22733	1.56819e-15	1.69552e-14
PH02Gene00141	1.70661e-15	1.84341e-14
PH02Gene42139	1.77659e-15	1.91714e-14
PH02Gene34649	1.78689e-15	1.92641e-14
PH02Gene00310	1.8329e-15	1.97411e-14
PH02Gene26842	1.87513e-15	2.01765e-14
PH02Gene06266	1.88452e-15	2.02582e-14
PH02Gene17354	1.90182e-15	2.04246e-14
PH02Gene34490	1.90823e-15	2.04737e-14
PH02Gene13769	2.00522e-15	2.14938e-14
PH02Gene44603	2.01913e-15	2.16222e-14
PH02Gene01350	2.06529e-15	2.20954e-14
PH02Gene21533	2.1043e-15	2.24913e-14
PH02Gene01987	2.16062e-15	2.30713e-14
PH02Gene07882	2.20481e-15	2.35208e-14
PH02Gene23695	2.24976e-15	2.39774e-14
PH02Gene34696	2.25428e-15	2.40029e-14
PH02Gene43119	2.31348e-15	2.46098e-14
PH02Gene01970	2.44212e-15	2.59536e-14
PH02Gene30808	2.5506e-15	2.70808e-14
PH02Gene26117	2.61941e-15	2.77851e-14
PH02Gene02836	2.64718e-15	2.80531e-14
PH02Gene31845	2.76528e-15	2.9277e-14
PH02Gene02114	2.77818e-15	2.93858e-14
PH02Gene19797	2.80242e-15	2.96142e-14
PH02Gene47106	2.8293e-15	2.98702e-14
PH02Gene50520	2.94669e-15	3.10802e-14
PH02Gene46542	3.07522e-15	3.24054e-14
PH02Gene47794	3.08261e-15	3.24528e-14
PH02Gene15331	3.25159e-15	3.41997e-14
PH02Gene21109	3.26112e-15	3.42677e-14
PH02Gene37461	3.27897e-15	3.4423e-14
PH02Gene38433	3.30845e-15	3.47e-14
PH02Gene07479	3.34781e-15	3.50801e-14
PH02Gene46391	3.40314e-15	3.56266e-14
PH02Gene30488	3.71696e-15	3.88755e-14
PH02Gene37548	3.73923e-15	3.9072e-14
PH02Gene00919	3.76553e-15	3.93102e-14
PH02Gene13463	3.8276e-15	3.98982e-14
PH02Gene24344	3.82898e-15	3.98982e-14
PH02Gene02413	3.87976e-15	4.03898e-14
PH02Gene13317	3.92089e-15	4.07801e-14
PH02Gene04455	3.99063e-15	4.1467e-14
PH02Gene36879	3.99464e-15	4.14703e-14
PH02Gene05139	4.03529e-15	4.18536e-14
PH02Gene43971	4.0957e-15	4.24409e-14
PH02Gene48969	4.19844e-15	4.34653e-14
PH02Gene05431	4.31058e-15	4.45851e-14
PH02Gene35857	4.51909e-15	4.66987e-14
PH02Gene41020	4.59712e-15	4.74613e-14
PH02Gene28618	4.6933e-15	4.84096e-14
PH02Gene32242	4.88387e-15	5.03073e-14
PH02Gene40360	4.88625e-15	5.03073e-14
PH02Gene39451	4.89929e-15	5.03953e-14
PH02Gene27634	4.99525e-15	5.13353e-14
PH02Gene19596	5.00084e-15	5.13457e-14
PH02Gene13871	5.17945e-15	5.31309e-14
PH02Gene11853	5.37734e-15	5.51104e-14
PH02Gene24832	5.60542e-15	5.73954e-14
PH02Gene26491	5.62583e-15	5.75519e-14
PH02Gene25401	6.16125e-15	6.29717e-14
PH02Gene36059	6.24329e-15	6.37521e-14
PH02Gene14703	6.74196e-15	6.87815e-14
PH02Gene33787	6.88218e-15	7.01482e-14
PH02Gene26909	6.90012e-15	7.02672e-14
PH02Gene34362	7.05026e-15	7.17309e-14
PH02Gene38544	7.17871e-15	7.29716e-14
PH02Gene24923	7.45243e-15	7.56853e-14
PH02Gene07392	7.60402e-15	7.7155e-14
PH02Gene40024	8.21188e-15	8.32474e-14
PH02Gene06479	8.25617e-15	8.36207e-14
PH02Gene10117	9.76751e-15	9.88387e-14
PH02Gene03848	1.03563e-14	1.04702e-13
PH02Gene29217	1.05256e-14	1.06318e-13
PH02Gene15766	1.09406e-14	1.1041e-13
PH02Gene29342	1.10022e-14	1.10933e-13
PH02Gene15427	1.1211e-14	1.12936e-13
PH02Gene33746	1.13754e-14	1.14489e-13
PH02Gene26021	1.17486e-14	1.18139e-13
PH02Gene15032	1.1957e-14	1.20127e-13
PH02Gene12151	1.23551e-14	1.24016e-13
PH02Gene49919	1.31573e-14	1.3195e-13
PH02Gene27319	1.3924e-14	1.39514e-13
PH02Gene00894	1.39748e-14	1.39898e-13
PH02Gene25533	1.40308e-14	1.40333e-13
PH02Gene34380	1.40466e-14	1.40366e-13
PH02Gene14100	1.48418e-14	1.4818e-13
PH02Gene46576	1.50011e-14	1.49637e-13
PH02Gene20076	1.51319e-14	1.50808e-13
PH02Gene09523	1.60862e-14	1.60176e-13
PH02Gene17719	1.62108e-14	1.61274e-13
PH02Gene40433	1.63438e-14	1.62453e-13
PH02Gene34695	1.68927e-14	1.6776e-13
PH02Gene37309	1.76841e-14	1.75464e-13
PH02Gene30152	1.82009e-14	1.80432e-13
PH02Gene08468	1.90145e-14	1.8833e-13
PH02Gene06960	1.92913e-14	1.90903e-13
PH02Gene44618	2.01032e-14	1.98763e-13
PH02Gene02496	2.08059e-14	2.05529e-13
PH02Gene39545	2.16715e-14	2.13892e-13
PH02Gene27657	2.17193e-14	2.14175e-13
PH02Gene04388	2.19075e-14	2.15841e-13
PH02Gene37305	2.2112e-14	2.17665e-13
PH02Gene31973	2.25175e-14	2.21462e-13
PH02Gene41528	2.26479e-14	2.22549e-13
PH02Gene05943	2.30943e-14	2.26737e-13
PH02Gene25695	2.34989e-14	2.30507e-13
PH02Gene47430	2.47307e-14	2.42378e-13
PH02Gene14645	2.48215e-14	2.43055e-13
PH02Gene09445	2.59978e-14	2.54352e-13
PH02Gene12002	2.61928e-14	2.56037e-13
PH02Gene28846	2.71408e-14	2.65072e-13
PH02Gene08894	3.01989e-14	2.94682e-13
PH02Gene27385	3.23127e-14	3.14761e-13
PH02Gene27887	3.22972e-14	3.14761e-13
PH02Gene12472	3.30337e-14	3.21505e-13
PH02Gene03596	3.34273e-14	3.25053e-13
PH02Gene31057	3.38258e-14	3.28644e-13
PH02Gene15239	3.44037e-14	3.33969e-13
PH02Gene09128	3.58578e-14	3.47783e-13
PH02Gene18314	3.76929e-14	3.65266e-13
PH02Gene17218	3.78839e-14	3.668e-13
PH02Gene32890	3.80421e-14	3.68014e-13
PH02Gene04069	3.84385e-14	3.71528e-13
PH02Gene09988	3.9222e-14	3.78774e-13
PH02Gene16661	4.20758e-14	4.05984e-13
PH02Gene06856	4.40129e-14	4.24311e-13
PH02Gene38603	4.67727e-14	4.50529e-13
PH02Gene05942	4.70394e-14	4.52708e-13
PH02Gene48243	4.72561e-14	4.54404e-13
PH02Gene00915	4.80367e-14	4.61514e-13
PH02Gene28514	4.81536e-14	4.62241e-13
PH02Gene06499	5.66875e-14	5.43695e-13
PH02Gene32149	6.23049e-14	5.97062e-13
PH02Gene27841	6.359e-14	6.08857e-13
PH02Gene44257	7.21096e-14	6.8984e-13
PH02Gene12342	7.29725e-14	6.975e-13
PH02Gene16146	7.35847e-14	7.02753e-13
PH02Gene31228	7.41916e-14	7.07946e-13
PH02Gene34717	7.81859e-14	7.45426e-13
PH02Gene10560	7.94127e-14	7.56479e-13
PH02Gene41632	8.14134e-14	7.74878e-13
PH02Gene39028	8.24525e-14	7.84103e-13
PH02Gene47636	8.33644e-14	7.92103e-13
PH02Gene01251	8.35752e-14	7.93434e-13
PH02Gene11282	8.42587e-14	7.99246e-13
PH02Gene27492	8.47843e-14	8.03552e-13
PH02Gene33231	8.49788e-14	8.04715e-13
PH02Gene42403	8.82567e-14	8.3505e-13
PH02Gene26993	8.85618e-14	8.3723e-13
PH02Gene35452	9.18177e-14	8.67279e-13
PH02Gene25126	9.37543e-14	8.84826e-13
PH02Gene07114	9.61046e-14	9.06244e-13
PH02Gene20673	1.00085e-13	9.42982e-13
PH02Gene44648	1.05087e-13	9.89278e-13
PH02Gene41046	1.06245e-13	9.99349e-13
PH02Gene11786	1.10248e-13	1.03613e-12
PH02Gene47180	1.14181e-13	1.07219e-12
PH02Gene22100	1.14409e-13	1.07344e-12
PH02Gene13675	1.14624e-13	1.07455e-12
PH02Gene05034	1.18585e-13	1.11075e-12
PH02Gene40175	1.20757e-13	1.13016e-12
PH02Gene14809	1.23488e-13	1.15476e-12
PH02Gene04803	1.23749e-13	1.15623e-12
PH02Gene21006	1.25134e-13	1.16819e-12
PH02Gene07214	1.26385e-13	1.17889e-12
PH02Gene32666	1.30056e-13	1.21213e-12
PH02Gene15184	1.30236e-13	1.2128e-12
PH02Gene01643	1.30998e-13	1.21888e-12
PH02Gene17805	1.32602e-13	1.23278e-12
PH02Gene16059	1.34781e-13	1.25201e-12
PH02Gene13302	1.37894e-13	1.27985e-12
PH02Gene40830	1.39662e-13	1.29519e-12
PH02Gene23797	1.40564e-13	1.30248e-12
PH02Gene38506	1.42873e-13	1.32279e-12
PH02Gene17858	1.4418e-13	1.33378e-12
PH02Gene44786	1.45083e-13	1.34103e-12
PH02Gene04270	1.4554e-13	1.34415e-12
PH02Gene09080	1.50128e-13	1.38538e-12
PH02Gene45334	1.50371e-13	1.38648e-12
PH02Gene17916	1.50697e-13	1.38835e-12
PH02Gene40264	1.51842e-13	1.39775e-12
PH02Gene37243	1.53579e-13	1.41257e-12
PH02Gene02081	1.5913e-13	1.46243e-12
PH02Gene27330	1.65029e-13	1.5154e-12
PH02Gene12421	1.67792e-13	1.53951e-12
PH02Gene14962	1.68893e-13	1.54835e-12
PH02Gene34359	1.72242e-13	1.57776e-12
PH02Gene05865	1.74326e-13	1.59554e-12
PH02Gene30154	1.76285e-13	1.61216e-12
PH02Gene08203	1.76643e-13	1.61412e-12
PH02Gene24547	1.79799e-13	1.64162e-12
PH02Gene29817	1.81631e-13	1.65699e-12
PH02Gene00227	1.86466e-13	1.69973e-12
PH02Gene20088	2.10777e-13	1.9182e-12
PH02Gene02403	2.1062e-13	1.9182e-12
PH02Gene36749	2.25035e-13	2.04631e-12
PH02Gene00521	2.28525e-13	2.07636e-12
PH02Gene30567	2.31708e-13	2.10357e-12
PH02Gene42079	2.41511e-13	2.19079e-12
PH02Gene12477	2.53969e-13	2.30194e-12
PH02Gene31767	2.56333e-13	2.32149e-12
PH02Gene50436	2.6081e-13	2.36013e-12
PH02Gene21008	2.61249e-13	2.36219e-12
PH02Gene20265	2.69451e-13	2.4344e-12
PH02Gene11225	2.71736e-13	2.45306e-12
PH02Gene39743	2.74695e-13	2.47778e-12
PH02Gene00679	2.77036e-13	2.49689e-12
PH02Gene06602	2.7784e-13	2.50212e-12
PH02Gene00458	2.93549e-13	2.64147e-12
PH02Gene18867	2.96227e-13	2.66343e-12
PH02Gene45021	2.99396e-13	2.68761e-12
PH02Gene02934	2.99201e-13	2.68761e-12
PH02Gene33832	3.02489e-13	2.71321e-12
PH02Gene15741	3.05121e-13	2.73462e-12
PH02Gene44705	3.09982e-13	2.77597e-12
PH02Gene05640	3.16778e-13	2.83457e-12
PH02Gene07180	3.25111e-13	2.90682e-12
PH02Gene34943	3.30915e-13	2.95635e-12
PH02Gene36734	3.38906e-13	3.02533e-12
PH02Gene27845	3.50261e-13	3.1242e-12
PH02Gene00007	3.62624e-13	3.23191e-12
PH02Gene13595	3.82428e-13	3.4057e-12
PH02Gene39784	3.92506e-13	3.49268e-12
PH02Gene33673	3.94155e-13	3.50457e-12
PH02Gene43100	4.07283e-13	3.61843e-12
PH02Gene46974	4.14284e-13	3.67772e-12
PH02Gene42196	4.18569e-13	3.71282e-12
PH02Gene31030	4.21118e-13	3.73247e-12
PH02Gene37289	4.38284e-13	3.88155e-12
PH02Gene09767	4.51496e-13	3.99225e-12
PH02Gene18313	4.51357e-13	3.99225e-12
PH02Gene34202	4.52187e-13	3.99521e-12
PH02Gene15659	4.56344e-13	4.02715e-12
PH02Gene10523	4.5652e-13	4.02715e-12
PH02Gene02786	4.84397e-13	4.2697e-12
PH02Gene34940	4.87874e-13	4.29697e-12
PH02Gene13528	4.88303e-13	4.29737e-12
PH02Gene34342	4.98568e-13	4.38427e-12
PH02Gene25928	5.0339e-13	4.42321e-12
PH02Gene35047	5.05982e-13	4.4425e-12
PH02Gene05728	5.14808e-13	4.51646e-12
PH02Gene45392	5.19403e-13	4.55321e-12
PH02Gene01559	5.28939e-13	4.63317e-12
PH02Gene06273	5.31475e-13	4.65175e-12
PH02Gene08630	5.57444e-13	4.87144e-12
PH02Gene21236	5.57077e-13	4.87144e-12
PH02Gene25682	5.63203e-13	4.91794e-12
PH02Gene40008	5.8795e-13	5.13003e-12
PH02Gene29537	5.91775e-13	5.15538e-12
PH02Gene17382	5.91562e-13	5.15538e-12
PH02Gene41863	6.23509e-13	5.42763e-12
PH02Gene46630	6.28954e-13	5.47078e-12
PH02Gene18909	6.30842e-13	5.48295e-12
PH02Gene02495	6.66238e-13	5.78611e-12
PH02Gene38781	6.80747e-13	5.90754e-12
PH02Gene29832	7.03562e-13	6.1008e-12
PH02Gene31159	7.26086e-13	6.29125e-12
PH02Gene10269	7.37564e-13	6.38576e-12
PH02Gene17422	7.55081e-13	6.53238e-12
PH02Gene32365	7.89467e-13	6.8246e-12
PH02Gene15117	7.97571e-13	6.88934e-12
PH02Gene06007	8.12922e-13	7.01653e-12
PH02Gene20401	8.53425e-13	7.36046e-12
PH02Gene10748	8.73257e-13	7.52572e-12
PH02Gene19149	9.23712e-13	7.95442e-12
PH02Gene36805	9.27887e-13	7.98424e-12
PH02Gene04709	9.34212e-13	8.0325e-12
PH02Gene09430	9.39419e-13	8.0649e-12
PH02Gene38917	9.39045e-13	8.0649e-12
PH02Gene16219	9.41892e-13	8.07995e-12
PH02Gene21367	9.71624e-13	8.32863e-12
PH02Gene20489	9.89087e-13	8.47184e-12
PH02Gene34788	9.97643e-13	8.5386e-12
PH02Gene46891	1.0123e-12	8.65747e-12
PH02Gene28938	1.01677e-12	8.68908e-12
PH02Gene34004	1.05786e-12	9.03327e-12
PH02Gene17640	1.0771e-12	9.19057e-12
PH02Gene12708	1.08529e-12	9.25346e-12
PH02Gene21055	1.08745e-12	9.2648e-12
PH02Gene42771	1.14817e-12	9.77472e-12
PH02Gene03742	1.17835e-12	1.0024e-11
PH02Gene03917	1.2157e-12	1.03339e-11
PH02Gene15190	1.22831e-12	1.04332e-11
PH02Gene20744	1.30093e-12	1.10416e-11
PH02Gene06082	1.31003e-12	1.11105e-11
PH02Gene03106	1.34444e-12	1.13937e-11
PH02Gene35310	1.35326e-12	1.14598e-11
PH02Gene19693	1.36482e-12	1.1549e-11
PH02Gene08976	1.3692e-12	1.15773e-11
PH02Gene01807	1.38349e-12	1.16893e-11
PH02Gene22947	1.43625e-12	1.21259e-11
PH02Gene19236	1.47927e-12	1.24798e-11
PH02Gene36155	1.52368e-12	1.28447e-11
PH02Gene12757	1.53087e-12	1.28956e-11
PH02Gene32539	1.53384e-12	1.2911e-11
PH02Gene05945	1.54662e-12	1.30087e-11
PH02Gene04636	1.60141e-12	1.34595e-11
PH02Gene03180	1.63122e-12	1.36998e-11
PH02Gene45346	1.64605e-12	1.3814e-11
PH02Gene27440	1.65737e-12	1.38986e-11
PH02Gene16804	1.68469e-12	1.41171e-11
PH02Gene31302	1.72562e-12	1.44493e-11
PH02Gene26442	1.76102e-12	1.47347e-11
PH02Gene18358	1.81352e-12	1.51627e-11
PH02Gene19183	1.85778e-12	1.55212e-11
PH02Gene00468	1.86662e-12	1.55834e-11
PH02Gene40214	1.90907e-12	1.59259e-11
PH02Gene02014	1.93279e-12	1.61119e-11
PH02Gene10316	1.94142e-12	1.61718e-11
PH02Gene04268	1.9942e-12	1.65991e-11
PH02Gene42511	2.02043e-12	1.68049e-11
PH02Gene14011	2.08468e-12	1.73265e-11
PH02Gene21959	2.08896e-12	1.73492e-11
PH02Gene21160	2.13815e-12	1.77315e-11
PH02Gene34269	2.13737e-12	1.77315e-11
PH02Gene01269	2.15277e-12	1.78395e-11
PH02Gene03922	2.25304e-12	1.86566e-11
PH02Gene31144	2.29703e-12	1.90069e-11
PH02Gene30424	2.32224e-12	1.92013e-11
PH02Gene50774	2.37152e-12	1.95799e-11
PH02Gene46859	2.37144e-12	1.95799e-11
PH02Gene15237	2.43903e-12	2.01224e-11
PH02Gene18638	2.44898e-12	2.01896e-11
PH02Gene25452	2.56509e-12	2.11313e-11
PH02Gene06121	2.57676e-12	2.1212e-11
PH02Gene13533	2.59112e-12	2.13144e-11
PH02Gene11990	2.60721e-12	2.14311e-11
PH02Gene14940	2.60986e-12	2.14372e-11
PH02Gene17723	2.61259e-12	2.14439e-11
PH02Gene30697	2.63104e-12	2.15796e-11
PH02Gene27864	2.67901e-12	2.19569e-11
PH02Gene35741	2.72188e-12	2.22919e-11
PH02Gene01080	2.75395e-12	2.25381e-11
PH02Gene12265	2.77131e-12	2.26637e-11
PH02Gene10700	2.77767e-12	2.26991e-11
PH02Gene24733	2.94008e-12	2.40089e-11
PH02Gene29529	2.97755e-12	2.42972e-11
PH02Gene02992	3.08048e-12	2.51006e-11
PH02Gene22994	3.07897e-12	2.51006e-11
PH02Gene44962	3.0833e-12	2.51053e-11
PH02Gene19675	3.20449e-12	2.60731e-11
PH02Gene46458	3.37269e-12	2.74217e-11
PH02Gene19140	3.44498e-12	2.79892e-11
PH02Gene00504	3.5671e-12	2.89604e-11
PH02Gene42287	3.65005e-12	2.96124e-11
PH02Gene08544	3.72032e-12	3.01523e-11
PH02Gene13442	3.72198e-12	3.01523e-11
PH02Gene15249	3.95545e-12	3.20206e-11
PH02Gene35393	3.98226e-12	3.22144e-11
PH02Gene39974	3.98552e-12	3.22175e-11
PH02Gene32157	4.12344e-12	3.33084e-11
PH02Gene00753	4.21822e-12	3.40494e-11
PH02Gene23932	4.22697e-12	3.40955e-11
PH02Gene39691	4.27747e-12	3.44781e-11
PH02Gene05556	4.30247e-12	3.46547e-11
PH02Gene08367	4.38003e-12	3.52541e-11
PH02Gene47190	4.39564e-12	3.53543e-11
PH02Gene36130	4.43385e-12	3.56361e-11
PH02Gene16056	4.45721e-12	3.57982e-11
PH02Gene44950	4.46124e-12	3.58049e-11
PH02Gene14479	4.49604e-12	3.60584e-11
PH02Gene13861	4.55783e-12	3.65278e-11
PH02Gene38182	4.57811e-12	3.66641e-11
PH02Gene06101	4.58488e-12	3.66922e-11
PH02Gene22935	4.92626e-12	3.9396e-11
PH02Gene16703	5.07334e-12	4.05433e-11
PH02Gene28000	5.12629e-12	4.09373e-11
PH02Gene16069	5.14287e-12	4.10405e-11
PH02Gene36713	5.16913e-12	4.12207e-11
PH02Gene08170	5.23418e-12	4.17098e-11
PH02Gene40863	5.27212e-12	4.19822e-11
PH02Gene00159	5.63226e-12	4.48183e-11
PH02Gene25355	5.73414e-12	4.55966e-11
PH02Gene49193	5.78297e-12	4.59523e-11
PH02Gene00053	6.35671e-12	5.04755e-11
PH02Gene14834	6.37059e-12	5.055e-11
PH02Gene37505	6.62311e-12	5.25165e-11
PH02Gene04209	6.70136e-12	5.30994e-11
PH02Gene06823	6.9112e-12	5.47234e-11
PH02Gene41324	7.01973e-12	5.55436e-11
PH02Gene14007	7.08135e-12	5.59916e-11
PH02Gene15788	7.18319e-12	5.67568e-11
PH02Gene35886	7.19651e-12	5.6822e-11
PH02Gene19436	7.47354e-12	5.89392e-11
PH02Gene16682	7.47517e-12	5.89392e-11
PH02Gene28815	7.56629e-12	5.96158e-11
PH02Gene26916	7.99009e-12	6.29107e-11
PH02Gene47137	8.02849e-12	6.31687e-11
PH02Gene06737	8.03437e-12	6.31707e-11
PH02Gene36209	8.09721e-12	6.36201e-11
PH02Gene36928	8.13489e-12	6.38714e-11
PH02Gene27199	8.19211e-12	6.42757e-11
PH02Gene02657	8.29613e-12	6.50463e-11
PH02Gene14127	8.3242e-12	6.52208e-11
PH02Gene33477	8.34582e-12	6.53445e-11
PH02Gene14534	8.39367e-12	6.56733e-11
PH02Gene14888	8.80107e-12	6.88128e-11
PH02Gene21395	8.8682e-12	6.92894e-11
PH02Gene18359	9.06564e-12	7.07827e-11
PH02Gene33907	9.10666e-12	7.10535e-11
PH02Gene26216	9.32663e-12	7.26687e-11
PH02Gene02277	9.32444e-12	7.26687e-11
PH02Gene43588	9.37025e-12	7.29578e-11
PH02Gene21433	9.47555e-12	7.37265e-11
PH02Gene04123	9.57737e-12	7.44671e-11
PH02Gene44183	9.68624e-12	7.52613e-11
PH02Gene21582	9.82736e-12	7.6305e-11
PH02Gene29781	9.97275e-12	7.73802e-11
PH02Gene42936	1.06535e-11	8.2605e-11
PH02Gene15488	1.16739e-11	9.04547e-11
PH02Gene17260	1.28317e-11	9.93572e-11
PH02Gene26778	1.28941e-11	9.97709e-11
PH02Gene49262	1.35895e-11	1.0508e-10
PH02Gene40100	1.39837e-11	1.08053e-10
PH02Gene05691	1.42115e-11	1.09738e-10
PH02Gene01740	1.44205e-11	1.11275e-10
PH02Gene08703	1.44477e-11	1.11409e-10
PH02Gene18579	1.44675e-11	1.11485e-10
PH02Gene13628	1.4676e-11	1.13014e-10
PH02Gene46418	1.49838e-11	1.15305e-10
PH02Gene26994	1.50261e-11	1.1555e-10
PH02Gene06145	1.54302e-11	1.18577e-10
PH02Gene10641	1.5634e-11	1.20061e-10
PH02Gene40896	1.57119e-11	1.20577e-10
PH02Gene42964	1.58029e-11	1.21191e-10
PH02Gene18528	1.61224e-11	1.23557e-10
PH02Gene03475	1.63258e-11	1.25031e-10
PH02Gene35062	1.67323e-11	1.28056e-10
PH02Gene41474	1.72411e-11	1.3186e-10
PH02Gene02468	1.74091e-11	1.33054e-10
PH02Gene31632	1.75585e-11	1.34105e-10
PH02Gene01141	1.76655e-11	1.3483e-10
PH02Gene26171	1.78118e-11	1.35855e-10
PH02Gene05467	1.78381e-11	1.35962e-10
PH02Gene24561	1.80888e-11	1.3778e-10
PH02Gene07045	1.81172e-11	1.37902e-10
PH02Gene29036	1.90618e-11	1.44993e-10
PH02Gene06652	1.95845e-11	1.48869e-10
PH02Gene30652	1.98105e-11	1.50485e-10
PH02Gene28959	2.04084e-11	1.54921e-10
PH02Gene08572	2.19472e-11	1.6649e-10
PH02Gene04361	2.19672e-11	1.66529e-10
PH02Gene38141	2.26017e-11	1.71223e-10
PH02Gene27990	2.31461e-11	1.75229e-10
PH02Gene40475	2.41712e-11	1.82866e-10
PH02Gene28291	2.50859e-11	1.89658e-10
PH02Gene45418	2.55186e-11	1.92799e-10
PH02Gene12309	2.55598e-11	1.92981e-10
PH02Gene42608	2.65363e-11	2.00219e-10
PH02Gene37691	2.73424e-11	2.06162e-10
PH02Gene14458	2.75683e-11	2.07726e-10
PH02Gene27299	2.78094e-11	2.09402e-10
PH02Gene10358	2.78744e-11	2.0975e-10
PH02Gene01784	2.79239e-11	2.09841e-10
PH02Gene46255	2.79069e-11	2.09841e-10
PH02Gene01126	2.8022e-11	2.10437e-10
PH02Gene44573	2.82555e-11	2.12049e-10
PH02Gene17789	2.92077e-11	2.19048e-10
PH02Gene13165	2.9232e-11	2.19084e-10
PH02Gene06752	2.95184e-11	2.21083e-10
PH02Gene16129	3.03516e-11	2.27171e-10
PH02Gene28091	3.03778e-11	2.27215e-10
PH02Gene05222	3.07224e-11	2.2964e-10
PH02Gene17549	3.14128e-11	2.34644e-10
PH02Gene04881	3.18051e-11	2.37416e-10
PH02Gene22010	3.2391e-11	2.41629e-10
PH02Gene24810	3.24172e-11	2.41663e-10
PH02Gene34385	3.31793e-11	2.4718e-10
PH02Gene11822	3.35083e-11	2.49388e-10
PH02Gene22753	3.35202e-11	2.49388e-10
PH02Gene37160	3.4286e-11	2.54917e-10
PH02Gene36218	3.45099e-11	2.56412e-10
PH02Gene28963	3.47263e-11	2.57683e-10
PH02Gene26176	3.47269e-11	2.57683e-10
PH02Gene22684	3.51757e-11	2.6084e-10
PH02Gene20459	3.64929e-11	2.70429e-10
PH02Gene11047	3.66223e-11	2.71208e-10
PH02Gene18204	3.72827e-11	2.75917e-10
PH02Gene10879	3.7882e-11	2.80167e-10
PH02Gene09590	3.79607e-11	2.80564e-10
PH02Gene47289	3.93406e-11	2.90571e-10
PH02Gene44300	4.03288e-11	2.97674e-10
PH02Gene15074	4.0436e-11	2.98269e-10
PH02Gene12608	4.19972e-11	3.09581e-10
PH02Gene18806	4.20353e-11	3.09658e-10
PH02Gene36828	4.21307e-11	3.10157e-10
PH02Gene11220	4.21766e-11	3.10291e-10
PH02Gene10424	4.24447e-11	3.12059e-10
PH02Gene44403	4.36361e-11	3.20608e-10
PH02Gene18207	4.55381e-11	3.34364e-10
PH02Gene31760	4.66333e-11	3.42181e-10
PH02Gene13293	4.71055e-11	3.4542e-10
PH02Gene07614	4.84347e-11	3.54935e-10
PH02Gene45954	4.90095e-11	3.58912e-10
PH02Gene07422	4.97563e-11	3.64143e-10
PH02Gene19592	5.03821e-11	3.68483e-10
PH02Gene35503	5.0803e-11	3.71319e-10
PH02Gene47804	5.09807e-11	3.72375e-10
PH02Gene05215	5.15158e-11	3.76038e-10
PH02Gene09635	5.17711e-11	3.77656e-10
PH02Gene37817	5.20041e-11	3.79109e-10
PH02Gene04776	5.25757e-11	3.8295e-10
PH02Gene15312	5.25992e-11	3.8295e-10
PH02Gene41312	5.39803e-11	3.92749e-10
PH02Gene32617	5.48533e-11	3.98842e-10
PH02Gene02450	5.6208e-11	4.08428e-10
PH02Gene36341	5.6672e-11	4.11532e-10
PH02Gene38031	5.74965e-11	4.1725e-10
PH02Gene35060	5.81473e-11	4.217e-10
PH02Gene32647	5.94961e-11	4.31202e-10
PH02Gene17843	6.25004e-11	4.52684e-10
PH02Gene09247	6.26161e-11	4.53229e-10
PH02Gene38774	6.35878e-11	4.59965e-10
PH02Gene22390	6.4004e-11	4.62678e-10
PH02Gene04159	6.43151e-11	4.64627e-10
PH02Gene04314	6.46666e-11	4.66865e-10
PH02Gene36193	6.61357e-11	4.77165e-10
PH02Gene04873	6.70179e-11	4.83218e-10
PH02Gene37475	6.72306e-11	4.84441e-10
PH02Gene14767	6.78361e-11	4.88489e-10
PH02Gene28330	6.86334e-11	4.93914e-10
PH02Gene48875	6.98881e-11	5.0262e-10
PH02Gene19540	7.01555e-11	5.0422e-10
PH02Gene12228	7.19816e-11	5.17013e-10
PH02Gene08362	7.37111e-11	5.29096e-10
PH02Gene20871	7.41977e-11	5.32249e-10
PH02Gene49768	7.58153e-11	5.43505e-10
PH02Gene06502	7.87782e-11	5.64384e-10
PH02Gene15933	8.14965e-11	5.83486e-10
PH02Gene00081	8.17362e-11	5.84829e-10
PH02Gene10582	8.18444e-11	5.85229e-10
PH02Gene07356	8.25638e-11	5.89997e-10
PH02Gene10707	8.61119e-11	6.1496e-10
PH02Gene23451	8.70759e-11	6.21448e-10
PH02Gene46151	8.75545e-11	6.24466e-10
PH02Gene23430	8.80173e-11	6.27368e-10
PH02Gene33707	8.86705e-11	6.31622e-10
PH02Gene44182	8.90234e-11	6.33734e-10
PH02Gene31571	8.94786e-11	6.3657e-10
PH02Gene44743	9.11163e-11	6.4781e-10
PH02Gene21375	9.17533e-11	6.51925e-10
PH02Gene18420	9.25464e-11	6.57144e-10
PH02Gene03172	9.3512e-11	6.6358e-10
PH02Gene43243	9.42095e-11	6.68107e-10
PH02Gene40013	9.43575e-11	6.68733e-10
PH02Gene00210	9.54e-11	6.75695e-10
PH02Gene43141	9.63998e-11	6.82345e-10
PH02Gene18558	9.98367e-11	7.06226e-10
PH02Gene03680	1.04365e-10	7.37797e-10
PH02Gene37340	1.04951e-10	7.41344e-10
PH02Gene00036	1.04999e-10	7.41344e-10
PH02Gene19605	1.05996e-10	7.4791e-10
PH02Gene31978	1.06657e-10	7.52096e-10
PH02Gene13640	1.09818e-10	7.73903e-10
PH02Gene45422	1.11026e-10	7.81921e-10
PH02Gene15808	1.18965e-10	8.37311e-10
PH02Gene34382	1.20232e-10	8.457e-10
PH02Gene00179	1.21395e-10	8.53343e-10
PH02Gene02850	1.21567e-10	8.54014e-10
PH02Gene46341	1.22919e-10	8.62976e-10
PH02Gene03197	1.23311e-10	8.64645e-10
PH02Gene23706	1.23272e-10	8.64645e-10
PH02Gene44162	1.24439e-10	8.71663e-10
PH02Gene03499	1.24546e-10	8.71663e-10
PH02Gene38939	1.24531e-10	8.71663e-10
PH02Gene15908	1.24987e-10	8.74207e-10
PH02Gene10167	1.25153e-10	8.7482e-10
PH02Gene07735	1.27651e-10	8.91727e-10
PH02Gene27896	1.29334e-10	9.02923e-10
PH02Gene23341	1.3002e-10	9.07148e-10
PH02Gene46594	1.30522e-10	9.1008e-10
PH02Gene29933	1.31338e-10	9.15206e-10
PH02Gene40738	1.31652e-10	9.16819e-10
PH02Gene26624	1.31866e-10	9.17744e-10
PH02Gene18402	1.32564e-10	9.22025e-10
PH02Gene38568	1.3648e-10	9.48679e-10
PH02Gene16975	1.38951e-10	9.6525e-10
PH02Gene03675	1.43102e-10	9.93475e-10
PH02Gene38538	1.4346e-10	9.95345e-10
PH02Gene24292	1.4539e-10	1.00811e-09
PH02Gene46075	1.46787e-10	1.01716e-09
PH02Gene29638	1.47254e-10	1.01977e-09
PH02Gene00325	1.51012e-10	1.04515e-09
PH02Gene44638	1.54884e-10	1.07129e-09
PH02Gene03175	1.58178e-10	1.0934e-09
PH02Gene08974	1.62814e-10	1.12475e-09
PH02Gene07327	1.62981e-10	1.12521e-09
PH02Gene22345	1.64197e-10	1.13291e-09
PH02Gene33977	1.72165e-10	1.18716e-09
PH02Gene02066	1.72552e-10	1.18909e-09
PH02Gene44428	1.73056e-10	1.19183e-09
PH02Gene31015	1.7556e-10	1.20834e-09
PH02Gene11871	1.80422e-10	1.24076e-09
PH02Gene42874	1.80492e-10	1.24076e-09
PH02Gene38307	1.81721e-10	1.24844e-09
PH02Gene00943	1.83602e-10	1.26059e-09
PH02Gene41807	1.85299e-10	1.27146e-09
PH02Gene13213	1.85531e-10	1.27228e-09
PH02Gene31533	1.86736e-10	1.27975e-09
PH02Gene19602	1.88402e-10	1.29038e-09
PH02Gene17903	1.89706e-10	1.29853e-09
PH02Gene42751	1.91622e-10	1.31084e-09
PH02Gene22358	1.92195e-10	1.31395e-09
PH02Gene21423	1.92617e-10	1.31604e-09
PH02Gene37682	1.93085e-10	1.31843e-09
PH02Gene37036	1.94868e-10	1.3298e-09
PH02Gene27735	1.95934e-10	1.33626e-09
PH02Gene30391	1.97697e-10	1.34747e-09
PH02Gene33823	1.98549e-10	1.35163e-09
PH02Gene44871	1.98447e-10	1.35163e-09
PH02Gene16773	2.02493e-10	1.37764e-09
PH02Gene08070	2.05613e-10	1.39802e-09
PH02Gene49392	2.0589e-10	1.39905e-09
PH02Gene00676	2.07217e-10	1.40722e-09
PH02Gene39701	2.09497e-10	1.42184e-09
PH02Gene34118	2.15695e-10	1.46302e-09
PH02Gene45587	2.16543e-10	1.46789e-09
PH02Gene14451	2.17309e-10	1.47219e-09
PH02Gene47472	2.17599e-10	1.47326e-09
PH02Gene09960	2.22033e-10	1.50159e-09
PH02Gene14598	2.22051e-10	1.50159e-09
PH02Gene03780	2.23861e-10	1.51292e-09
PH02Gene39544	2.2883e-10	1.54557e-09
PH02Gene15984	2.33287e-10	1.57472e-09
PH02Gene04856	2.35215e-10	1.58678e-09
PH02Gene30941	2.3624e-10	1.59274e-09
PH02Gene39476	2.45661e-10	1.65526e-09
PH02Gene29128	2.51196e-10	1.69154e-09
PH02Gene31245	2.56529e-10	1.72641e-09
PH02Gene24898	2.60863e-10	1.75453e-09
PH02Gene34587	2.69675e-10	1.81271e-09
PH02Gene03319	2.7355e-10	1.83765e-09
PH02Gene19027	2.7587e-10	1.85213e-09
PH02Gene16398	2.78736e-10	1.87025e-09
PH02Gene20077	2.79898e-10	1.87692e-09
PH02Gene25976	2.83391e-10	1.89921e-09
PH02Gene24507	2.8678e-10	1.92077e-09
PH02Gene11329	2.92892e-10	1.96054e-09
PH02Gene17009	2.96986e-10	1.98676e-09
PH02Gene23847	2.97749e-10	1.99068e-09
PH02Gene37716	3.04111e-10	2.032e-09
PH02Gene36808	3.05091e-10	2.03733e-09
PH02Gene03903	3.06658e-10	2.04658e-09
PH02Gene33282	3.11157e-10	2.07537e-09
PH02Gene19711	3.1543e-10	2.10261e-09
PH02Gene06551	3.21271e-10	2.14028e-09
PH02Gene48469	3.23158e-10	2.15157e-09
PH02Gene23530	3.23425e-10	2.15207e-09
PH02Gene36929	3.25571e-10	2.16507e-09
PH02Gene12347	3.37158e-10	2.24079e-09
PH02Gene12611	3.40331e-10	2.26054e-09
PH02Gene20790	3.40663e-10	2.26057e-09
PH02Gene32863	3.40739e-10	2.26057e-09
PH02Gene00328	3.42064e-10	2.26802e-09
PH02Gene08325	3.50313e-10	2.32134e-09
PH02Gene47181	3.57273e-10	2.36606e-09
PH02Gene05067	3.5877e-10	2.37457e-09
PH02Gene01028	3.60993e-10	2.38747e-09
PH02Gene43017	3.61145e-10	2.38747e-09
PH02Gene05251	3.73476e-10	2.46754e-09
PH02Gene07028	3.76209e-10	2.48413e-09
PH02Gene39759	3.80826e-10	2.51314e-09
PH02Gene10345	3.81306e-10	2.51482e-09
PH02Gene22948	3.81581e-10	2.51516e-09
PH02Gene28735	3.82982e-10	2.52291e-09
PH02Gene00087	3.83286e-10	2.52343e-09
PH02Gene18599	3.92452e-10	2.5817e-09
PH02Gene19013	3.92597e-10	2.5817e-09
PH02Gene16781	3.98593e-10	2.61959e-09
PH02Gene28460	4.01715e-10	2.63856e-09
PH02Gene04935	4.02721e-10	2.64362e-09
PH02Gene21442	4.03032e-10	2.64411e-09
PH02Gene40233	4.07193e-10	2.66986e-09
PH02Gene33933	4.11249e-10	2.69487e-09
PH02Gene00618	4.15841e-10	2.72337e-09
PH02Gene08308	4.18833e-10	2.74136e-09
PH02Gene13284	4.19156e-10	2.74188e-09
PH02Gene41819	4.2151e-10	2.75567e-09
PH02Gene12625	4.29064e-10	2.80342e-09
PH02Gene01263	4.33243e-10	2.82908e-09
PH02Gene04943	4.43911e-10	2.89705e-09
PH02Gene46743	4.55016e-10	2.9678e-09
PH02Gene01836	4.55512e-10	2.9693e-09
PH02Gene23351	4.61769e-10	3.00834e-09
PH02Gene23187	4.8053e-10	3.12875e-09
PH02Gene41530	4.98119e-10	3.24139e-09
PH02Gene17972	5.00883e-10	3.25748e-09
PH02Gene01001	5.02809e-10	3.26811e-09
PH02Gene33908	5.06422e-10	3.28969e-09
PH02Gene40552	5.11803e-10	3.32272e-09
PH02Gene17721	5.15547e-10	3.34509e-09
PH02Gene28043	5.18092e-10	3.35966e-09
PH02Gene06505	5.19029e-10	3.36379e-09
PH02Gene02781	5.31384e-10	3.44187e-09
PH02Gene25064	5.36208e-10	3.47111e-09
PH02Gene21408	5.58857e-10	3.61514e-09
PH02Gene31904	5.59103e-10	3.61514e-09
PH02Gene38930	5.59886e-10	3.61812e-09
PH02Gene24492	5.6318e-10	3.63732e-09
PH02Gene15194	5.64682e-10	3.64491e-09
PH02Gene24164	5.75691e-10	3.71383e-09
PH02Gene02952	5.88088e-10	3.79163e-09
PH02Gene13711	5.89423e-10	3.79805e-09
PH02Gene25128	6.0221e-10	3.87822e-09
PH02Gene18939	6.08241e-10	3.91481e-09
PH02Gene48127	6.12702e-10	3.94126e-09
PH02Gene05415	6.16313e-10	3.96221e-09
PH02Gene22392	6.39655e-10	4.10992e-09
PH02Gene07940	6.4537e-10	4.14427e-09
PH02Gene41115	6.56356e-10	4.2124e-09
PH02Gene42593	6.65091e-10	4.26602e-09
PH02Gene16188	6.694e-10	4.2912e-09
PH02Gene49406	6.71024e-10	4.29916e-09
PH02Gene43886	6.74276e-10	4.31752e-09
PH02Gene43996	6.91135e-10	4.42295e-09
PH02Gene17551	6.91793e-10	4.42463e-09
PH02Gene22236	6.96371e-10	4.45137e-09
PH02Gene43844	6.98108e-10	4.45993e-09
PH02Gene41284	7.26043e-10	4.63576e-09
PH02Gene04330	7.32082e-10	4.67166e-09
PH02Gene31405	7.44742e-10	4.74974e-09
PH02Gene44202	7.48498e-10	4.77098e-09
PH02Gene21792	7.56954e-10	4.82214e-09
PH02Gene27605	7.59655e-10	4.8366e-09
PH02Gene00116	7.61365e-10	4.84473e-09
PH02Gene34105	7.63235e-10	4.85388e-09
PH02Gene47424	7.64285e-10	4.8578e-09
PH02Gene14923	7.65739e-10	4.86429e-09
PH02Gene28639	7.68396e-10	4.8784e-09
PH02Gene38783	7.82968e-10	4.96811e-09
PH02Gene18164	7.87293e-10	4.99272e-09
PH02Gene26577	7.9259e-10	5.02347e-09
PH02Gene04516	8.00295e-10	5.06944e-09
PH02Gene49003	8.39227e-10	5.31305e-09
PH02Gene06617	8.42703e-10	5.33205e-09
PH02Gene10077	8.46597e-10	5.35367e-09
PH02Gene20345	8.52399e-10	5.38732e-09
PH02Gene43653	8.76993e-10	5.53963e-09
PH02Gene13200	8.78269e-10	5.54457e-09
PH02Gene35889	8.80031e-10	5.55256e-09
PH02Gene32627	8.83189e-10	5.56935e-09
PH02Gene38384	9.04142e-10	5.69828e-09
PH02Gene03856	9.31779e-10	5.86916e-09
PH02Gene42534	9.33386e-10	5.87598e-09
PH02Gene32856	9.51016e-10	5.98361e-09
PH02Gene01424	9.53498e-10	5.99586e-09
PH02Gene47726	9.78005e-10	6.14652e-09
PH02Gene27232	9.98463e-10	6.27158e-09
PH02Gene16951	9.99097e-10	6.27205e-09
PH02Gene40726	1.02337e-09	6.41725e-09
PH02Gene49928	1.02292e-09	6.41725e-09
PH02Gene17401	1.02422e-09	6.41895e-09
PH02Gene32331	1.02539e-09	6.42274e-09
PH02Gene40592	1.03583e-09	6.48446e-09
PH02Gene29805	1.05932e-09	6.62786e-09
PH02Gene07081	1.1017e-09	6.88919e-09
PH02Gene35422	1.10553e-09	6.90923e-09
PH02Gene28292	1.12174e-09	7.00664e-09
PH02Gene00008	1.12698e-09	7.03547e-09
PH02Gene12037	1.13557e-09	7.08518e-09
PH02Gene13437	1.14886e-09	7.1641e-09
PH02Gene01526	1.15682e-09	7.20968e-09
PH02Gene37401	1.1673e-09	7.27099e-09
PH02Gene32320	1.18979e-09	7.40696e-09
PH02Gene05545	1.20241e-09	7.48139e-09
PH02Gene36191	1.20352e-09	7.48409e-09
PH02Gene34327	1.20634e-09	7.49751e-09
PH02Gene13014	1.22154e-09	7.58774e-09
PH02Gene40897	1.28016e-09	7.94748e-09
PH02Gene48053	1.28665e-09	7.98336e-09
PH02Gene21756	1.34115e-09	8.31691e-09
PH02Gene04874	1.36682e-09	8.47144e-09
PH02Gene46092	1.37362e-09	8.50883e-09
PH02Gene37787	1.42238e-09	8.80605e-09
PH02Gene21659	1.43815e-09	8.89873e-09
PH02Gene00157	1.44936e-09	8.96316e-09
PH02Gene11345	1.45523e-09	8.99452e-09
PH02Gene28274	1.4586e-09	9.01036e-09
PH02Gene28282	1.46907e-09	9.07007e-09
PH02Gene09564	1.47366e-09	9.09338e-09
PH02Gene48629	1.54041e-09	9.49484e-09
PH02Gene40541	1.54035e-09	9.49484e-09
PH02Gene37546	1.54201e-09	9.49946e-09
PH02Gene19528	1.54882e-09	9.5362e-09
PH02Gene15809	1.56189e-09	9.61136e-09
PH02Gene37570	1.5832e-09	9.73713e-09
PH02Gene13821	1.59179e-09	9.78464e-09
PH02Gene40203	1.59447e-09	9.7957e-09
PH02Gene15183	1.60429e-09	9.85068e-09
PH02Gene30071	1.61293e-09	9.8983e-09
PH02Gene09907	1.63289e-09	1.00153e-08
PH02Gene18539	1.65645e-09	1.01542e-08
PH02Gene24009	1.67706e-09	1.0275e-08
PH02Gene47660	1.68779e-09	1.03351e-08
PH02Gene39388	1.70822e-09	1.04545e-08
PH02Gene06345	1.72461e-09	1.0549e-08
PH02Gene26350	1.73602e-09	1.0613e-08
PH02Gene05007	1.7708e-09	1.08198e-08
PH02Gene20860	1.77963e-09	1.08678e-08
PH02Gene37315	1.78756e-09	1.09102e-08
PH02Gene30076	1.79021e-09	1.09205e-08
PH02Gene47455	1.79394e-09	1.09373e-08
PH02Gene05879	1.80012e-09	1.0969e-08
PH02Gene21681	1.84075e-09	1.12105e-08
PH02Gene08850	1.87894e-09	1.14368e-08
PH02Gene02279	1.88056e-09	1.14405e-08
PH02Gene34854	1.88477e-09	1.14599e-08
PH02Gene32704	1.90225e-09	1.15599e-08
PH02Gene16917	1.95388e-09	1.18672e-08
PH02Gene02991	1.998e-09	1.21286e-08
PH02Gene33991	2.01248e-09	1.22099e-08
PH02Gene18269	2.02215e-09	1.2262e-08
PH02Gene04309	2.06348e-09	1.25058e-08
PH02Gene46780	2.0726e-09	1.25543e-08
PH02Gene31121	2.07404e-09	1.25562e-08
PH02Gene01338	2.09063e-09	1.26499e-08
PH02Gene20180	2.12713e-09	1.28638e-08
PH02Gene12982	2.13521e-09	1.29057e-08
PH02Gene09598	2.15964e-09	1.30463e-08
PH02Gene40010	2.16744e-09	1.30863e-08
PH02Gene08313	2.2471e-09	1.356e-08
PH02Gene13040	2.25224e-09	1.35837e-08
PH02Gene35136	2.26606e-09	1.36597e-08
PH02Gene30487	2.40388e-09	1.44827e-08
PH02Gene08609	2.40556e-09	1.4485e-08
PH02Gene48411	2.44397e-09	1.47084e-08
PH02Gene42656	2.45001e-09	1.47369e-08
PH02Gene37637	2.47445e-09	1.48759e-08
PH02Gene48812	2.52188e-09	1.51529e-08
PH02Gene32460	2.57718e-09	1.54769e-08
PH02Gene08222	2.65445e-09	1.59324e-08
PH02Gene46338	2.68167e-09	1.60872e-08
PH02Gene16049	2.73793e-09	1.64158e-08
PH02Gene42295	2.75884e-09	1.65324e-08
PH02Gene12614	2.7675e-09	1.65755e-08
PH02Gene16001	2.82426e-09	1.69063e-08
PH02Gene03360	2.86338e-09	1.71314e-08
PH02Gene07528	2.87959e-09	1.72192e-08
PH02Gene06572	2.92643e-09	1.74899e-08
PH02Gene23705	2.93379e-09	1.75246e-08
PH02Gene39665	2.94395e-09	1.75759e-08
PH02Gene23947	2.98467e-09	1.78095e-08
PH02Gene03919	3.0513e-09	1.81974e-08
PH02Gene06923	3.06538e-09	1.82717e-08
PH02Gene09733	3.07304e-09	1.83076e-08
PH02Gene07223	3.08285e-09	1.83563e-08
PH02Gene47194	3.10848e-09	1.84991e-08
PH02Gene04685	3.132e-09	1.86292e-08
PH02Gene08317	3.17016e-09	1.88462e-08
PH02Gene09597	3.19132e-09	1.89619e-08
PH02Gene22387	3.23836e-09	1.92312e-08
PH02Gene18412	3.27099e-09	1.94147e-08
PH02Gene32657	3.2867e-09	1.94976e-08
PH02Gene25370	3.34999e-09	1.98626e-08
PH02Gene19757	3.36152e-09	1.99204e-08
PH02Gene45341	3.38548e-09	2.00518e-08
PH02Gene23228	3.52136e-09	2.08455e-08
PH02Gene33452	3.57016e-09	2.11233e-08
PH02Gene18334	3.62339e-09	2.14269e-08
PH02Gene42081	3.67728e-09	2.17342e-08
PH02Gene13204	3.68969e-09	2.1796e-08
PH02Gene16220	3.73184e-09	2.20334e-08
PH02Gene10957	3.76012e-09	2.21887e-08
PH02Gene42520	3.78405e-09	2.23182e-08
PH02Gene26987	3.78611e-09	2.23186e-08
PH02Gene19093	3.83452e-09	2.2592e-08
PH02Gene20766	3.85673e-09	2.27109e-08
PH02Gene36622	3.94132e-09	2.31966e-08
PH02Gene17452	3.94334e-09	2.31966e-08
PH02Gene05254	4.09963e-09	2.41034e-08
PH02Gene08639	4.19173e-09	2.46319e-08
PH02Gene42136	4.25232e-09	2.49749e-08
PH02Gene38830	4.29124e-09	2.51902e-08
PH02Gene01755	4.32151e-09	2.53547e-08
PH02Gene15040	4.34512e-09	2.54798e-08
PH02Gene02072	4.34837e-09	2.54856e-08
PH02Gene30099	4.38722e-09	2.56999e-08
PH02Gene16617	4.39397e-09	2.5726e-08
PH02Gene04359	4.43334e-09	2.59429e-08
PH02Gene46487	4.47469e-09	2.61712e-08
PH02Gene23956	4.5513e-09	2.66054e-08
PH02Gene09453	4.57244e-09	2.67151e-08
PH02Gene00906	4.67501e-09	2.73001e-08
PH02Gene08780	4.68296e-09	2.73323e-08
PH02Gene29944	4.71071e-09	2.74799e-08
PH02Gene34896	4.74594e-09	2.76638e-08
PH02Gene40810	4.74716e-09	2.76638e-08
PH02Gene43828	4.77307e-09	2.78003e-08
PH02Gene39488	4.77637e-09	2.78051e-08
PH02Gene14817	4.83405e-09	2.81263e-08
PH02Gene00531	4.8588e-09	2.82557e-08
PH02Gene23630	4.89817e-09	2.84698e-08
PH02Gene43623	4.90481e-09	2.84937e-08
PH02Gene27237	4.95211e-09	2.87535e-08
PH02Gene02270	5.12626e-09	2.97493e-08
PH02Gene09774	5.20018e-09	3.01626e-08
PH02Gene05185	5.29475e-09	3.06953e-08
PH02Gene39823	5.30006e-09	3.07102e-08
PH02Gene05312	5.31582e-09	3.07857e-08
PH02Gene05348	5.32159e-09	3.08031e-08
PH02Gene28628	5.39531e-09	3.12137e-08
PH02Gene06822	5.51512e-09	3.18904e-08
PH02Gene48218	5.54575e-09	3.2051e-08
PH02Gene07293	5.58792e-09	3.22781e-08
PH02Gene23334	5.60098e-09	3.23369e-08
PH02Gene26744	5.64872e-09	3.25957e-08
PH02Gene36015	5.65975e-09	3.26426e-08
PH02Gene35814	5.96026e-09	3.43581e-08
PH02Gene26320	6.04269e-09	3.47974e-08
PH02Gene02857	6.04037e-09	3.47974e-08
PH02Gene11112	6.13609e-09	3.53172e-08
PH02Gene38799	6.1518e-09	3.53894e-08
PH02Gene35802	6.2473e-09	3.59204e-08
PH02Gene19125	6.35375e-09	3.65137e-08
PH02Gene08352	6.37607e-09	3.66232e-08
PH02Gene15110	6.5559e-09	3.76369e-08
PH02Gene13290	6.56128e-09	3.76484e-08
PH02Gene13554	6.61164e-09	3.7918e-08
PH02Gene43274	6.68859e-09	3.83397e-08
PH02Gene22101	6.71934e-09	3.84963e-08
PH02Gene11961	6.74538e-09	3.86257e-08
PH02Gene01788	6.75505e-09	3.86613e-08
PH02Gene22243	6.82881e-09	3.90636e-08
PH02Gene39129	6.83898e-09	3.91018e-08
PH02Gene26342	6.89094e-09	3.93788e-08
PH02Gene09575	6.90322e-09	3.94289e-08
PH02Gene25337	6.9634e-09	3.97524e-08
PH02Gene10413	7.04768e-09	4.0213e-08
PH02Gene24175	7.08697e-09	4.04166e-08
PH02Gene26257	7.20323e-09	4.10588e-08
PH02Gene17421	7.3399e-09	4.18165e-08
PH02Gene15643	7.53144e-09	4.2886e-08
PH02Gene27576	7.56801e-09	4.30723e-08
PH02Gene51053	7.58565e-09	4.31508e-08
PH02Gene32852	7.62399e-09	4.33469e-08
PH02Gene27584	7.7476e-09	4.40274e-08
PH02Gene39484	7.82213e-09	4.44284e-08
PH02Gene23230	7.82747e-09	4.44363e-08
PH02Gene08794	7.88892e-09	4.47624e-08
PH02Gene18146	7.94825e-09	4.50762e-08
PH02Gene01195	8.23092e-09	4.66558e-08
PH02Gene42986	8.27725e-09	4.68946e-08
PH02Gene28902	8.41326e-09	4.76411e-08
PH02Gene43042	8.59519e-09	4.86468e-08
PH02Gene49567	8.67924e-09	4.90977e-08
PH02Gene37748	8.8651e-09	5.01238e-08
PH02Gene14477	8.95756e-09	5.0621e-08
PH02Gene10231	8.97012e-09	5.06665e-08
PH02Gene22148	9.1752e-09	5.17988e-08
PH02Gene49088	9.21424e-09	5.1993e-08
PH02Gene48110	9.225e-09	5.20275e-08
PH02Gene18308	9.28278e-09	5.23271e-08
PH02Gene34582	9.32378e-09	5.25318e-08
PH02Gene00467	9.34106e-09	5.26027e-08
PH02Gene20903	9.36676e-09	5.27209e-08
PH02Gene07353	9.46168e-09	5.32285e-08
PH02Gene00082	9.49647e-09	5.33974e-08
PH02Gene39768	9.5515e-09	5.36799e-08
PH02Gene05619	9.57839e-09	5.38041e-08
PH02Gene16793	9.66437e-09	5.42599e-08
PH02Gene41153	9.69822e-09	5.44226e-08
PH02Gene33357	9.73323e-09	5.45918e-08
[truncated: 9,213 more rows]
