# Supplementary material for: Single-cell transcriptome atlas reveals spatiotemporal developmental trajectories in the basal roots of moso bamboo (Phyllostachys edulis)
Source: Hortic Res. 2023 Jun 9;10(8):uhad122. doi: 10.1093/hr/uhad122 (PMC10405134; doi:10.1093/hr/uhad122)
Supplement: Web_Material_uhad122 [file web_material_uhad122.zip › Supplemental Table S4 List of DEGs for Each Cell Type Cluster.xlsx]

## Sheet: Sheet1
Target_Cluster	GeneID	GeneName	Target_Cluster_mean	Other_Cluster_mean	log2FC	Pvlaue	Qvalue	Description	GO	KEGG	KO_ENTRY	EC
0	PH02Gene05035	PH02Gene05035	22.053	10.8033	1.02949	0	0	probable E3 ubiquitin-protein ligase RZFP34 [Panicum hallii]	GO:0005634(nucleus);GO:0008270(zinc ion binding)	04120(Ubiquitin mediated proteolysis)	K10144	EC:2.3.2.27
0	PH02Gene28983	PH02Gene28983	19.8853	10.2407	0.957378	0	0	clp protease proteolytic subunit (chloroplast) [Phyllostachys edulis]	GO:0009536(plastid)	NA	NA	NA
0	PH02Gene29708	PH02Gene29708	8.89946	5.13416	0.793588	0	0	LEC14B protein [Setaria italica]	GO:0000166(nucleotide binding);GO:0005737(cytoplasm);GO:0008150(biological_process);GO:0080008(Cul4-RING E3 ubiquitin ligase complex)	NA	NA	NA
0	PH02Gene10363	PH02Gene10363	6.90012	4.00482	0.784884	0	0	probable trehalase [Aegilops tauschii subsp. tauschii]	GO:0004555(alpha,alpha-trehalase activity);GO:0005993(trehalose catabolic process)	00500(Starch and sucrose metabolism)	K01194	EC:3.2.1.28
0	PH02Gene29289	PH02Gene29289	5.09521	2.97186	0.777777	0	0	uncharacterized protein LOC100845663 [Brachypodium distachyon]	GO:0004842(ubiquitin-protein transferase activity);GO:0005576(extracellular region);GO:0005886(plasma membrane);GO:0008270(zinc ion binding)	NA	NA	NA
0	PH02Gene02229	PH02Gene02229	3.76471	2.22202	0.760668	0	0	calcium-transporting ATPase 5, plasma membrane-type [Oryza sativa Japonica Group]	GO:0005388(calcium-transporting ATPase activity);GO:0005887(integral component of plasma membrane);GO:0043231(intracellular membrane-bounded organelle)	NA	NA	NA
0	PH02Gene27896	PH02Gene27896	6.61778	3.93625	0.749526	0	0	apocytochrome b (mitochondrion) [Ferrocalamus rimosivaginus]	GO:0005739(mitochondrion)	00190(Oxidative phosphorylation)	K00412	NA
0	PH02Gene36458	PH02Gene36458	6.03935	3.69539	0.708667	0	0	glutamate synthase 1 [NADH], chloroplastic isoform X1 [Oryza sativa Japonica Group]	GO:0005737(cytoplasm);GO:0006537(glutamate biosynthetic process);GO:0009536(plastid);GO:0015930(glutamate synthase activity);GO:0019676(ammonia assimilation cycle);GO:0048589(developmental growth);GO:0060359(response to ammonium ion)	00910(Nitrogen metabolism);00250(Alanine, aspartate and glutamate metabolism)	K00264	EC:1.4.1.13;EC:1.4.1.14
0	PH02Gene40567	PH02Gene40567	3.34217	2.06874	0.692031	0	0	RNA polymerase II C-terminal domain phosphatase-like 1 [Sorghum bicolor]	GO:0008420(CTD phosphatase activity);GO:0016591(DNA-directed RNA polymerase II, holoenzyme);GO:0070940(dephosphorylation of RNA polymerase II C-terminal domain)	NA	NA	NA
0	PH02Gene35518	PH02Gene35518	2.74804	1.75265	0.648864	0	0	protein MODIFIER OF SNC1 1 [Brachypodium distachyon]	NA	04933(AGE-RAGE signaling pathway in diabetic complications)	K19720	NA
0	PH02Gene36136	PH02Gene36136	3.43285	2.19983	0.642011	0	0	PREDICTED: uncharacterized protein LOC102702861 isoform X1 [Oryza brachyantha]	GO:0004722(protein serine/threonine phosphatase activity);GO:0005739(mitochondrion)	NA	NA	NA
0	PH02Gene16013	PH02Gene16013	3.34274	2.14477	0.640205	0	0	uncharacterized protein LOC112892733 [Panicum hallii]	GO:0000287(magnesium ion binding);GO:0004743(pyruvate kinase activity);GO:0005737(cytoplasm);GO:0005829(cytosol);GO:0006096(glycolytic process);GO:0016301(kinase activity);GO:0030955(potassium ion binding)	00010(Glycolysis / Gluconeogenesis);00620(Pyruvate metabolism);00230(Purine metabolism)	K00873	EC:2.7.1.40
0	PH02Gene25224	PH02Gene25224	15.1901	9.7829	0.634799	0	0	glutamate--cysteine ligase A, chloroplastic isoform X2 [Panicum hallii]	GO:0002213(defense response to insect);GO:0004357(glutamate-cysteine ligase activity);GO:0005524(ATP binding);GO:0006750(glutathione biosynthetic process);GO:0009408(response to heat);GO:0009507(chloroplast);GO:0009536(plastid);GO:0009570(chloroplast stroma);GO:0009700(indole phytoalexin biosynthetic process);GO:0009753(response to jasmonic acid);GO:0009816(defense response to bacterium, incompat…	00270(Cysteine and methionine metabolism);00480(Glutathione metabolism)	K01919	EC:6.3.2.2
0	PH02Gene16911	PH02Gene16911	2.81249	1.82567	0.623421	0	0	E3 ubiquitin-protein ligase RMA1H1-like [Panicum hallii]	GO:0004842(ubiquitin-protein transferase activity);GO:0005515(protein binding);GO:0005789(endoplasmic reticulum membrane);GO:0006970(response to osmotic stress);GO:0009409(response to cold);GO:0009414(response to water deprivation);GO:0009611(response to wounding);GO:0009723(response to ethylene);GO:0016567(protein ubiquitination);GO:0043161(proteasome-mediated ubiquitin-dependent protein catabol…	04141(Protein processing in endoplasmic reticulum)	K10666	EC:2.3.2.27
0	PH02Gene22467	PH02Gene22467	2.56279	1.67626	0.61247	0	0	RNA-binding protein 25 isoform X1 [Aegilops tauschii subsp. tauschii]	GO:0003676(nucleic acid binding);GO:0005886(plasma membrane);GO:0006397(mRNA processing);GO:0009414(response to water deprivation)	03040(Spliceosome)	K12822	NA
0	PH02Gene29853	PH02Gene29853	2.27478	1.50067	0.600115	0	0	acetyl-coenzyme A carboxylase [Eleusine indica]	GO:0003989(acetyl-CoA carboxylase activity);GO:0004075(biotin carboxylase activity);GO:0005524(ATP binding);GO:0005737(cytoplasm);GO:0005829(cytosol);GO:0005886(plasma membrane);GO:0009631(cold acclimation);GO:0009735(response to cytokinin);GO:0009793(embryo development ending in seed dormancy);GO:0009933(meristem structural organization);GO:0010072(primary shoot apical meristem specification);GO…	00620(Pyruvate metabolism);00640(Propanoate metabolism);00061(Fatty acid biosynthesis);00254(Aflatoxin biosynthesis)	K11262	EC:6.4.1.2;EC:6.3.4.14
0	PH02Gene26446	PH02Gene26446	9.49372	6.30804	0.589782	0	0	cell wall invertase BObetaFRUCT2 [Bambusa oldhamii]	GO:0042742(defense response to bacterium);GO:0050832(defense response to fungus);GO:0052576(carbohydrate storage)	00052(Galactose metabolism);00500(Starch and sucrose metabolism)	K01193	EC:3.2.1.26
0	PH02Gene32461	PH02Gene32461	2.70145	1.81061	0.577253	0	0	mediator of RNA polymerase II transcription subunit 33A [Oryza sativa Japonica Group]	GO:0003674(molecular_function);GO:0006351(transcription, DNA-templated);GO:0006355(regulation of transcription, DNA-templated);GO:0009698(phenylpropanoid metabolic process);GO:0016592(mediator complex);GO:2000762(regulation of phenylpropanoid metabolic process)	NA	NA	NA
0	PH02Gene40441	PH02Gene40441	5.98889	4.01518	0.576824	0	0	probable leucine-rich repeat receptor-like protein kinase At5g49770 [Brachypodium distachyon]	GO:0004674(protein serine/threonine kinase activity);GO:0005524(ATP binding);GO:0005576(extracellular region);GO:0006468(protein phosphorylation);GO:0007169(transmembrane receptor protein tyrosine kinase signaling pathway);GO:0016301(kinase activity);GO:0016310(phosphorylation)	NA	NA	NA
0	PH02Gene26021	PH02Gene26021	3.06741	2.06299	0.572283	0	0	transcription initiation factor TFIID subunit 2 isoform X1 [Brachypodium distachyon]	GO:0003682(chromatin binding);GO:0005669(transcription factor TFIID complex);GO:0043565(sequence-specific DNA binding);GO:0044212(transcription regulatory region DNA binding);GO:0045944(positive regulation of transcription by RNA polymerase II)	03022(Basal transcription factors)	K03128	NA
0	PH02Gene04814	PH02Gene04814	4.55824	3.09129	0.56027	0	0	PREDICTED: autophagy-related protein 11 [Oryza brachyantha]	GO:0000045(autophagosome assembly);GO:0001934(positive regulation of protein phosphorylation);GO:0019901(protein kinase binding);GO:0034045(phagophore assembly site membrane);GO:1990316(Atg1/ULK1 kinase complex)	04136(Autophagy - other eukaryotes)	K08330	NA
0	PH02Gene33455	PH02Gene33455	3.96239	2.70268	0.55198	0	0	ABC transporter G family member 43 [Brachypodium distachyon]	GO:0005886(plasma membrane);GO:0016021(integral component of membrane);GO:0042626(ATPase activity, coupled to transmembrane movement of substances)	02010(ABC transporters)	K05681	NA
0	PH02Gene15428	PH02Gene15428	4.50771	3.09834	0.540899	0	0	glycerophosphodiester phosphodiesterase GDPDL3 [Brachypodium distachyon]	GO:0005886(plasma membrane);GO:0006071(glycerol metabolic process);GO:0006629(lipid metabolic process);GO:0008889(glycerophosphodiester phosphodiesterase activity);GO:0009506(plasmodesma);GO:0010026(trichome differentiation);GO:0010442(guard cell morphogenesis);GO:0031225(anchored component of membrane);GO:0046658(anchored component of plasma membrane);GO:0052541(plant-type cell wall cellulose me…	00564(Glycerophospholipid metabolism)	K01126	EC:3.1.4.46
0	PH02Gene21291	PH02Gene21291	3.57277	2.46124	0.537658	0	0	inorganic phosphate transporter 1;6 [Lolium perenne]	GO:0005887(integral component of plasma membrane)	NA	NA	NA
0	PH02Gene46063	PH02Gene46063	2.7684	1.9123	0.533743	0	0	uncharacterized protein LOC4344250 [Oryza sativa Japonica Group]	GO:0005634(nucleus);GO:0008568(microtubule-severing ATPase activity);GO:0031122(cytoplasmic microtubule organization)	03013(RNA transport)	K03231	NA
0	PH02Gene36055	PH02Gene36055	6.65429	4.60798	0.530151	0	0	probable inactive purple acid phosphatase 1 isoform X1 [Aegilops tauschii subsp. tauschii]	GO:0003993(acid phosphatase activity);GO:0004722(protein serine/threonine phosphatase activity);GO:0005576(extracellular region);GO:0046872(metal ion binding)	NA	NA	NA
0	PH02Gene21976	PH02Gene21976	10.8092	7.48684	0.529832	0	0	NAC domain-containing protein 92-like [Panicum miliaceum]	GO:0003677(DNA binding);GO:0003700(DNA binding transcription factor activity);GO:0005634(nucleus);GO:0006351(transcription, DNA-templated);GO:0006355(regulation of transcription, DNA-templated);GO:0007275(multicellular organism development)	03013(RNA transport);03015(mRNA surveillance pathway);03018(RNA degradation)	K13126	NA
0	PH02Gene01790	PH02Gene01790	3.35778	2.32902	0.527788	0	0	PREDICTED: probable LRR receptor-like serine/threonine-protein kinase At1g56140 [Oryza brachyantha]	GO:0004674(protein serine/threonine kinase activity);GO:0005886(plasma membrane)	NA	NA	NA
0	PH02Gene47233	PH02Gene47233	1.80101	1.25112	0.52559	0	0	protein MEI2-like 4 [Oryza sativa Japonica Group]	GO:0003723(RNA binding);GO:0003729(mRNA binding);GO:0005634(nucleus);GO:0045836(positive regulation of meiotic nuclear division);GO:0045927(positive regulation of growth);GO:0048507(meristem development);GO:0051321(meiotic cell cycle)	00564(Glycerophospholipid metabolism);00565(Ether lipid metabolism)	K16860	EC:3.1.4.4
0	PH02Gene34903	PH02Gene34903	2.85871	1.98594	0.525548	0	0	protein MALE DISCOVERER 2 isoform X2 [Brachypodium distachyon]	GO:0004674(protein serine/threonine kinase activity);GO:0004675(transmembrane receptor protein serine/threonine kinase activity);GO:0005524(ATP binding);GO:0005886(plasma membrane);GO:0006468(protein phosphorylation);GO:0007166(cell surface receptor signaling pathway);GO:0007169(transmembrane receptor protein tyrosine kinase signaling pathway);GO:0009507(chloroplast);GO:0012505(endomembrane syste…	NA	NA	NA
0	PH02Gene15578	PH02Gene15578	3.46818	2.41198	0.52396	0	0	E3 ubiquitin-protein ligase MBR1 [Setaria italica]	GO:0043161(proteasome-mediated ubiquitin-dependent protein catabolic process);GO:0061630(ubiquitin protein ligase activity)	NA	NA	NA
0	PH02Gene38927	PH02Gene38927	7.60117	5.2969	0.521073	0	0	hypothetical protein BRADI_3g35400v3 [Brachypodium distachyon]	GO:0006869(lipid transport);GO:0042626(ATPase activity, coupled to transmembrane movement of substances);GO:0043231(intracellular membrane-bounded organelle)	02010(ABC transporters)	K05641	NA
0	PH02Gene32243	PH02Gene32243	4.03945	2.82396	0.516437	0	0	ABC transporter B family member 4-like [Aegilops tauschii subsp. tauschii]	GO:0016021(integral component of membrane);GO:0042626(ATPase activity, coupled to transmembrane movement of substances);GO:0055085(transmembrane transport)	02010(ABC transporters)	K05658	EC:3.6.3.44
0	PH02Gene21767	PH02Gene21767	2.60787	1.82986	0.511137	0	0	uncharacterized protein LOC4344250 [Oryza sativa Japonica Group]	GO:0005634(nucleus);GO:0008568(microtubule-severing ATPase activity);GO:0031122(cytoplasmic microtubule organization)	03013(RNA transport)	K03231	NA
0	PH02Gene44101	PH02Gene44101	2.26535	1.58977	0.510917	0	0	probable LRR receptor-like serine/threonine-protein kinase At1g06840 isoform X1 [Brachypodium distachyon]	GO:0004674(protein serine/threonine kinase activity);GO:0005524(ATP binding);GO:0005886(plasma membrane);GO:0006468(protein phosphorylation);GO:0007169(transmembrane receptor protein tyrosine kinase signaling pathway);GO:0009507(chloroplast);GO:0009755(hormone-mediated signaling pathway);GO:0016301(kinase activity)	NA	NA	NA
0	PH02Gene13579	PH02Gene13579	2.30791	1.63836	0.494335	0	0	hypothetical protein GQ55_5G046600 [Panicum hallii var. hallii]	GO:0004004(ATP-dependent RNA helicase activity);GO:0010501(RNA secondary structure unwinding)	03040(Spliceosome)	K12823	EC:3.6.4.13
0	PH02Gene32673	PH02Gene32673	3.45521	2.45515	0.492961	0	0	lysine-specific demethylase JMJ706-like [Oryza sativa Japonica Group]	GO:0000792(heterochromatin);GO:0032454(histone demethylase activity (H3-K9 specific));GO:0045815(positive regulation of gene expression, epigenetic);GO:0048439(flower morphogenesis)	NA	NA	NA
0	PH02Gene05272	PH02Gene05272	2.48942	1.77438	0.488495	0	0	chromatin structure-remodeling complex protein SYD isoform X1 [Brachypodium distachyon]	GO:0003682(chromatin binding);GO:0005634(nucleus);GO:0005829(cytosol);GO:0009611(response to wounding);GO:0009908(flower development);GO:0010199(organ boundary specification between lateral organs and the meristem);GO:0016887(ATPase activity);GO:0040029(regulation of gene expression, epigenetic);GO:0043044(ATP-dependent chromatin remodeling)	NA	NA	NA
0	PH02Gene12490	PH02Gene12490	3.15594	2.25336	0.485997	0	0	endoplasmic reticulum metallopeptidase 1 isoform X1 [Brachypodium distachyon]	GO:0016021(integral component of membrane)	03018(RNA degradation)	K12599	EC:3.6.4.-
0	PH02Gene26362	PH02Gene26362	9.27923	6.65144	0.480338	0	0	unnamed protein product, partial [Oryza sativa Japonica Group]	GO:0005215(transporter activity);GO:0005886(plasma membrane);GO:0006807(nitrogen compound metabolic process);GO:0006857(oligopeptide transport);GO:0009506(plasmodesma);GO:0015031(protein transport);GO:0016020(membrane);GO:0016021(integral component of membrane);GO:0022857(transmembrane transporter activity);GO:0042937(tripeptide transmembrane transporter activity);GO:0042938(dipeptide transport);…	NA	NA	NA
0	PH02Gene30210	PH02Gene30210	1.7369	1.2452	0.480131	0	0	putative translation initiation factor IF-2 [Oryza sativa Japonica Group]	GO:0003924(GTPase activity);GO:0005622(intracellular);GO:0006412(translation)	03013(RNA transport)	K03243	NA
0	PH02Gene44890	PH02Gene44890	2.66942	1.91519	0.479037	0	0	long chain acyl-CoA synthetase 6, peroxisomal-like [Panicum hallii]	GO:0001676(long-chain fatty acid metabolic process);GO:0004467(long-chain fatty acid-CoA ligase activity);GO:0005524(ATP binding);GO:0005777(peroxisome);GO:0006631(fatty acid metabolic process);GO:0007275(multicellular organism development);GO:0009507(chloroplast);GO:0010193(response to ozone);GO:0016020(membrane);GO:0046861(glyoxysomal membrane);GO:0102391(decanoate-CoA ligase activity)	00061(Fatty acid biosynthesis);00071(Fatty acid degradation);04146(Peroxisome)	K01897	EC:6.2.1.3
0	PH02Gene08959	PH02Gene08959	2.39255	1.71688	0.478764	0	0	ethylene-responsive transcription factor 1 [Agropyron mongolicum]	GO:0003677(DNA binding);GO:0003700(DNA binding transcription factor activity);GO:0005634(nucleus);GO:0006351(transcription, DNA-templated);GO:0006355(regulation of transcription, DNA-templated);GO:0009414(response to water deprivation);GO:0009651(response to salt stress);GO:0009723(response to ethylene);GO:0009737(response to abscisic acid);GO:0009751(response to salicylic acid);GO:0009753(respon…	03040(Spliceosome)	K12900	NA
0	PH02Gene19918	PH02Gene19918	3.1052	2.22904	0.478261	0	0	lysine-specific demethylase JMJ703 [Brachypodium distachyon]	GO:0005634(nucleus);GO:0008198(ferrous iron binding);GO:0032453(histone demethylase activity (H3-K4 specific));GO:0040010(positive regulation of growth rate);GO:0045814(negative regulation of gene expression, epigenetic)	NA	NA	NA
0	PH02Gene41350	PH02Gene41350	4.11582	2.9617	0.474755	0	0	ABC transporter G family member 48 isoform X1 [Panicum hallii]	GO:0005886(plasma membrane);GO:0016021(integral component of membrane);GO:0042626(ATPase activity, coupled to transmembrane movement of substances)	02010(ABC transporters)	K05681	NA
0	PH02Gene09205	PH02Gene09205	2.46139	1.77179	0.474265	0	0	kinesin-like protein KIN-14M isoform X2 [Aegilops tauschii subsp. tauschii]	GO:0003777(microtubule motor activity);GO:0005871(kinesin complex);GO:0007018(microtubule-based movement);GO:0016887(ATPase activity)	NA	NA	NA
0	PH02Gene28100	PH02Gene28100	2.64878	1.90892	0.472571	0	0	probable calcium-transporting ATPase 8, plasma membrane-type isoform X1 [Oryza sativa Japonica Group]	GO:0005388(calcium-transporting ATPase activity);GO:0005887(integral component of plasma membrane);GO:0043231(intracellular membrane-bounded organelle)	NA	NA	NA
0	PH02Gene13535	PH02Gene13535	22.6004	16.2982	0.471643	0	0	unnamed protein product [Triticum aestivum]	GO:0005886(plasma membrane);GO:0016021(integral component of membrane);GO:0042626(ATPase activity, coupled to transmembrane movement of substances)	02010(ABC transporters)	K05681	NA
0	PH02Gene15089	PH02Gene15089	2.69983	1.95589	0.465048	0	0	probable alpha,alpha-trehalose-phosphate synthase [UDP-forming] 7 isoform X1 [Panicum hallii]	GO:0003825(alpha,alpha-trehalose-phosphate synthase (UDP-forming) activity);GO:0004805(trehalose-phosphatase activity);GO:0005634(nucleus);GO:0005829(cytosol);GO:0005992(trehalose biosynthetic process);GO:0016757(transferase activity, transferring glycosyl groups);GO:0016791(phosphatase activity);GO:0070413(trehalose metabolism in response to stress)	00500(Starch and sucrose metabolism)	K16055	EC:2.4.1.15;EC:3.1.3.12
0	PH02Gene01813	PH02Gene01813	5.71059	4.14026	0.463918	0	0	ABC transporter C family member 2-like [Panicum hallii]	GO:0000325(plant-type vacuole);GO:0005516(calmodulin binding);GO:0005524(ATP binding);GO:0005773(vacuole);GO:0005774(vacuolar membrane);GO:0008559(xenobiotic transmembrane transporting ATPase activity);GO:0016021(integral component of membrane);GO:0042626(ATPase activity, coupled to transmembrane movement of substances);GO:0055085(transmembrane transport);GO:1902417((+)-abscisic acid D-glucopyran…	02010(ABC transporters)	K05666	NA
0	PH02Gene07859	PH02Gene07859	5.02412	3.67031	0.452966	0	0	PREDICTED: UDP-glucuronate:xylan alpha-glucuronosyltransferase 1-like [Oryza brachyantha]	GO:0000139(Golgi membrane);GO:0005634(nucleus);GO:0005794(Golgi apparatus);GO:0005982(starch metabolic process);GO:0009058(biosynthetic process);GO:0009834(plant-type secondary cell wall biogenesis);GO:0010417(glucuronoxylan biosynthetic process);GO:0015020(glucuronosyltransferase activity);GO:0016021(integral component of membrane);GO:0016757(transferase activity, transferring glycosyl groups);G…	NA	NA	NA
0	PH02Gene04070	PH02Gene04070	1.97014	1.44231	0.449917	0	0	E3 ubiquitin-protein ligase PRT6 [Panicum hallii]	GO:0000151(ubiquitin ligase complex);GO:0005737(cytoplasm);GO:0061630(ubiquitin protein ligase activity);GO:0071596(ubiquitin-dependent protein catabolic process via the N-end rule pathway)	NA	NA	NA
0	PH02Gene05561	PH02Gene05561	6.40322	4.68944	0.449382	0	0	probable leucine-rich repeat receptor-like protein kinase At5g49770 [Setaria italica]	GO:0004674(protein serine/threonine kinase activity);GO:0005524(ATP binding);GO:0005576(extracellular region);GO:0006468(protein phosphorylation);GO:0007169(transmembrane receptor protein tyrosine kinase signaling pathway);GO:0016301(kinase activity);GO:0016310(phosphorylation)	NA	NA	NA
0	PH02Gene40639	PH02Gene40639	2.6218	1.92439	0.446156	0	0	uncharacterized protein LOC4332581 [Oryza sativa Japonica Group]	GO:0003677(DNA binding);GO:0005634(nucleus);GO:0006355(regulation of transcription, DNA-templated);GO:0046872(metal ion binding)	NA	NA	NA
0	PH02Gene02925	PH02Gene02925	2.07254	1.52626	0.441402	0	0	PREDICTED: S-norcoclaurine synthase 1-like [Oryza brachyantha]	GO:0051213(dioxygenase activity)	00941(Flavonoid biosynthesis)	K05278	EC:1.14.20.6
0	PH02Gene36908	PH02Gene36908	13.3131	9.84187	0.435841	0	0	PREDICTED: plasma membrane ATPase [Oryza brachyantha]	GO:0005887(integral component of plasma membrane);GO:0008553(proton-exporting ATPase activity, phosphorylative mechanism);GO:0043231(intracellular membrane-bounded organelle);GO:0051453(regulation of intracellular pH);GO:1902600(proton transmembrane transport)	00190(Oxidative phosphorylation)	K01535	EC:3.6.3.6
0	PH02Gene12117	PH02Gene12117	1.86311	1.38024	0.432788	0	0	probable feruloyl esterase A [Panicum hallii]	GO:0004806(triglyceride lipase activity);GO:0005576(extracellular region);GO:0006629(lipid metabolic process);GO:0016787(hydrolase activity)	NA	NA	NA
0	PH02Gene25876	PH02Gene25876	2.4494	1.8173	0.430631	0	0	hypothetical protein C2845_PM05G10220 [Panicum miliaceum]	GO:0004674(protein serine/threonine kinase activity);GO:0004675(transmembrane receptor protein serine/threonine kinase activity);GO:0004713(protein tyrosine kinase activity);GO:0005524(ATP binding);GO:0005886(plasma membrane);GO:0006468(protein phosphorylation);GO:0006952(defense response);GO:0007166(cell surface receptor signaling pathway);GO:0009507(chloroplast);GO:0016301(kinase activity);GO:1…	NA	NA	NA
0	PH02Gene33301	PH02Gene33301	2.79996	2.08315	0.42664	0	0	hypothetical protein GQ55_4G054800 [Panicum hallii var. hallii]	GO:0005887(integral component of plasma membrane);GO:0043231(intracellular membrane-bounded organelle);GO:0043682(copper-transporting ATPase activity)	04016(MAPK signaling pathway - plant)	K17686	EC:3.6.3.54
0	PH02Gene10700	PH02Gene10700	1.95133	1.45667	0.421779	0	0	unnamed protein product [Triticum aestivum]	GO:0005886(plasma membrane);GO:0008150(biological_process);GO:0015095(magnesium ion transmembrane transporter activity);GO:0016021(integral component of membrane)	NA	NA	NA
0	PH02Gene34200	PH02Gene34200	1.48944	1.11807	0.413757	0	0	PREDICTED: uncharacterized protein LOC102708496 isoform X1 [Oryza brachyantha]	GO:0003674(molecular_function);GO:0005634(nucleus);GO:0008150(biological_process)	NA	NA	NA
0	PH02Gene35477	PH02Gene35477	3.55947	2.67321	0.413091	0	0	amino acid transporter AVT6B [Brachypodium distachyon]	GO:0003333(amino acid transmembrane transport);GO:0015171(amino acid transmembrane transporter activity)	NA	NA	NA
0	PH02Gene43790	PH02Gene43790	1.99864	1.50545	0.408828	0	0	DNA topoisomerase 1 beta [Oryza sativa Japonica Group]	GO:0003917(DNA topoisomerase type I activity);GO:0005730(nucleolus);GO:0006260(DNA replication);GO:0006265(DNA topological change);GO:0006338(chromatin remodeling);GO:0007059(chromosome segregation);GO:0031298(replication fork protection complex)	NA	NA	NA
0	PH02Gene44470	PH02Gene44470	2.54394	1.91627	0.408765	0	0	unnamed protein product [Triticum aestivum]	GO:0004674(protein serine/threonine kinase activity);GO:0005886(plasma membrane);GO:0006468(protein phosphorylation);GO:0006952(defense response);GO:0009506(plasmodesma)	NA	NA	NA
0	PH02Gene01000	PH02Gene01000	2.32826	1.75676	0.406337	0	0	putative laccase-9 [Aegilops tauschii subsp. tauschii]	GO:0005507(copper ion binding);GO:0016722(oxidoreductase activity, oxidizing metal ions)	NA	NA	NA
0	PH02Gene04267	PH02Gene04267	2.42294	1.82984	0.405038	0	0	homeobox-DDT domain protein RLT2-like [Aegilops tauschii subsp. tauschii]	GO:0003700(DNA binding transcription factor activity);GO:0005515(protein binding);GO:0005634(nucleus);GO:0006355(regulation of transcription, DNA-templated);GO:0010228(vegetative to reproductive phase transition of meristem)	NA	NA	NA
0	PH02Gene08367	PH02Gene08367	3.27554	2.47453	0.404575	0	0	cyclin-dependent kinase F-3 isoform X2 [Oryza sativa Japonica Group]	GO:0004672(protein kinase activity);GO:0004674(protein serine/threonine kinase activity);GO:0004693(cyclin-dependent protein serine/threonine kinase activity);GO:0005524(ATP binding);GO:0005634(nucleus);GO:0005737(cytoplasm);GO:0006468(protein phosphorylation);GO:0010468(regulation of gene expression);GO:0016301(kinase activity);GO:0035556(intracellular signal transduction)	NA	NA	NA
0	PH02Gene45963	PH02Gene45963	1.35299	1.02341	0.402767	0	0	uncharacterized protein LOC4323950 [Oryza sativa Japonica Group]	GO:0005576(extracellular region);GO:0006629(lipid metabolic process);GO:0016021(integral component of membrane);GO:0016298(lipase activity);GO:0016787(hydrolase activity)	00100(Steroid biosynthesis)	K01052	EC:3.1.1.13
0	PH02Gene12967	PH02Gene12967	1.40461	1.06269	0.402439	0	0	PREDICTED: dnaJ protein ERDJ3A [Oryza brachyantha]	GO:0005788(endoplasmic reticulum lumen);GO:0006457(protein folding);GO:0009408(response to heat);GO:0009506(plasmodesma);GO:0009860(pollen tube growth);GO:0016491(oxidoreductase activity);GO:0034605(cellular response to heat)	NA	NA	NA
0	PH02Gene48999	PH02Gene48999	1.65658	1.25399	0.401681	0	0	ABC transporter G family member 25 [Brachypodium distachyon]	GO:0005886(plasma membrane);GO:0016021(integral component of membrane);GO:0042626(ATPase activity, coupled to transmembrane movement of substances)	02010(ABC transporters)	K05681	NA
0	PH02Gene38133	PH02Gene38133	2.23442	1.69306	0.400261	0	0	uncharacterized protein LOC100841766 [Brachypodium distachyon]	GO:0005634(nucleus);GO:0008568(microtubule-severing ATPase activity);GO:0031122(cytoplasmic microtubule organization)	03013(RNA transport)	K03231	NA
0	PH02Gene02780	PH02Gene02780	5.01087	3.80043	0.398901	0	0	Eukaryotic initiation factor 4A-3 [Zea mays]	GO:0005829(cytosol);GO:0009226(nucleotide-sugar biosynthetic process);GO:0070569(uridylyltransferase activity)	00040(Pentose and glucuronate interconversions);00052(Galactose metabolism);00053(Ascorbate and aldarate metabolism);00520(Amino sugar and nucleotide sugar metabolism)	K12447	EC:2.7.7.64
0	PH02Gene19183	PH02Gene19183	2.2064	1.67377	0.398592	0	0	hypothetical protein OsI_34005 [Oryza sativa Indica Group]	GO:0004348(glucosylceramidase activity);GO:0005886(plasma membrane);GO:0006680(glucosylceramide catabolic process)	00600(Sphingolipid metabolism);00511(Other glycan degradation)	K17108	EC:3.2.1.45
0	PH02Gene01799	PH02Gene01799	2.43931	1.85102	0.398155	0	0	putative UDP-arabinose 4-epimerase 2 [Panicum miliaceum]	GO:0003824(catalytic activity);GO:0003978(UDP-glucose 4-epimerase activity);GO:0005794(Golgi apparatus);GO:0006012(galactose metabolic process);GO:0009225(nucleotide-sugar metabolic process);GO:0009832(plant-type cell wall biogenesis);GO:0016021(integral component of membrane);GO:0019567(arabinose biosynthetic process);GO:0032580(Golgi cisterna membrane);GO:0033358(UDP-L-arabinose biosynthetic pr…	00520(Amino sugar and nucleotide sugar metabolism)	K12448	EC:5.1.3.5
0	PH02Gene29341	PH02Gene29341	2.28373	1.73481	0.396617	0	0	subtilisin-like protease SBT3.8 isoform X1 [Oryza sativa Japonica Group]	GO:0004252(serine-type endopeptidase activity);GO:0005618(cell wall)	NA	NA	NA
0	PH02Gene11184	PH02Gene11184	1.53104	1.16468	0.394581	0	0	pyrophosphate-energized vacuolar membrane proton pump [Panicum hallii]	GO:0000325(plant-type vacuole);GO:0004427(inorganic diphosphatase activity);GO:0005739(mitochondrion);GO:0005773(vacuole);GO:0005774(vacuolar membrane);GO:0005794(Golgi apparatus);GO:0005829(cytosol);GO:0005886(plasma membrane);GO:0009414(response to water deprivation);GO:0009507(chloroplast);GO:0009651(response to salt stress);GO:0009678(hydrogen-translocating pyrophosphatase activity);GO:000970…	00190(Oxidative phosphorylation)	K01507	EC:3.6.1.1
0	PH02Gene13126	PH02Gene13126	1.96385	1.49596	0.392611	0	0	hypothetical protein BRADI_1g26940v3 [Brachypodium distachyon]	GO:0003677(DNA binding);GO:0003678(DNA helicase activity);GO:0004386(helicase activity);GO:0005524(ATP binding);GO:0005634(nucleus);GO:0006338(chromatin remodeling);GO:0008283(cell proliferation);GO:0009733(response to auxin);GO:0009736(cytokinin-activated signaling pathway);GO:0009739(response to gibberellin);GO:0009788(negative regulation of abscisic acid-activated signaling pathway);GO:0016569…	NA	NA	NA
0	PH02Gene10936	PH02Gene10936	1.72526	1.31474	0.392036	0	0	P-loop NTPase domain-containing protein LPA1 isoform X1 [Brachypodium distachyon]	GO:0010264(myo-inositol hexakisphosphate biosynthetic process)	NA	NA	NA
0	PH02Gene12613	PH02Gene12613	2.57784	1.97016	0.387852	0	0	splicing factor U2af small subunit A-like isoform X1 [Aegilops tauschii subsp. tauschii]	GO:0000398(mRNA splicing, via spliceosome);GO:0003677(DNA binding);GO:0003723(RNA binding);GO:0005515(protein binding);GO:0005634(nucleus);GO:0005681(spliceosomal complex);GO:0016607(nuclear speck);GO:0030628(pre-mRNA 3'-splice site binding);GO:0046872(metal ion binding);GO:0048573(photoperiodism, flowering);GO:0089701(U2AF)	03040(Spliceosome)	K12836	NA
0	PH02Gene17860	PH02Gene17860	3.45395	2.64173	0.386765	0	0	purple acid phosphatase 2 [Brachypodium distachyon]	GO:0003993(acid phosphatase activity);GO:0004722(protein serine/threonine phosphatase activity);GO:0005576(extracellular region);GO:0005618(cell wall);GO:0005829(cytosol);GO:0009505(plant-type cell wall);GO:0009506(plasmodesma);GO:0016036(cellular response to phosphate starvation);GO:0046872(metal ion binding)	NA	NA	NA
0	PH02Gene43699	PH02Gene43699	1.7932	1.37303	0.385168	0	0	uncharacterized protein LOC111492807 isoform X2 [Cucurbita maxima]	GO:0005634(nucleus);GO:0006355(regulation of transcription, DNA-templated);GO:0008284(positive regulation of cell proliferation);GO:0046872(metal ion binding)	NA	NA	NA
0	PH02Gene06828	PH02Gene06828	1.60848	1.23189	0.384831	0	0	phosphatidylserine decarboxylase proenzyme 2 [Setaria italica]	GO:0004609(phosphatidylserine decarboxylase activity);GO:0005509(calcium ion binding);GO:0005737(cytoplasm);GO:0005783(endoplasmic reticulum);GO:0005789(endoplasmic reticulum membrane);GO:0006646(phosphatidylethanolamine biosynthetic process);GO:0008654(phospholipid biosynthetic process);GO:0097708(intracellular vesicle)	00564(Glycerophospholipid metabolism)	K01613	EC:4.1.1.65
0	PH02Gene49006	PH02Gene49006	1.75688	1.34888	0.381259	0	0	PREDICTED: SEC14 cytosolic factor-like [Oryza brachyantha]	GO:0005215(transporter activity);GO:0005794(Golgi apparatus);GO:0006810(transport)	NA	NA	NA
0	PH02Gene18703	PH02Gene18703	2.3613	1.81358	0.380738	0	0	ABC transporter G family member 25 [Brachypodium distachyon]	GO:0005886(plasma membrane);GO:0016021(integral component of membrane);GO:0042626(ATPase activity, coupled to transmembrane movement of substances)	02010(ABC transporters)	K05681	NA
0	PH02Gene36191	PH02Gene36191	1.56073	1.19886	0.380558	0	0	probable prolyl 4-hydroxylase 6 [Oryza sativa Japonica Group]	GO:0005576(extracellular region);GO:0016706(oxidoreductase activity, acting on paired donors, with incorporation or reduction of molecular oxygen, 2-oxoglutarate as one donor, and incorporation of one atom each of oxygen into both donors);GO:0018401(peptidyl-proline hydroxylation to 4-hydroxy-L-proline)	00330(Arginine and proline metabolism)	K00472	EC:1.14.11.2
0	PH02Gene21707	PH02Gene21707	1.47341	1.13471	0.376833	0	0	PREDICTED: uncharacterized protein LOC102722100 [Oryza brachyantha]	GO:0005737(cytoplasm);GO:0005774(vacuolar membrane);GO:0008150(biological_process)	NA	NA	NA
0	PH02Gene44833	PH02Gene44833	4.52584	3.49446	0.373115	0	0	putative aldo-keto reductase 2 [Panicum miliaceum]	GO:0005737(cytoplasm);GO:0005829(cytosol);GO:0016491(oxidoreductase activity);GO:0046686(response to cadmium ion);GO:0055114(oxidation-reduction process)	00750(Vitamin B6 metabolism)	K05275	EC:1.1.1.65
0	PH02Gene07007	PH02Gene07007	7.14948	5.5226	0.372491	0	0	PREDICTED: sugar transport protein 1-like [Oryza brachyantha]	GO:0005351(carbohydrate:proton symporter activity);GO:0005355(glucose transmembrane transporter activity);GO:0005887(integral component of plasma membrane);GO:0046323(glucose import)	NA	NA	NA
0	PH02Gene33550	PH02Gene33550	1.31569	1.01645	0.372278	0	0	uncharacterized protein LOC109768767 isoform X1 [Aegilops tauschii subsp. tauschii]	GO:0003682(chromatin binding);GO:0005515(protein binding);GO:0005634(nucleus);GO:0005829(cytosol);GO:0006338(chromatin remodeling);GO:0009651(response to salt stress);GO:0042393(histone binding);GO:0045892(negative regulation of transcription, DNA-templated);GO:2000779(regulation of double-strand break repair)	NA	NA	NA
0	PH02Gene44459	PH02Gene44459	1.73539	1.3414	0.371518	0	0	subtilisin-like protease SBT3.8 isoform X1 [Oryza sativa Japonica Group]	GO:0004252(serine-type endopeptidase activity);GO:0005618(cell wall)	NA	NA	NA
0	PH02Gene39866	PH02Gene39866	2.60352	2.01314	0.371014	0	0	retrotransposon protein, putative, unclassified [Oryza sativa Japonica Group]	GO:0000062(fatty-acyl-CoA binding);GO:0003995(acyl-CoA dehydrogenase activity);GO:0005777(peroxisome);GO:0009055(electron transfer activity);GO:0033539(fatty acid beta-oxidation using acyl-CoA dehydrogenase);GO:0050660(flavin adenine dinucleotide binding);GO:0052890(oxidoreductase activity, acting on the CH-CH group of donors, with a flavin as acceptor);GO:0055088(lipid homeostasis)	NA	NA	NA
0	PH02Gene04595	PH02Gene04595	3.29052	2.54658	0.369759	0	0	tonoplast dicarboxylate transporter [Oryza sativa Japonica Group]	GO:0005215(transporter activity);GO:0016021(integral component of membrane);GO:0098656(anion transmembrane transport)	NA	NA	NA
0	PH02Gene39698	PH02Gene39698	2.63284	2.04046	0.367725	0	0	ABC transporter G family member 43 isoform X3 [Oryza sativa Japonica Group]	GO:0005886(plasma membrane);GO:0016021(integral component of membrane);GO:0042626(ATPase activity, coupled to transmembrane movement of substances)	02010(ABC transporters)	K05681	NA
0	PH02Gene27298	PH02Gene27298	5.49208	4.25957	0.366645	0	0	PREDICTED: F-box/kelch-repeat protein SKIP11-like [Oryza brachyantha]	GO:0003674(molecular_function);GO:0005634(nucleus);GO:0005777(peroxisome);GO:0008150(biological_process)	00040(Pentose and glucuronate interconversions)	K01213	EC:3.2.1.67
0	PH02Gene27283	PH02Gene27283	8.1468	6.32094	0.366095	0	0	acyl-coenzyme A oxidase 2, peroxisomal [Panicum hallii]	GO:0000062(fatty-acyl-CoA binding);GO:0003995(acyl-CoA dehydrogenase activity);GO:0005777(peroxisome);GO:0009055(electron transfer activity);GO:0033539(fatty acid beta-oxidation using acyl-CoA dehydrogenase);GO:0050660(flavin adenine dinucleotide binding);GO:0052890(oxidoreductase activity, acting on the CH-CH group of donors, with a flavin as acceptor);GO:0055088(lipid homeostasis)	00071(Fatty acid degradation);00592(alpha-Linolenic acid metabolism);01040(Biosynthesis of unsaturated fatty acids);04146(Peroxisome)	K00232	EC:1.3.3.6
0	PH02Gene19986	PH02Gene19986	2.32027	1.80028	0.366076	0	0	PTHR11550 [Saccharum hybrid cultivar SP80-3280]	GO:0003883(CTP synthase activity);GO:0005524(ATP binding);GO:0005737(cytoplasm);GO:0005829(cytosol);GO:0009793(embryo development ending in seed dormancy);GO:0044210('de novo' CTP biosynthetic process);GO:0046686(response to cadmium ion)	00240(Pyrimidine metabolism)	K01937	EC:6.3.4.2
0	PH02Gene01546	PH02Gene01546	5.92352	4.59802	0.365442	0	0	calcium uniporter protein 2, mitochondrial-like [Panicum miliaceum]	GO:0015292(uniporter activity)	NA	NA	NA
0	PH02Gene06121	PH02Gene06121	2.00363	1.55651	0.364305	0	0	predicted protein [Hordeum vulgare subsp. vulgare]	GO:0004712(protein serine/threonine/tyrosine kinase activity);GO:0005524(ATP binding);GO:0005634(nucleus);GO:0005886(plasma membrane);GO:0006468(protein phosphorylation);GO:0016301(kinase activity)	NA	NA	NA
0	PH02Gene03130	PH02Gene03130	4.88812	3.79948	0.363477	0	0	phosphatidate phosphatase PAH1 isoform X2 [Oryza sativa Japonica Group]	GO:0008195(phosphatidate phosphatase activity)	00561(Glycerolipid metabolism);00564(Glycerophospholipid metabolism)	K15728	EC:3.1.3.4
0	PH02Gene31128	PH02Gene31128	7.49828	5.8288	0.36336	0	0	luminal-binding protein [Saccharum hybrid cultivar R570]	GO:0005783(endoplasmic reticulum)	03060(Protein export);04141(Protein processing in endoplasmic reticulum)	K09490	NA
0	PH02Gene42731	PH02Gene42731	3.76216	2.92508	0.363085	0	0	NADPH--cytochrome P450 reductase [Setaria italica]	GO:0030586([methionine synthase] reductase activity)	NA	NA	NA
0	PH02Gene48993	PH02Gene48993	10.2544	7.97758	0.362221	0	0	respiratory burst oxidase homolog protein B [Oryza sativa Japonica Group]	GO:0005886(plasma membrane)	04016(MAPK signaling pathway - plant);04626(Plant-pathogen interaction)	K13447	EC:1.6.3.-;EC:1.11.1.-
0	PH02Gene42583	PH02Gene42583	5.70904	4.4547	0.35792	0	0	LOW QUALITY PROTEIN: probable purple acid phosphatase 20 [Setaria italica]	GO:0003993(acid phosphatase activity);GO:0004722(protein serine/threonine phosphatase activity);GO:0005576(extracellular region);GO:0016311(dephosphorylation);GO:0046872(metal ion binding)	NA	NA	NA
0	PH02Gene23034	PH02Gene23034	3.27435	2.55566	0.357514	0	0	alanine--glyoxylate aminotransferase 2 homolog 1, mitochondrial [Brachypodium distachyon]	GO:0005739(mitochondrion);GO:0008453(alanine-glyoxylate transaminase activity);GO:0030170(pyridoxal phosphate binding);GO:0042802(identical protein binding)	00250(Alanine, aspartate and glutamate metabolism);00260(Glycine, serine and threonine metabolism);00270(Cysteine and methionine metabolism);00280(Valine, leucine and isoleucine degradation)	K00827	EC:2.6.1.44;EC:2.6.1.40
0	PH02Gene29422	PH02Gene29422	1.69435	1.32559	0.354093	0	0	protein TPR2 [Aegilops tauschii subsp. tauschii]	GO:0005515(protein binding);GO:0005634(nucleus);GO:0005829(cytosol);GO:0006351(transcription, DNA-templated);GO:0006355(regulation of transcription, DNA-templated);GO:0010072(primary shoot apical meristem specification)	NA	NA	NA
0	PH02Gene29370	PH02Gene29370	5.6518	4.42206	0.353991	0	0	calnexin homolog precursor [Zea mays]	GO:0005509(calcium ion binding);GO:0005739(mitochondrion);GO:0005773(vacuole);GO:0005774(vacuolar membrane);GO:0005783(endoplasmic reticulum);GO:0005789(endoplasmic reticulum membrane);GO:0005794(Golgi apparatus);GO:0005886(plasma membrane);GO:0006457(protein folding);GO:0009505(plant-type cell wall);GO:0009506(plasmodesma);GO:0009507(chloroplast);GO:0016020(membrane);GO:0016021(integral componen…	04141(Protein processing in endoplasmic reticulum);04145(Phagosome)	K08054	NA
0	PH02Gene35307	PH02Gene35307	2.02526	1.58499	0.353639	0	0	dynamin-related protein 1E isoform X2 [Oryza sativa Japonica Group]	GO:0000266(mitochondrial fission);GO:0003924(GTPase activity);GO:0005525(GTP binding);GO:0005737(cytoplasm);GO:0005739(mitochondrion);GO:0005773(vacuole);GO:0005774(vacuolar membrane);GO:0005874(microtubule);GO:0005886(plasma membrane);GO:0007049(cell cycle);GO:0008017(microtubule binding);GO:0009506(plasmodesma);GO:0009524(phragmoplast);GO:0016192(vesicle-mediated transport);GO:0046686(response …	04144(Endocytosis)	K01528	EC:3.6.5.5
0	PH02Gene31468	PH02Gene31468	2.09664	1.6467	0.348505	0	0	sulfate transporter 1.2 [Brachypodium distachyon]	GO:0005887(integral component of plasma membrane);GO:0015116(sulfate transmembrane transporter activity)	NA	NA	NA
0	PH02Gene26281	PH02Gene26281	2.31313	1.8188	0.346857	0	0	eukaryotic peptide chain release factor GTP-binding subunit ERF3A [Oryza sativa Japonica Group]	GO:0002184(cytoplasmic translational termination);GO:0003747(translation release factor activity);GO:0003924(GTPase activity);GO:0018444(translation release factor complex)	03015(mRNA surveillance pathway)	K03267	NA
0	PH02Gene15554	PH02Gene15554	1.63865	1.28892	0.346346	0	0	PREDICTED: protein NETWORKED 4B-like [Oryza brachyantha]	GO:0005737(cytoplasm)	NA	NA	NA
0	PH02Gene19351	PH02Gene19351	1.8279	1.43798	0.346142	0	0	hypothetical protein OsJ_27155 [Oryza sativa Japonica Group]	GO:0000028(ribosomal small subunit assembly);GO:0003735(structural constituent of ribosome);GO:0022627(cytosolic small ribosomal subunit)	03040(Spliceosome)	K12897	NA
0	PH02Gene22002	PH02Gene22002	1.22875	0.96759	0.344719	0	0	NAD(P)-binding Rossmann-fold superfamily protein [Zea mays]	GO:0003824(catalytic activity);GO:0003978(UDP-glucose 4-epimerase activity);GO:0005794(Golgi apparatus);GO:0006012(galactose metabolic process);GO:0009225(nucleotide-sugar metabolic process);GO:0009832(plant-type cell wall biogenesis);GO:0016021(integral component of membrane);GO:0019567(arabinose biosynthetic process);GO:0032580(Golgi cisterna membrane);GO:0033358(UDP-L-arabinose biosynthetic pr…	00520(Amino sugar and nucleotide sugar metabolism)	K12448	EC:5.1.3.5
0	PH02Gene04271	PH02Gene04271	6.09183	4.79731	0.34465	0	0	adenylate cyclase, terminal-differentiation specific isoform X2 [Oryza sativa Japonica Group]	GO:0003674(molecular_function);GO:0005634(nucleus);GO:0008150(biological_process)	00380(Tryptophan metabolism)	K16903	EC:2.6.1.99
0	PH02Gene03949	PH02Gene03949	3.94393	3.10812	0.343591	0	0	probable inactive poly [ADP-ribose] polymerase SRO1 isoform X1 [Setaria italica]	GO:0000303(response to superoxide);GO:0003950(NAD+ ADP-ribosyltransferase activity);GO:0005515(protein binding);GO:0005634(nucleus);GO:0005737(cytoplasm);GO:0006809(nitric oxide biosynthetic process);GO:0006970(response to osmotic stress);GO:0006979(response to oxidative stress);GO:0009414(response to water deprivation);GO:0009651(response to salt stress);GO:0009723(response to ethylene);GO:00097…	NA	NA	NA
0	PH02Gene25866	PH02Gene25866	2.31846	1.82788	0.342995	0	0	cation-chloride cotransporter 1 [Panicum miliaceum]	GO:0015379(potassium:chloride symporter activity)	NA	NA	NA
0	PH02Gene44596	PH02Gene44596	3.5279	2.78188	0.34275	0	0	sphingosine-1-phosphate lyase [Oryza sativa Japonica Group]	GO:0005783(endoplasmic reticulum);GO:0005789(endoplasmic reticulum membrane);GO:0006520(cellular amino acid metabolic process);GO:0008117(sphinganine-1-phosphate aldolase activity);GO:0016020(membrane);GO:0016021(integral component of membrane);GO:0016831(carboxy-lyase activity);GO:0019752(carboxylic acid metabolic process);GO:0030149(sphingolipid catabolic process);GO:0030170(pyridoxal phosphate…	00600(Sphingolipid metabolism)	K01634	EC:4.1.2.27
0	PH02Gene19948	PH02Gene19948	2.96095	2.33612	0.341949	0	0	putative clathrin assembly protein At5g35200 isoform X2 [Setaria italica]	GO:0005545(1-phosphatidylinositol binding);GO:0005794(Golgi apparatus);GO:0005886(plasma membrane);GO:0005905(clathrin-coated pit);GO:0006897(endocytosis);GO:0030136(clathrin-coated vesicle);GO:0030276(clathrin binding);GO:0048268(clathrin coat assembly)	NA	NA	NA
0	PH02Gene50436	PH02Gene50436	1.6164	1.27577	0.341416	0	0	E3 ubiquitin ligase PQT3-like isoform X4 [Sorghum bicolor]	GO:0003676(nucleic acid binding);GO:0005634(nucleus);GO:0008150(biological_process);GO:0008270(zinc ion binding);GO:0016021(integral component of membrane);GO:0016740(transferase activity)	NA	NA	NA
0	PH02Gene15096	PH02Gene15096	2.17724	1.71874	0.341147	0	0	MACPF domain-containing protein CAD1-like [Aegilops tauschii subsp. tauschii]	GO:0006955(immune response);GO:0008219(cell death);GO:0009626(plant-type hypersensitive response);GO:0010337(regulation of salicylic acid metabolic process)	NA	NA	NA
0	PH02Gene36396	PH02Gene36396	1.42124	1.12315	0.339594	0	0	probable UDP-N-acetylglucosamine--peptide N-acetylglucosaminyltransferase SEC [Brachypodium distachyon]	GO:0005634(nucleus);GO:0006493(protein O-linked glycosylation);GO:0007275(multicellular organism development);GO:0016757(transferase activity, transferring glycosyl groups)	00514(Other types of O-glycan biosynthesis)	K09667	EC:2.4.1.255
0	PH02Gene17347	PH02Gene17347	2.01938	1.59916	0.336603	0	0	protein TPR2 [Aegilops tauschii subsp. tauschii]	GO:0005515(protein binding);GO:0005634(nucleus);GO:0005829(cytosol);GO:0006351(transcription, DNA-templated);GO:0006355(regulation of transcription, DNA-templated);GO:0010072(primary shoot apical meristem specification)	NA	NA	NA
0	PH02Gene16058	PH02Gene16058	1.84277	1.46114	0.334781	0	0	probable metal-nicotianamine transporter YSL6 [Brachypodium distachyon]	GO:0005774(vacuolar membrane);GO:0006857(oligopeptide transport);GO:0009507(chloroplast);GO:0016021(integral component of membrane);GO:0022857(transmembrane transporter activity);GO:0055085(transmembrane transport)	NA	NA	NA
0	PH02Gene08936	PH02Gene08936	4.77383	3.78891	0.333364	0	0	calnexin homolog [Sorghum bicolor]	GO:0005509(calcium ion binding);GO:0005739(mitochondrion);GO:0005773(vacuole);GO:0005774(vacuolar membrane);GO:0005783(endoplasmic reticulum);GO:0005789(endoplasmic reticulum membrane);GO:0005794(Golgi apparatus);GO:0005886(plasma membrane);GO:0006457(protein folding);GO:0009505(plant-type cell wall);GO:0009506(plasmodesma);GO:0009507(chloroplast);GO:0016020(membrane);GO:0016021(integral componen…	04141(Protein processing in endoplasmic reticulum);04145(Phagosome)	K08054	NA
0	PH02Gene43681	PH02Gene43681	5.76959	4.58115	0.332759	0	0	ABC transporter A family member 8-like isoform X1 [Aegilops tauschii subsp. tauschii]	GO:0006869(lipid transport);GO:0042626(ATPase activity, coupled to transmembrane movement of substances);GO:0043231(intracellular membrane-bounded organelle)	02010(ABC transporters)	K05643	NA
0	PH02Gene47428	PH02Gene47428	2.25528	1.79079	0.332709	0	0	UDP-galactose transporter 1 [Oryza sativa Japonica Group]	GO:0005457(GDP-fucose transmembrane transporter activity);GO:0005459(UDP-galactose transmembrane transporter activity);GO:0005460(UDP-glucose transmembrane transporter activity);GO:0005794(Golgi apparatus);GO:0005886(plasma membrane);GO:0008514(organic anion transmembrane transporter activity);GO:0008643(carbohydrate transport);GO:0015783(GDP-fucose transmembrane transport);GO:0015786(UDP-glucose…	NA	NA	NA
0	PH02Gene00565	PH02Gene00565	4.34094	3.4486	0.331999	0	0	PREDICTED: heat stress transcription factor B-2a-like [Oryza brachyantha]	GO:0005634(nucleus)	NA	NA	NA
0	PH02Gene28626	PH02Gene28626	5.04299	4.0064	0.331971	0	0	hypothetical protein PAHAL_5G127200 [Panicum hallii]	GO:0004252(serine-type endopeptidase activity);GO:0005618(cell wall)	NA	NA	NA
0	PH02Gene17639	PH02Gene17639	3.01148	2.3962	0.329725	0	0	PREDICTED: potassium transporter 7 [Oryza brachyantha]	GO:0015079(potassium ion transmembrane transporter activity);GO:0016020(membrane)	NA	NA	NA
0	PH02Gene15111	PH02Gene15111	1.97009	1.5695	0.327962	0	0	hypothetical protein BAE44_0019854 [Dichanthelium oligosanthes]	GO:0003674(molecular_function);GO:0005634(nucleus);GO:0008150(biological_process)	NA	NA	NA
0	PH02Gene37865	PH02Gene37865	1.54117	1.22814	0.327551	0	0	respiratory burst oxidase homolog protein B [Oryza sativa Japonica Group]	GO:0005886(plasma membrane)	04016(MAPK signaling pathway - plant);04626(Plant-pathogen interaction)	K13447	EC:1.6.3.-;EC:1.11.1.-
0	PH02Gene04198	PH02Gene04198	1.25145	0.997489	0.327223	0	0	CCAAT-binding transcription factor A [Triticum aestivum]	GO:0003700(DNA binding transcription factor activity);GO:0005515(protein binding);GO:0005634(nucleus);GO:0006351(transcription, DNA-templated);GO:0006355(regulation of transcription, DNA-templated);GO:0043565(sequence-specific DNA binding);GO:0046982(protein heterodimerization activity)	NA	NA	NA
0	PH02Gene23150	PH02Gene23150	5.35694	4.27728	0.324714	0	0	uncharacterized protein LOC4333275 isoform X2 [Oryza sativa Japonica Group]	GO:0005576(extracellular region);GO:0016021(integral component of membrane);GO:0016757(transferase activity, transferring glycosyl groups)	00514(Other types of O-glycan biosynthesis)	K18134	EC:2.4.1.255
0	PH02Gene00692	PH02Gene00692	4.75427	3.79632	0.324622	0	0	hypothetical protein OsI_03949 [Oryza sativa Indica Group]	GO:0004190(aspartic-type endopeptidase activity);GO:0006508(proteolysis);GO:0030163(protein catabolic process)	NA	NA	NA
0	PH02Gene19353	PH02Gene19353	3.04961	2.43579	0.324231	0	0	ABC transporter G family member 44 [Oryza sativa Japonica Group]	GO:0005886(plasma membrane);GO:0016021(integral component of membrane);GO:0042626(ATPase activity, coupled to transmembrane movement of substances)	02010(ABC transporters)	K05681	NA
0	PH02Gene00441	PH02Gene00441	3.10834	2.48921	0.320457	0	0	PREDICTED: plasma membrane ATPase [Oryza brachyantha]	GO:0005887(integral component of plasma membrane);GO:0008553(proton-exporting ATPase activity, phosphorylative mechanism);GO:0043231(intracellular membrane-bounded organelle);GO:0051453(regulation of intracellular pH);GO:1902600(proton transmembrane transport)	00190(Oxidative phosphorylation)	K01535	EC:3.6.3.6
0	PH02Gene35657	PH02Gene35657	1.54016	1.23355	0.320259	0	0	transcription factor bZIP6 [Bambusa emeiensis]	GO:0003677(DNA binding);GO:0003700(DNA binding transcription factor activity);GO:0005515(protein binding);GO:0005634(nucleus);GO:0006351(transcription, DNA-templated);GO:0006355(regulation of transcription, DNA-templated);GO:0042803(protein homodimerization activity);GO:0046982(protein heterodimerization activity);GO:0071333(cellular response to glucose stimulus)	NA	NA	NA
0	PH02Gene14268	PH02Gene14268	1.6556	1.32722	0.318947	0	0	DWNN domain a CCHC-type zinc finger [Zea mays]	GO:0003676(nucleic acid binding);GO:0005634(nucleus);GO:0008150(biological_process);GO:0008270(zinc ion binding);GO:0016021(integral component of membrane);GO:0016740(transferase activity)	NA	NA	NA
0	PH02Gene39720	PH02Gene39720	2.92003	2.34438	0.316776	0	0	MACPF domain-containing protein At1g14780 [Brachypodium distachyon]	GO:0003674(molecular_function);GO:0005634(nucleus);GO:0009626(plant-type hypersensitive response)	NA	NA	NA
0	PH02Gene14241	PH02Gene14241	2.13947	1.71982	0.314992	0	0	PREDICTED: mitochondrial thiamine pyrophosphate carrier 1-like [Oryza brachyantha]	GO:0003735(structural constituent of ribosome);GO:0006412(translation)	NA	NA	NA
0	PH02Gene08065	PH02Gene08065	4.10397	3.2997	0.314684	0	0	peroxidase 5 [Brachypodium distachyon]	GO:0004601(peroxidase activity);GO:0009505(plant-type cell wall);GO:0009664(plant-type cell wall organization)	00940(Phenylpropanoid biosynthesis)	K00430	EC:1.11.1.7
0	PH02Gene34575	PH02Gene34575	6.65911	5.35572	0.314249	0	0	seed imbibition protein [Hordeum vulgare subsp. vulgare]	GO:0003824(catalytic activity);GO:0004553(hydrolase activity, hydrolyzing O-glycosyl compounds);GO:0005737(cytoplasm);GO:0006979(response to oxidative stress);GO:0009506(plasmodesma);GO:0034484(raffinose catabolic process);GO:0047274(galactinol-sucrose galactosyltransferase activity);GO:0052692(raffinose alpha-galactosidase activity);GO:0080167(response to karrikin)	00052(Galactose metabolism)	K06617	EC:2.4.1.82
0	PH02Gene25315	PH02Gene25315	1.1268	0.906559	0.313764	0	0	dnaJ protein ERDJ3B [Brachypodium distachyon]	GO:0005737(cytoplasm);GO:0005783(endoplasmic reticulum);GO:0005788(endoplasmic reticulum lumen);GO:0005886(plasma membrane);GO:0006457(protein folding);GO:0051082(unfolded protein binding);GO:0052033(pathogen-associated molecular pattern dependent induction by symbiont of host innate immune response)	04141(Protein processing in endoplasmic reticulum)	K09517	NA
0	PH02Gene27618	PH02Gene27618	2.20389	1.7733	0.313621	0	0	PREDICTED: vacuolar-sorting receptor 1-like [Oryza brachyantha]	GO:0000139(Golgi membrane);GO:0005509(calcium ion binding);GO:0005515(protein binding);GO:0005576(extracellular region);GO:0005622(intracellular);GO:0005623(cell);GO:0005770(late endosome);GO:0005783(endoplasmic reticulum);GO:0005794(Golgi apparatus);GO:0005802(trans-Golgi network);GO:0005886(plasma membrane);GO:0005887(integral component of plasma membrane);GO:0006623(protein targeting to vacuol…	00941(Flavonoid biosynthesis)	K01859	EC:5.5.1.6
0	PH02Gene39415	PH02Gene39415	2.00283	1.61212	0.313086	0	0	hypothetical protein OsI_37368 [Oryza sativa Indica Group]	GO:0004360(glutamine-fructose-6-phosphate transaminase (isomerizing) activity);GO:0006002(fructose 6-phosphate metabolic process);GO:0006047(UDP-N-acetylglucosamine metabolic process)	00520(Amino sugar and nucleotide sugar metabolism);00250(Alanine, aspartate and glutamate metabolism)	K00820	EC:2.6.1.16
0	PH02Gene05657	PH02Gene05657	4.39487	3.53957	0.312247	0	0	PREDICTED: luminal-binding protein 2 [Oryza brachyantha]	GO:0005783(endoplasmic reticulum)	03060(Protein export);04141(Protein processing in endoplasmic reticulum)	K09490	NA
0	PH02Gene06872	PH02Gene06872	2.2128	1.78279	0.31173	0	0	ABC transporter D family member 1 [Oryza sativa Japonica Group]	GO:0005324(long-chain fatty acid transporter activity);GO:0005524(ATP binding);GO:0005743(mitochondrial inner membrane);GO:0005778(peroxisomal membrane);GO:0005782(peroxisomal matrix);GO:0006633(fatty acid biosynthetic process);GO:0006635(fatty acid beta-oxidation);GO:0007031(peroxisome organization);GO:0015910(peroxisomal long-chain fatty acid import);GO:0016021(integral component of membrane);G…	02010(ABC transporters);04146(Peroxisome)	K05677	NA
0	PH02Gene38832	PH02Gene38832	3.21148	2.59098	0.309737	0	0	cytochrome P450 CYP73A100 [Sorghum bicolor]	GO:0016020(membrane);GO:0016709(oxidoreductase activity, acting on paired donors, with incorporation or reduction of molecular oxygen, NAD(P)H as one donor, and incorporation of one atom of oxygen);GO:0044550(secondary metabolite biosynthetic process)	00360(Phenylalanine metabolism);00130(Ubiquinone and other terpenoid-quinone biosynthesis);00940(Phenylpropanoid biosynthesis);00945(Stilbenoid, diarylheptanoid and gingerol biosynthesis);00941(Flavonoid biosynthesis)	K00487	EC:1.14.13.11
0	PH02Gene09589	PH02Gene09589	4.31754	3.48431	0.309339	0	0	uncharacterized protein LOC101760953 isoform X1 [Setaria italica]	GO:0005737(cytoplasm)	NA	NA	NA
0	PH02Gene28283	PH02Gene28283	2.70003	2.17899	0.309317	0	0	uncharacterized protein LOC109732597 [Aegilops tauschii subsp. tauschii]	GO:0009658(chloroplast organization);GO:0009707(chloroplast outer membrane)	NA	NA	NA
0	PH02Gene20325	PH02Gene20325	4.1069	3.31701	0.308167	0	0	PREDICTED: probable trehalose-phosphate phosphatase 1 [Oryza brachyantha]	GO:0004805(trehalose-phosphatase activity);GO:0005992(trehalose biosynthetic process);GO:0009409(response to cold);GO:0009651(response to salt stress)	00500(Starch and sucrose metabolism)	K01087	EC:3.1.3.12
0	PH02Gene21732	PH02Gene21732	1.23245	0.996112	0.307145	0	0	ABCC8, partial [Triticum polonicum]	GO:0000325(plant-type vacuole);GO:0005524(ATP binding);GO:0005773(vacuole);GO:0005774(vacuolar membrane);GO:0005794(Golgi apparatus);GO:0005886(plasma membrane);GO:0006855(drug transmembrane transport);GO:0008517(folic acid transmembrane transporter activity);GO:0008559(xenobiotic transmembrane transporting ATPase activity);GO:0009414(response to water deprivation);GO:0009506(plasmodesma);GO:0009…	02010(ABC transporters)	K05665	NA
0	PH02Gene07493	PH02Gene07493	1.36082	1.10044	0.306397	0	0	calcium-transporting ATPase 4, endoplasmic reticulum-type [Brachypodium distachyon]	GO:0005783(endoplasmic reticulum);GO:0005887(integral component of plasma membrane);GO:0019829(cation-transporting ATPase activity)	NA	NA	NA
0	PH02Gene43196	PH02Gene43196	1.32623	1.07378	0.30463	0	0	predicted protein [Hordeum vulgare subsp. vulgare]	GO:0004675(transmembrane receptor protein serine/threonine kinase activity);GO:0005886(plasma membrane);GO:0006468(protein phosphorylation);GO:0007166(cell surface receptor signaling pathway);GO:0009506(plasmodesma);GO:0009742(brassinosteroid mediated signaling pathway)	04075(Plant hormone signal transduction)	K14500	EC:2.7.11.1
0	PH02Gene28273	PH02Gene28273	4.07343	3.30079	0.30343	0	0	protein ROOT HAIR DEFECTIVE 3 [Setaria italica]	GO:0000139(Golgi membrane);GO:0005525(GTP binding);GO:0005634(nucleus);GO:0005737(cytoplasm);GO:0005774(vacuolar membrane);GO:0005783(endoplasmic reticulum);GO:0005789(endoplasmic reticulum membrane);GO:0005886(plasma membrane);GO:0006888(ER to Golgi vesicle-mediated transport);GO:0009832(plant-type cell wall biogenesis);GO:0009932(cell tip growth);GO:0010053(root epidermal cell differentiation);…	NA	NA	NA
0	PH02Gene48920	PH02Gene48920	4.80531	3.89766	0.30202	0	0	probable galactinol--sucrose galactosyltransferase 2 [Aegilops tauschii subsp. tauschii]	GO:0003824(catalytic activity);GO:0004553(hydrolase activity, hydrolyzing O-glycosyl compounds);GO:0005737(cytoplasm);GO:0006979(response to oxidative stress);GO:0009506(plasmodesma);GO:0034484(raffinose catabolic process);GO:0047274(galactinol-sucrose galactosyltransferase activity);GO:0052692(raffinose alpha-galactosidase activity);GO:0080167(response to karrikin)	00052(Galactose metabolism)	K06617	EC:2.4.1.82
0	PH02Gene06835	PH02Gene06835	2.64383	2.14584	0.301088	0	0	PREDICTED: E3 ubiquitin-protein ligase RGLG1-like [Oryza brachyantha]	GO:0004842(ubiquitin-protein transferase activity);GO:0005515(protein binding);GO:0005634(nucleus);GO:0005737(cytoplasm);GO:0005886(plasma membrane);GO:0009611(response to wounding);GO:0009867(jasmonic acid mediated signaling pathway);GO:0042742(defense response to bacterium);GO:0046872(metal ion binding)	NA	NA	NA
0	PH02Gene48623	PH02Gene48623	2.81253	2.28458	0.299943	0	0	PREDICTED: serine/threonine-protein kinase AFC2-like [Oryza brachyantha]	GO:0004672(protein kinase activity);GO:0004674(protein serine/threonine kinase activity);GO:0004712(protein serine/threonine/tyrosine kinase activity);GO:0005515(protein binding);GO:0005524(ATP binding);GO:0005634(nucleus);GO:0006397(mRNA processing);GO:0016301(kinase activity);GO:0046777(protein autophosphorylation)	NA	NA	NA
0	PH02Gene11937	PH02Gene11937	1.77476	1.44364	0.297912	0	0	hypothetical protein GQ55_9G128800 [Panicum hallii var. hallii]	GO:0004683(calmodulin-dependent protein kinase activity);GO:0005516(calmodulin binding);GO:0005634(nucleus);GO:0005737(cytoplasm);GO:0005886(plasma membrane);GO:0009738(abscisic acid-activated signaling pathway);GO:0009931(calcium-dependent protein serine/threonine kinase activity);GO:0018105(peptidyl-serine phosphorylation);GO:0035556(intracellular signal transduction);GO:0046777(protein autopho…	04626(Plant-pathogen interaction)	K13412	EC:2.7.11.1
0	PH02Gene06414	PH02Gene06414	1.33586	1.08841	0.295551	0	0	putative laccase-9 [Aegilops tauschii subsp. tauschii]	GO:0005507(copper ion binding);GO:0016722(oxidoreductase activity, oxidizing metal ions)	NA	NA	NA
0	PH02Gene32644	PH02Gene32644	2.38286	1.94225	0.294963	0	0	UDP-glucuronic acid decarboxylase 2 [Dichanthelium oligosanthes]	GO:0000139(Golgi membrane);GO:0003824(catalytic activity);GO:0005768(endosome);GO:0005794(Golgi apparatus);GO:0005802(trans-Golgi network);GO:0005829(cytosol);GO:0005886(plasma membrane);GO:0008460(dTDP-glucose 4,6-dehydratase activity);GO:0009225(nucleotide-sugar metabolic process);GO:0016020(membrane);GO:0016021(integral component of membrane);GO:0019305(dTDP-rhamnose biosynthetic process);GO:0…	00520(Amino sugar and nucleotide sugar metabolism)	K08678	EC:4.1.1.35
0	PH02Gene06106	PH02Gene06106	1.77856	1.44994	0.294713	0	0	serine/threonine-protein phosphatase PP2A-1 catalytic subunit [Sorghum bicolor]	GO:0004721(phosphoprotein phosphatase activity);GO:0004722(protein serine/threonine phosphatase activity);GO:0005515(protein binding);GO:0005634(nucleus);GO:0005737(cytoplasm);GO:0005777(peroxisome);GO:0005829(cytosol);GO:0005886(plasma membrane);GO:0006470(protein dephosphorylation);GO:0009738(abscisic acid-activated signaling pathway);GO:0009788(negative regulation of abscisic acid-activated si…	03015(mRNA surveillance pathway);04136(Autophagy - other eukaryotes)	K04382	EC:3.1.3.16
0	PH02Gene36731	PH02Gene36731	1.21219	0.988636	0.294098	0	0	uncharacterized protein LOC100845515 isoform X2 [Brachypodium distachyon]	GO:0003677(DNA binding);GO:0005634(nucleus);GO:0008150(biological_process)	00906(Carotenoid biosynthesis)	K15744	EC:5.2.1.12
0	PH02Gene38362	PH02Gene38362	7.90373	6.45174	0.292846	0	0	Cytochrome P450 71A1 [Dichanthelium oligosanthes]	GO:0016020(membrane);GO:0016709(oxidoreductase activity, acting on paired donors, with incorporation or reduction of molecular oxygen, NAD(P)H as one donor, and incorporation of one atom of oxygen);GO:0044550(secondary metabolite biosynthetic process)	NA	NA	NA
0	PH02Gene42568	PH02Gene42568	4.0652	3.31906	0.292551	0	0	hypothetical protein OsI_04301 [Oryza sativa Indica Group]	GO:0005794(Golgi apparatus);GO:0016413(O-acetyltransferase activity);GO:0071554(cell wall organization or biogenesis)	NA	NA	NA
0	PH02Gene00141	PH02Gene00141	1.81127	1.4794	0.291984	0	0	ABC transporter B family member 20 [Oryza sativa Japonica Group]	GO:0005524(ATP binding);GO:0005634(nucleus);GO:0005886(plasma membrane);GO:0016021(integral component of membrane);GO:0042626(ATPase activity, coupled to transmembrane movement of substances);GO:0055085(transmembrane transport)	02010(ABC transporters)	K05658	EC:3.6.3.44
0	PH02Gene24954	PH02Gene24954	2.44669	1.99885	0.291663	0	0	helicase-like transcription factor CHR28 isoform X2 [Sorghum bicolor]	GO:0005737(cytoplasm);GO:0042981(regulation of apoptotic process);GO:0048025(negative regulation of mRNA splicing, via spliceosome)	NA	NA	NA
0	PH02Gene00121	PH02Gene00121	1.86436	1.52492	0.289947	0	0	uncharacterized protein LOC100821677 isoform X1 [Brachypodium distachyon]	NA	00010(Glycolysis / Gluconeogenesis);00030(Pentose phosphate pathway);00052(Galactose metabolism);00500(Starch and sucrose metabolism);00520(Amino sugar and nucleotide sugar metabolism);00230(Purine metabolism)	K01835	EC:5.4.2.2
0	PH02Gene40528	PH02Gene40528	1.58356	1.29583	0.289293	0	0	LEAF RUST 10 DISEASE-RESISTANCE LOCUS RECEPTOR-LIKE PROTEIN KINASE-like 1.2 isoform X3 [Oryza sativa Japonica Group]	GO:0004674(protein serine/threonine kinase activity);GO:0005886(plasma membrane);GO:0007166(cell surface receptor signaling pathway)	NA	NA	NA
0	PH02Gene42512	PH02Gene42512	2.16708	1.77358	0.289086	0	0	hypothetical protein GQ55_7G161200 [Panicum hallii var. hallii]	GO:0003674(molecular_function);GO:0005576(extracellular region);GO:0008150(biological_process);GO:0016021(integral component of membrane)	NA	NA	NA
0	PH02Gene27473	PH02Gene27473	1.67038	1.36768	0.28844	0	0	uncharacterized protein LOC4336550 [Oryza sativa Japonica Group]	GO:0003723(RNA binding)	03040(Spliceosome)	K12885	NA
0	PH02Gene34202	PH02Gene34202	1.54188	1.26262	0.288268	0	0	acyl-coenzyme A oxidase 3, peroxisomal [Brachypodium distachyon]	GO:0000062(fatty-acyl-CoA binding);GO:0003995(acyl-CoA dehydrogenase activity);GO:0005777(peroxisome);GO:0009055(electron transfer activity);GO:0033539(fatty acid beta-oxidation using acyl-CoA dehydrogenase);GO:0050660(flavin adenine dinucleotide binding);GO:0052890(oxidoreductase activity, acting on the CH-CH group of donors, with a flavin as acceptor);GO:0055088(lipid homeostasis)	00071(Fatty acid degradation);00592(alpha-Linolenic acid metabolism);01040(Biosynthesis of unsaturated fatty acids);04146(Peroxisome)	K00232	EC:1.3.3.6
0	PH02Gene18440	PH02Gene18440	3.34979	2.74719	0.286115	0	0	hypothetical protein BRADI_3g35400v3 [Brachypodium distachyon]	GO:0006869(lipid transport);GO:0042626(ATPase activity, coupled to transmembrane movement of substances);GO:0043231(intracellular membrane-bounded organelle)	02010(ABC transporters)	K05641	NA
0	PH02Gene05203	PH02Gene05203	2.4828	2.03695	0.285558	0	0	uncharacterized protein LOC109785914 [Aegilops tauschii subsp. tauschii]	GO:0005634(nucleus);GO:0008150(biological_process);GO:0009506(plasmodesma)	NA	NA	NA
0	PH02Gene45483	PH02Gene45483	1.79592	1.47345	0.285528	0	0	putative aldo-keto reductase 2 [Dichanthelium oligosanthes]	GO:0005737(cytoplasm);GO:0005829(cytosol);GO:0016491(oxidoreductase activity);GO:0046686(response to cadmium ion);GO:0055114(oxidation-reduction process)	00750(Vitamin B6 metabolism)	K05275	EC:1.1.1.65
0	PH02Gene26778	PH02Gene26778	1.21821	1.00082	0.28358	0	0	AMSH-like ubiquitin thioesterase 3 isoform X1 [Brachypodium distachyon]	GO:0000338(protein deneddylation);GO:0005515(protein binding);GO:0005634(nucleus);GO:0005737(cytoplasm);GO:0005770(late endosome);GO:0005774(vacuolar membrane);GO:0006897(endocytosis);GO:0007033(vacuole organization);GO:0008237(metallopeptidase activity);GO:0015031(protein transport);GO:0016020(membrane);GO:0016021(integral component of membrane);GO:0016926(protein desumoylation);GO:0019941(modif…	04144(Endocytosis)	K11866	EC:3.4.19.12
0	PH02Gene25016	PH02Gene25016	3.23359	2.65807	0.282756	0	0	PREDICTED: putative aconitate hydratase, cytoplasmic [Oryza brachyantha]	GO:0003994(aconitate hydratase activity);GO:0005507(copper ion binding);GO:0005515(protein binding);GO:0005524(ATP binding);GO:0005618(cell wall);GO:0005737(cytoplasm);GO:0005739(mitochondrion);GO:0005774(vacuolar membrane);GO:0005794(Golgi apparatus);GO:0005829(cytosol);GO:0006097(glyoxylate cycle);GO:0006099(tricarboxylic acid cycle);GO:0006101(citrate metabolic process);GO:0006102(isocitrate m…	00020(Citrate cycle (TCA cycle));00630(Glyoxylate and dicarboxylate metabolism)	K01681	EC:4.2.1.3
0	PH02Gene00416	PH02Gene00416	2.81305	2.31652	0.280175	0	0	protein HEAT INTOLERANT 4 [Setaria italica]	GO:0003674(molecular_function);GO:0005730(nucleolus);GO:0005737(cytoplasm);GO:0009408(response to heat);GO:0010286(heat acclimation);GO:0010369(chromocenter);GO:0060969(negative regulation of gene silencing);GO:1900034(regulation of cellular response to heat);GO:1901651(regulation of mitotic chromosome decondensation)	NA	NA	NA
0	PH02Gene14599	PH02Gene14599	1.97983	1.63076	0.279832	0	0	3-isopropylmalate dehydratase large subunit, chloroplastic [Oryza sativa Japonica Group]	GO:0003861(3-isopropylmalate dehydratase activity);GO:0009098(leucine biosynthetic process);GO:0009507(chloroplast);GO:0009536(plastid);GO:0009570(chloroplast stroma);GO:0016829(lyase activity);GO:0019761(glucosinolate biosynthetic process);GO:0046686(response to cadmium ion);GO:0046872(metal ion binding);GO:0050486(intramolecular transferase activity, transferring hydroxy groups);GO:0051539(4 ir…	00660(C5-Branched dibasic acid metabolism);00290(Valine, leucine and isoleucine biosynthesis);00966(Glucosinolate biosynthesis)	K01703	EC:4.2.1.33;EC:4.2.1.35
0	PH02Gene10320	PH02Gene10320	3.07123	2.53004	0.279657	0	0	copper-transporting ATPase HMA4 [Brachypodium distachyon]	GO:0005887(integral component of plasma membrane);GO:0043231(intracellular membrane-bounded organelle);GO:0043682(copper-transporting ATPase activity)	04016(MAPK signaling pathway - plant)	K17686	EC:3.6.3.54
0	PH02Gene31762	PH02Gene31762	13.2861	10.9457	0.279564	0	0	NADPH--cytochrome P450 reductase [Brachypodium distachyon]	GO:0030586([methionine synthase] reductase activity)	NA	NA	NA
0	PH02Gene23152	PH02Gene23152	5.14217	4.23646	0.279519	0	0	PREDICTED: uncharacterized protein LOC102716602 [Oryza brachyantha]	GO:0005576(extracellular region);GO:0016021(integral component of membrane);GO:0016757(transferase activity, transferring glycosyl groups)	00515(Mannose type O-glycan biosyntheis)	K18207	EC:2.4.1.312
0	PH02Gene03449	PH02Gene03449	3.36247	2.77026	0.279502	0	0	NAC domain-containing protein 77 [Setaria italica]	GO:0003677(DNA binding);GO:0003700(DNA binding transcription factor activity);GO:0005634(nucleus);GO:0005737(cytoplasm);GO:0006351(transcription, DNA-templated);GO:0006355(regulation of transcription, DNA-templated);GO:0007275(multicellular organism development)	NA	NA	NA
0	PH02Gene30427	PH02Gene30427	1.84212	1.51861	0.278613	0	0	polyadenylate-binding protein 2 [Oryza sativa Japonica Group]	GO:0000184(nuclear-transcribed mRNA catabolic process, nonsense-mediated decay);GO:0003723(RNA binding);GO:0003729(mRNA binding);GO:0003743(translation initiation factor activity);GO:0005515(protein binding);GO:0005634(nucleus);GO:0005829(cytosol);GO:0006413(translational initiation);GO:0006446(regulation of translational initiation);GO:0009651(response to salt stress);GO:0016032(viral process);G…	03013(RNA transport);03015(mRNA surveillance pathway);03018(RNA degradation)	K13126	NA
0	PH02Gene35254	PH02Gene35254	2.78702	2.29841	0.278087	0	0	putative AP2/EREBP transcription factor superfamily protein [Panicum miliaceum]	GO:0003677(DNA binding);GO:0003700(DNA binding transcription factor activity);GO:0005634(nucleus);GO:0006351(transcription, DNA-templated);GO:0006355(regulation of transcription, DNA-templated);GO:0009873(ethylene-activated signaling pathway);GO:0045893(positive regulation of transcription, DNA-templated);GO:0048510(regulation of timing of transition from vegetative to reproductive phase)	03040(Spliceosome)	K12900	NA
0	PH02Gene20262	PH02Gene20262	1.82954	1.51248	0.274563	0	0	hypothetical protein OsI_21596 [Oryza sativa Indica Group]	GO:0000036(acyl carrier activity);GO:0006633(fatty acid biosynthetic process);GO:0009507(chloroplast);GO:0009536(plastid);GO:0016297(acyl-[acyl-carrier-protein] hydrolase activity)	00061(Fatty acid biosynthesis)	K10781	EC:3.1.2.14;EC:3.1.2.21
0	PH02Gene33910	PH02Gene33910	2.0936	1.73086	0.274497	0	0	probable inactive poly [ADP-ribose] polymerase SRO1 isoform X1 [Brachypodium distachyon]	GO:0000303(response to superoxide);GO:0003950(NAD+ ADP-ribosyltransferase activity);GO:0005515(protein binding);GO:0005634(nucleus);GO:0005737(cytoplasm);GO:0006809(nitric oxide biosynthetic process);GO:0006970(response to osmotic stress);GO:0006979(response to oxidative stress);GO:0009414(response to water deprivation);GO:0009651(response to salt stress);GO:0009723(response to ethylene);GO:00097…	NA	NA	NA
0	PH02Gene07028	PH02Gene07028	1.36706	1.13098	0.2735	0	0	eukaryotic translation initiation factor 4G [Panicum hallii]	GO:0003729(mRNA binding);GO:0003743(translation initiation factor activity);GO:0005576(extracellular region);GO:0005737(cytoplasm);GO:0006413(translational initiation);GO:0006417(regulation of translation);GO:0009615(response to virus);GO:0009737(response to abscisic acid)	03013(RNA transport)	K03260	NA
0	PH02Gene18280	PH02Gene18280	1.85798	1.53898	0.271756	0	0	E3 ubiquitin-protein ligase MIEL1-like [Aegilops tauschii subsp. tauschii]	GO:0005634(nucleus);GO:0005783(endoplasmic reticulum);GO:0008270(zinc ion binding);GO:0016567(protein ubiquitination);GO:0016740(transferase activity);GO:1902456(regulation of stomatal opening)	04120(Ubiquitin mediated proteolysis)	K10144	EC:2.3.2.27
0	PH02Gene12802	PH02Gene12802	1.66102	1.37726	0.270272	0	0	E3 ubiquitin-protein ligase UBR4 [Triticum urartu]	GO:0009826(unidimensional cell growth);GO:0009926(auxin polar transport)	NA	NA	NA
0	PH02Gene30721	PH02Gene30721	2.85029	2.36467	0.269468	0	0	PREDICTED: probable protein phosphatase 2C 77 [Oryza brachyantha]	GO:0004722(protein serine/threonine phosphatase activity);GO:0005634(nucleus);GO:0006470(protein dephosphorylation);GO:0009738(abscisic acid-activated signaling pathway);GO:0010440(stomatal lineage progression);GO:0046872(metal ion binding)	NA	NA	NA
0	PH02Gene31840	PH02Gene31840	1.60853	1.33497	0.268931	0	0	unnamed protein product [Triticum aestivum]	GO:0004707(MAP kinase activity);GO:0005515(protein binding);GO:0005524(ATP binding);GO:0005634(nucleus);GO:0005737(cytoplasm);GO:0007165(signal transduction);GO:0010468(regulation of gene expression)	04016(MAPK signaling pathway - plant)	K20538	EC:2.7.11.24
0	PH02Gene33138	PH02Gene33138	1.64097	1.36394	0.266764	0	0	NAC domain-containing protein 90-like [Aegilops tauschii subsp. tauschii]	GO:0003677(DNA binding);GO:0003700(DNA binding transcription factor activity);GO:0005515(protein binding);GO:0005634(nucleus);GO:0006351(transcription, DNA-templated);GO:0006355(regulation of transcription, DNA-templated);GO:0007275(multicellular organism development)	04141(Protein processing in endoplasmic reticulum);04120(Ubiquitin mediated proteolysis)	K03094	NA
0	PH02Gene34130	PH02Gene34130	1.30156	1.08245	0.265946	0	0	pyrophosphate--fructose 6-phosphate 1-phosphotransferase subunit alpha isoform X1 [Setaria italica]	GO:0003872(6-phosphofructokinase activity);GO:0005524(ATP binding);GO:0005737(cytoplasm);GO:0005829(cytosol);GO:0006096(glycolytic process);GO:0010317(pyrophosphate-dependent phosphofructokinase complex, alpha-subunit complex);GO:0015979(photosynthesis);GO:0046872(metal ion binding);GO:0047334(diphosphate-fructose-6-phosphate 1-phosphotransferase activity)	00010(Glycolysis / Gluconeogenesis);00030(Pentose phosphate pathway);00051(Fructose and mannose metabolism)	K00895	EC:2.7.1.90
0	PH02Gene17457	PH02Gene17457	2.15573	1.79413	0.264894	0	0	hypothetical protein GQ55_4G054800 [Panicum hallii var. hallii]	GO:0005887(integral component of plasma membrane);GO:0043231(intracellular membrane-bounded organelle);GO:0043682(copper-transporting ATPase activity)	04016(MAPK signaling pathway - plant)	K17686	EC:3.6.3.54
0	PH02Gene17640	PH02Gene17640	1.48519	1.23699	0.26382	0	0	uncharacterized protein LOC4344236 isoform X1 [Oryza sativa Japonica Group]	GO:0005634(nucleus);GO:0008150(biological_process);GO:0008270(zinc ion binding);GO:0009506(plasmodesma)	NA	NA	NA
0	PH02Gene44779	PH02Gene44779	9.9844	8.31656	0.263689	0	0	PREDICTED: chitin-inducible gibberellin-responsive protein 1 [Oryza brachyantha]	GO:0003700(DNA binding transcription factor activity);GO:0005634(nucleus);GO:0006355(regulation of transcription, DNA-templated);GO:0043565(sequence-specific DNA binding)	04075(Plant hormone signal transduction)	K14494	NA
0	PH02Gene22200	PH02Gene22200	1.20397	1.00344	0.262852	0	0	LEAF RUST 10 DISEASE-RESISTANCE LOCUS RECEPTOR-LIKE PROTEIN KINASE-like 1.2 isoform X3 [Oryza sativa Japonica Group]	GO:0004674(protein serine/threonine kinase activity);GO:0005886(plasma membrane);GO:0007166(cell surface receptor signaling pathway)	NA	NA	NA
0	PH02Gene00056	PH02Gene00056	1.19256	0.994068	0.262651	0	0	dnaJ protein ERDJ3A [Oryza sativa Japonica Group]	GO:0005788(endoplasmic reticulum lumen);GO:0006457(protein folding);GO:0009408(response to heat);GO:0009506(plasmodesma);GO:0009860(pollen tube growth);GO:0016491(oxidoreductase activity);GO:0034605(cellular response to heat)	NA	NA	NA
0	PH02Gene20216	PH02Gene20216	0.924463	0.770919	0.262037	0	0	extended synaptotagmin-1 [Brachypodium distachyon]	GO:0005783(endoplasmic reticulum)	NA	NA	NA
0	PH02Gene03921	PH02Gene03921	3.12973	2.61058	0.261669	0	0	PREDICTED: peroxidase 1-like isoform X2 [Oryza brachyantha]	GO:0004601(peroxidase activity);GO:0009505(plant-type cell wall);GO:0009664(plant-type cell wall organization)	00940(Phenylpropanoid biosynthesis)	K00430	EC:1.11.1.7
0	PH02Gene21377	PH02Gene21377	1.37797	1.15054	0.260229	0	0	predicted protein, partial [Hordeum vulgare subsp. vulgare]	GO:0003674(molecular_function);GO:0005634(nucleus);GO:0006952(defense response);GO:0009507(chloroplast);GO:0009626(plant-type hypersensitive response);GO:0009627(systemic acquired resistance);GO:0009868(jasmonic acid and ethylene-dependent systemic resistance, jasmonic acid mediated signaling pathway);GO:0010090(trichome morphogenesis);GO:0010150(leaf senescence);GO:0010182(sugar mediated signali…	NA	NA	NA
0	PH02Gene13772	PH02Gene13772	4.44783	3.44559	0.368349	2.47033e-323	9.7741e-319	Chaperone protein ClpB1 [Dichanthelium oligosanthes]	GO:0034605(cellular response to heat)	NA	NA	NA
0	PH02Gene42170	PH02Gene42170	1.66711	1.28307	0.377742	2.42092e-322	9.57862e-318	probable calcium-transporting ATPase 6, plasma membrane-type [Setaria italica]	GO:0005388(calcium-transporting ATPase activity);GO:0005887(integral component of plasma membrane);GO:0043231(intracellular membrane-bounded organelle)	NA	NA	NA
0	PH02Gene48206	PH02Gene48206	1.37174	1.07002	0.358372	6.68125e-320	2.6435e-315	serine/threonine-protein kinase AFC2 isoform X1 [Aegilops tauschii subsp. tauschii]	GO:0004672(protein kinase activity);GO:0004674(protein serine/threonine kinase activity);GO:0004712(protein serine/threonine/tyrosine kinase activity);GO:0005515(protein binding);GO:0005524(ATP binding);GO:0005634(nucleus);GO:0006397(mRNA processing);GO:0016301(kinase activity);GO:0046777(protein autophosphorylation)	NA	NA	NA
0	PH02Gene40249	PH02Gene40249	1.96294	1.31799	0.574677	1.0158e-319	4.01911e-315	(-)-germacrene D synthase [Indosasa hispida]	GO:0010334(sesquiterpene synthase activity);GO:0033383(geranyl diphosphate metabolic process)	00909(Sesquiterpenoid and triterpenoid biosynthesis)	K15803	EC:4.2.3.75
0	PH02Gene13668	PH02Gene13668	2.68921	1.91556	0.489419	7.64261e-318	3.02388e-313	uncharacterized protein LOC100829964 isoform X1 [Brachypodium distachyon]	GO:0046872(metal ion binding)	NA	NA	NA
0	PH02Gene49010	PH02Gene49010	5.92329	4.78843	0.306846	5.19207e-317	2.05429e-312	hypothetical protein GQ55_8G180900 [Panicum hallii var. hallii]	NA	NA	NA	NA
0	PH02Gene39545	PH02Gene39545	2.95644	2.33972	0.337525	2.24641e-315	8.88814e-311	hypothetical protein GQ55_1G157800 [Panicum hallii var. hallii]	GO:0005576(extracellular region);GO:0005783(endoplasmic reticulum);GO:0009507(chloroplast);GO:0016021(integral component of membrane)	00650(Butanoate metabolism);00660(C5-Branched dibasic acid metabolism);00290(Valine, leucine and isoleucine biosynthesis);00770(Pantothenate and CoA biosynthesis)	K01652	EC:2.2.1.6
0	PH02Gene35071	PH02Gene35071	1.35469	1.10157	0.298402	2.85246e-315	1.1286e-310	squamosa-promoter binding protein-like protein [Phyllostachys edulis]	GO:0003677(DNA binding);GO:0003700(DNA binding transcription factor activity);GO:0005634(nucleus);GO:0006351(transcription, DNA-templated);GO:0006355(regulation of transcription, DNA-templated);GO:0016021(integral component of membrane);GO:0046872(metal ion binding)	NA	NA	NA
0	PH02Gene17157	PH02Gene17157	1.10398	0.835559	0.401894	2.18274e-314	8.63624e-310	protein RETICULATA, chloroplastic-like isoform X1 [Aegilops tauschii subsp. tauschii]	GO:0003674(molecular_function);GO:0005739(mitochondrion);GO:0007275(multicellular organism development);GO:0009536(plastid);GO:0009706(chloroplast inner membrane);GO:0009941(chloroplast envelope);GO:0016021(integral component of membrane)	NA	NA	NA
0	PH02Gene36769	PH02Gene36769	1.26968	0.979833	0.373852	2.56275e-310	1.01398e-305	protein SPIRRIG [Oryza sativa Japonica Group]	GO:0000932(P-body);GO:0005515(protein binding);GO:0005634(nucleus);GO:0005737(cytoplasm);GO:0007033(vacuole organization);GO:0007034(vacuolar transport);GO:0007165(signal transduction);GO:0009737(response to abscisic acid);GO:0009825(multidimensional cell growth);GO:0010090(trichome morphogenesis);GO:0033962(cytoplasmic mRNA processing body assembly);GO:0071472(cellular response to salt stress);G…	NA	NA	NA
0	PH02Gene12785	PH02Gene12785	1.09905	0.842203	0.384017	3.86074e-308	1.52754e-303	Os09g0240500, partial [Oryza sativa Japonica Group]	GO:0005887(integral component of plasma membrane);GO:0015116(sulfate transmembrane transporter activity)	NA	NA	NA
0	PH02Gene37305	PH02Gene37305	0.843425	0.665704	0.341378	1.59086e-307	6.29438e-303	OSIGBa0123D13.5 [Oryza sativa]	GO:0004040(amidase activity);GO:0005773(vacuole);GO:0005774(vacuolar membrane);GO:0005783(endoplasmic reticulum);GO:0005789(endoplasmic reticulum membrane);GO:0005794(Golgi apparatus);GO:0005886(plasma membrane);GO:0016021(integral component of membrane);GO:0042742(defense response to bacterium);GO:0047412(N-(long-chain-acyl)ethanolamine deacylase activity);GO:0070291(N-acylethanolamine metabolic…	00970(Aminoacyl-tRNA biosynthesis)	K02433	EC:6.3.5.6;EC:6.3.5.7
0	PH02Gene19436	PH02Gene19436	2.35373	1.71907	0.453321	4.88044e-307	1.931e-302	phospholipid-transporting ATPase 3 isoform X1 [Oryza sativa Japonica Group]	GO:0004012(phospholipid-translocating ATPase activity);GO:0005802(trans-Golgi network);GO:0005886(plasma membrane);GO:0048194(Golgi vesicle budding)	NA	NA	NA
0	PH02Gene05459	PH02Gene05459	2.88336	2.39604	0.267102	7.88094e-306	3.11817e-301	PREDICTED: LOW QUALITY PROTEIN: protein DETOXIFICATION 27-like [Oryza brachyantha]	GO:0006855(drug transmembrane transport)	NA	NA	NA
0	PH02Gene01025	PH02Gene01025	24.6564	16.5479	0.575312	2.89927e-304	1.14713e-299	putative laccase-9 [Aegilops tauschii subsp. tauschii]	GO:0005507(copper ion binding);GO:0016722(oxidoreductase activity, oxidizing metal ions)	NA	NA	NA
0	PH02Gene42229	PH02Gene42229	2.03222	1.50062	0.437503	6.20744e-304	2.45603e-299	DDT domain-containing protein DDR4 [Setaria italica]	GO:0004004(ATP-dependent RNA helicase activity);GO:0010501(RNA secondary structure unwinding)	NA	NA	NA
0	PH02Gene15117	PH02Gene15117	2.41708	1.96996	0.295098	8.31991e-304	3.29186e-299	chaperone protein ClpB1-like [Aegilops tauschii subsp. tauschii]	GO:0034605(cellular response to heat)	NA	NA	NA
0	PH02Gene32856	PH02Gene32856	1.39319	1.10048	0.340263	3.97178e-303	1.57147e-298	protein SABRE isoform X1 [Brachypodium distachyon]	GO:0005576(extracellular region);GO:0005794(Golgi apparatus);GO:0009860(pollen tube growth);GO:0035619(root hair tip);GO:0048768(root hair cell tip growth);GO:0090404(pollen tube tip)	NA	NA	NA
0	PH02Gene09052	PH02Gene09052	0.891527	0.726821	0.294679	1.11534e-302	4.41297e-298	uncharacterized protein LOC101753840 isoform X1 [Setaria italica]	NA	NA	NA	NA
0	PH02Gene38782	PH02Gene38782	1.2654	0.934792	0.436874	2.32973e-300	9.21783e-296	protein ENHANCED DOWNY MILDEW 2 [Oryza sativa Japonica Group]	GO:0003700(DNA binding transcription factor activity);GO:0005634(nucleus);GO:0007165(signal transduction);GO:0009911(positive regulation of flower development);GO:0010228(vegetative to reproductive phase transition of meristem);GO:0050832(defense response to fungus)	NA	NA	NA
0	PH02Gene21322	PH02Gene21322	1.3115	1.05345	0.316101	1.37576e-299	5.44335e-295	RCD1 protein [Hordeum vulgare]	GO:0000303(response to superoxide);GO:0003950(NAD+ ADP-ribosyltransferase activity);GO:0005515(protein binding);GO:0005634(nucleus);GO:0005737(cytoplasm);GO:0006809(nitric oxide biosynthetic process);GO:0006970(response to osmotic stress);GO:0006979(response to oxidative stress);GO:0009414(response to water deprivation);GO:0009651(response to salt stress);GO:0009723(response to ethylene);GO:00097…	NA	NA	NA
0	PH02Gene23827	PH02Gene23827	1.33944	1.00106	0.420098	2.93855e-296	1.16267e-291	V-type proton ATPase subunit a1 [Setaria italica]	GO:0000325(plant-type vacuole);GO:0007035(vacuolar acidification);GO:0015986(ATP synthesis coupled proton transport);GO:0016471(vacuolar proton-transporting V-type ATPase complex);GO:0046961(proton-transporting ATPase activity, rotational mechanism);GO:0051117(ATPase binding);GO:0070072(vacuolar proton-transporting V-type ATPase complex assembly)	00190(Oxidative phosphorylation);04145(Phagosome)	K02154	NA
0	PH02Gene10811	PH02Gene10811	1.49713	1.05262	0.508215	1.77201e-294	7.01114e-290	hypothetical protein OsI_09084 [Oryza sativa Indica Group]	GO:0000123(histone acetyltransferase complex);GO:0008270(zinc ion binding);GO:0043966(histone H3 acetylation);GO:0043981(histone H4-K5 acetylation);GO:0043982(histone H4-K8 acetylation);GO:0043983(histone H4-K12 acetylation)	NA	NA	NA
0	PH02Gene36713	PH02Gene36713	1.2461	1.00697	0.307388	9.94995e-289	3.9368e-284	2-oxoglutarate-Fe(II) type oxidoreductase hxnY isoform X2 [Brachypodium distachyon]	GO:0051213(dioxygenase activity)	NA	NA	NA
0	PH02Gene17339	PH02Gene17339	1.49359	1.17619	0.344659	6.78109e-287	2.68301e-282	CTP synthase isoform X2 [Panicum miliaceum]	GO:0003883(CTP synthase activity);GO:0005524(ATP binding);GO:0005737(cytoplasm);GO:0005829(cytosol);GO:0009793(embryo development ending in seed dormancy);GO:0044210('de novo' CTP biosynthetic process);GO:0046686(response to cadmium ion)	00240(Pyrimidine metabolism)	K01937	EC:6.3.4.2
0	PH02Gene01024	PH02Gene01024	44.5986	28.042	0.669411	3.83591e-286	1.51772e-281	putative laccase-9 [Aegilops tauschii subsp. tauschii]	GO:0005507(copper ion binding);GO:0016722(oxidoreductase activity, oxidizing metal ions)	NA	NA	NA
0	PH02Gene24344	PH02Gene24344	1.89718	1.31867	0.524775	4.01306e-285	1.58781e-280	RNA-binding protein 25 isoform X1 [Aegilops tauschii subsp. tauschii]	GO:0003676(nucleic acid binding);GO:0005886(plasma membrane);GO:0006397(mRNA processing);GO:0009414(response to water deprivation)	03040(Spliceosome)	K12822	NA
0	PH02Gene00959	PH02Gene00959	1.15964	0.878931	0.399857	2.12589e-284	8.4113e-280	uncharacterized protein C2845_PM02G39980 [Panicum miliaceum]	GO:0003777(microtubule motor activity);GO:0005871(kinesin complex);GO:0007018(microtubule-based movement);GO:0016887(ATPase activity)	NA	NA	NA
0	PH02Gene19141	PH02Gene19141	1.58446	1.3035	0.281599	2.84859e-283	1.12707e-278	uncharacterized protein LOC100824226 [Brachypodium distachyon]	NA	NA	NA	NA
0	PH02Gene06878	PH02Gene06878	0.98757	0.802713	0.298998	3.67053e-283	1.45228e-278	PREDICTED: uncharacterized protein LOC102711847 isoform X1 [Oryza brachyantha]	GO:0009507(chloroplast)	NA	NA	NA
0	PH02Gene16951	PH02Gene16951	1.42817	1.15679	0.304045	4.69441e-283	1.85739e-278	RecName: Full=Heat stress transcription factor A-2c; AltName: Full=Heat stress transcription factor 25; Short=OsHsf-25; AltName: Full=Heat stress transcription factor 6; Short=OsHSF6; Short=rHsf6	GO:0042802(identical protein binding)	00270(Cysteine and methionine metabolism)	K08967	EC:1.13.11.53;EC:1.13.11.54
0	PH02Gene34331	PH02Gene34331	1.84666	1.27952	0.529314	1.12022e-282	4.43226e-278	molybdenum cofactor sulfurase [Brachypodium distachyon]	GO:0005737(cytoplasm);GO:0006777(Mo-molybdopterin cofactor biosynthetic process);GO:0006970(response to osmotic stress);GO:0008265(Mo-molybdopterin cofactor sulfurase activity);GO:0009000(selenocysteine lyase activity);GO:0009408(response to heat);GO:0009409(response to cold);GO:0009651(response to salt stress);GO:0009688(abscisic acid biosynthetic process);GO:0009734(auxin-activated signaling pa…	00790(Folate biosynthesis)	K15631	EC:2.8.1.9
0	PH02Gene28622	PH02Gene28622	1.04753	0.869244	0.269153	1.5833e-281	6.26449e-277	hypothetical protein PAHAL_5G127200 [Panicum hallii]	GO:0004252(serine-type endopeptidase activity);GO:0005618(cell wall)	NA	NA	NA
0	PH02Gene43115	PH02Gene43115	1.57618	1.12897	0.481423	7.46154e-280	2.95223e-275	hypothetical protein OsI_39287 [Oryza sativa Indica Group]	GO:0004672(protein kinase activity);GO:0005524(ATP binding);GO:0005634(nucleus);GO:0005737(cytoplasm);GO:0006468(protein phosphorylation)	NA	NA	NA
0	PH02Gene25494	PH02Gene25494	1.14305	0.93311	0.292769	9.84956e-280	3.89708e-275	protein REDUCED WALL ACETYLATION 3-like [Panicum hallii]	GO:0000139(Golgi membrane);GO:0005794(Golgi apparatus);GO:0009507(chloroplast);GO:0009834(plant-type secondary cell wall biogenesis);GO:0016021(integral component of membrane);GO:0016413(O-acetyltransferase activity);GO:0016491(oxidoreductase activity);GO:0016740(transferase activity);GO:0045491(xylan metabolic process);GO:0045492(xylan biosynthetic process);GO:0055114(oxidation-reduction process…	NA	NA	NA
0	PH02Gene20858	PH02Gene20858	1.90309	1.34512	0.50061	1.41682e-278	5.60577e-274	ABC transporter G family member 28-like isoform X1 [Aegilops tauschii subsp. tauschii]	GO:0005886(plasma membrane);GO:0016021(integral component of membrane);GO:0042626(ATPase activity, coupled to transmembrane movement of substances)	02010(ABC transporters)	K05681	NA
0	PH02Gene10025	PH02Gene10025	1.36493	0.953355	0.517741	1.37399e-277	5.43633e-273	beta-1,3-galactosyltransferase GALT1 [Brachypodium distachyon]	GO:0000139(Golgi membrane);GO:0005515(protein binding);GO:0005794(Golgi apparatus);GO:0006486(protein glycosylation);GO:0010488(UDP-galactose:N-glycan beta-1,3-galactosyltransferase activity);GO:0010493(Lewis a epitope biosynthetic process);GO:0016021(integral component of membrane);GO:0016757(transferase activity, transferring glycosyl groups);GO:0016758(transferase activity, transferring hexosy…	NA	NA	NA
0	PH02Gene36009	PH02Gene36009	1.20434	0.960512	0.326373	7.24361e-277	2.86601e-272	transcription initiation factor TFIID subunit 1-like [Aegilops tauschii subsp. tauschii]	GO:0003677(DNA binding);GO:0004402(histone acetyltransferase activity);GO:0005634(nucleus);GO:0005669(transcription factor TFIID complex);GO:0009294(DNA mediated transformation);GO:0017025(TBP-class protein binding);GO:0043565(sequence-specific DNA binding);GO:0045944(positive regulation of transcription by RNA polymerase II)	03022(Basal transcription factors)	K03125	NA
0	PH02Gene05492	PH02Gene05492	1.20604	0.921706	0.387896	9.36056e-277	3.7036e-272	phosphoinositide phosphatase SAC2 [Brachypodium distachyon]	GO:0004439(phosphatidylinositol-4,5-bisphosphate 5-phosphatase activity);GO:0005634(nucleus);GO:0005774(vacuolar membrane);GO:0007033(vacuole organization);GO:0036092(phosphatidylinositol-3-phosphate biosynthetic process);GO:0042578(phosphoric ester hydrolase activity)	00562(Inositol phosphate metabolism);04070(Phosphatidylinositol signaling system)	K21797	EC:3.1.3.-
0	PH02Gene07081	PH02Gene07081	1.29241	1.03657	0.31824	9.32017e-275	3.68762e-270	PREDICTED: spindle pole body component 110-like [Oryza brachyantha]	GO:0005774(vacuolar membrane);GO:0005783(endoplasmic reticulum);GO:0005794(Golgi apparatus);GO:0016021(integral component of membrane)	NA	NA	NA
0	PH02Gene26813	PH02Gene26813	1.28825	0.955294	0.431398	8.78611e-274	3.47631e-269	PREDICTED: uncharacterized protein LOC102719400 [Oryza brachyantha]	GO:0000724(double-strand break repair via homologous recombination);GO:0003677(DNA binding);GO:0005634(nucleus);GO:0005694(chromosome);GO:0005737(cytoplasm);GO:0009378(four-way junction helicase activity);GO:0043140(ATP-dependent 3'-5' DNA helicase activity)	NA	NA	NA
0	PH02Gene27435	PH02Gene27435	1.35889	1.06034	0.357911	9.16373e-274	3.62572e-269	E3 ubiquitin-protein ligase MIEL1-like [Sorghum bicolor]	GO:0005634(nucleus);GO:0008270(zinc ion binding)	04120(Ubiquitin mediated proteolysis)	K10144	EC:2.3.2.27
0	PH02Gene16936	PH02Gene16936	0.803238	0.647477	0.310999	7.64647e-273	3.0254e-268	hypothetical protein OsI_08194 [Oryza sativa Indica Group]	GO:0005515(protein binding)	04626(Plant-pathogen interaction)	K13437	NA
0	PH02Gene24154	PH02Gene24154	0.99495	0.771163	0.367589	8.13972e-271	3.22056e-266	hypothetical protein OsI_20062 [Oryza sativa Indica Group]	GO:0005886(plasma membrane);GO:0009507(chloroplast)	03040(Spliceosome);03013(RNA transport);03015(mRNA surveillance pathway)	K12812	EC:3.6.4.13
0	PH02Gene43797	PH02Gene43797	1.27973	0.985725	0.37658	3.41384e-268	1.35072e-263	triacylglycerol lipase [Zea mays]	GO:0004806(triglyceride lipase activity);GO:0005576(extracellular region);GO:0006629(lipid metabolic process);GO:0016298(lipase activity)	NA	NA	NA
0	PH02Gene38319	PH02Gene38319	1.36202	1.01883	0.418843	4.5071e-268	1.78328e-263	ABC transporter C family member 14 isoform X2 [Oryza sativa Japonica Group]	GO:0000325(plant-type vacuole);GO:0005524(ATP binding);GO:0005773(vacuole);GO:0005774(vacuolar membrane);GO:0005794(Golgi apparatus);GO:0005886(plasma membrane);GO:0006855(drug transmembrane transport);GO:0008517(folic acid transmembrane transporter activity);GO:0008559(xenobiotic transmembrane transporting ATPase activity);GO:0009414(response to water deprivation);GO:0009506(plasmodesma);GO:0009…	02010(ABC transporters)	K05666	NA
0	PH02Gene30967	PH02Gene30967	1.06006	0.846374	0.324775	5.45832e-267	2.15964e-262	ER membrane protein complex subunit 1 isoform X1 [Brachypodium distachyon]	GO:0034975(protein folding in endoplasmic reticulum);GO:0072546(ER membrane protein complex)	NA	NA	NA
0	PH02Gene42182	PH02Gene42182	1.21623	0.915414	0.409919	3.09043e-266	1.22276e-261	LOW QUALITY PROTEIN: myosin-6-like [Setaria italica]	GO:0003774(motor activity);GO:0005634(nucleus);GO:0030048(actin filament-based movement);GO:0048767(root hair elongation)	NA	NA	NA
0	PH02Gene25634	PH02Gene25634	4.60076	2.92839	0.651761	1.78438e-264	7.06009e-260	BAG family molecular chaperone regulator 6 isoform X2 [Oryza sativa Japonica Group]	GO:0005515(protein binding);GO:0005516(calmodulin binding);GO:0005634(nucleus);GO:0006457(protein folding);GO:0006914(autophagy);GO:0009408(response to heat);GO:0009409(response to cold);GO:0009506(plasmodesma);GO:0009644(response to high light intensity);GO:0009817(defense response to fungus, incompatible interaction);GO:0010228(vegetative to reproductive phase transition of meristem);GO:0010508…	NA	NA	NA
0	PH02Gene47071	PH02Gene47071	0.917742	0.743355	0.304038	1.16872e-263	4.62416e-259	PREDICTED: probable serine/threonine-protein kinase NAK [Oryza brachyantha]	GO:0004674(protein serine/threonine kinase activity);GO:0004675(transmembrane receptor protein serine/threonine kinase activity);GO:0004713(protein tyrosine kinase activity);GO:0005524(ATP binding);GO:0005886(plasma membrane);GO:0006468(protein phosphorylation);GO:0006952(defense response);GO:0007166(cell surface receptor signaling pathway);GO:0009507(chloroplast);GO:0016301(kinase activity);GO:1…	NA	NA	NA
0	PH02Gene44060	PH02Gene44060	1.31326	1.06376	0.303979	7.50762e-260	2.97046e-255	hypothetical protein BRADI_2g01120v3 [Brachypodium distachyon]	GO:0005886(plasma membrane)	NA	NA	NA
0	PH02Gene01732	PH02Gene01732	1.51767	1.26455	0.263239	2.01471e-259	7.97141e-255	uncharacterized protein LOC4336934 isoform X1 [Oryza sativa Japonica Group]	GO:0003723(RNA binding);GO:0003729(mRNA binding);GO:0005634(nucleus);GO:0005829(cytosol);GO:0008150(biological_process)	NA	NA	NA
0	PH02Gene12708	PH02Gene12708	0.816791	0.66635	0.293688	6.06209e-259	2.39853e-254	probable LRR receptor-like serine/threonine-protein kinase At1g56140 isoform X1 [Brachypodium distachyon]	GO:0004674(protein serine/threonine kinase activity);GO:0005886(plasma membrane)	NA	NA	NA
0	PH02Gene22935	PH02Gene22935	1.05254	0.800978	0.394042	1.83489e-258	7.25994e-254	homeobox-DDT domain protein RLT2-like isoform X1 [Aegilops tauschii subsp. tauschii]	GO:0003700(DNA binding transcription factor activity);GO:0005515(protein binding);GO:0005634(nucleus);GO:0006351(transcription, DNA-templated);GO:0006355(regulation of transcription, DNA-templated);GO:0009908(flower development);GO:0010228(vegetative to reproductive phase transition of meristem);GO:0043565(sequence-specific DNA binding);GO:0045892(negative regulation of transcription, DNA-templat…	NA	NA	NA
0	PH02Gene20459	PH02Gene20459	0.815821	0.680749	0.261129	1.93079e-258	7.63936e-254	ABC transporter D family member 1 [Oryza sativa Japonica Group]	GO:0000166(nucleotide binding);GO:0005324(long-chain fatty acid transporter activity);GO:0005524(ATP binding);GO:0005777(peroxisome);GO:0015910(peroxisomal long-chain fatty acid import);GO:0016020(membrane);GO:0016021(integral component of membrane);GO:0016887(ATPase activity);GO:0042626(ATPase activity, coupled to transmembrane movement of substances);GO:0042803(protein homodimerization activity…	02010(ABC transporters);04146(Peroxisome)	K05677	NA
0	PH02Gene45007	PH02Gene45007	1.60859	1.26096	0.35128	2.91101e-258	1.15177e-253	glutamate synthase 1 [NADH], chloroplastic isoform X1 [Oryza sativa Japonica Group]	GO:0005737(cytoplasm);GO:0006537(glutamate biosynthetic process);GO:0009536(plastid);GO:0015930(glutamate synthase activity);GO:0019676(ammonia assimilation cycle);GO:0048589(developmental growth);GO:0060359(response to ammonium ion)	00910(Nitrogen metabolism);00250(Alanine, aspartate and glutamate metabolism)	K00264	EC:1.4.1.13;EC:1.4.1.14
0	PH02Gene33528	PH02Gene33528	1.16816	0.944227	0.307034	2.94998e-258	1.16719e-253	xylanase inhibitor protein 1 isoform X1 [Oryza sativa Japonica Group]	GO:0004568(chitinase activity);GO:0005576(extracellular region);GO:0006032(chitin catabolic process);GO:0008061(chitin binding)	00520(Amino sugar and nucleotide sugar metabolism)	K01183	EC:3.2.1.14
0	PH02Gene04455	PH02Gene04455	1.23351	1.00798	0.291301	2.54697e-257	1.00774e-252	hypothetical protein GQ55_5G113700 [Panicum hallii var. hallii]	GO:0004674(protein serine/threonine kinase activity);GO:0005524(ATP binding);GO:0005886(plasma membrane);GO:0006468(protein phosphorylation);GO:0007169(transmembrane receptor protein tyrosine kinase signaling pathway);GO:0009507(chloroplast);GO:0009755(hormone-mediated signaling pathway);GO:0016301(kinase activity)	NA	NA	NA
0	PH02Gene18579	PH02Gene18579	0.985672	0.808294	0.286227	1.54637e-255	6.11839e-251	ABC transporter B family member 20 [Oryza sativa Japonica Group]	GO:0005524(ATP binding);GO:0005634(nucleus);GO:0005886(plasma membrane);GO:0009506(plasmodesma);GO:0016021(integral component of membrane);GO:0042626(ATPase activity, coupled to transmembrane movement of substances);GO:0055085(transmembrane transport)	02010(ABC transporters)	K05658	EC:3.6.3.44
0	PH02Gene41062	PH02Gene41062	1.17507	0.976715	0.266733	3.38599e-255	1.3397e-250	predicted protein, partial [Hordeum vulgare subsp. vulgare]	GO:0003333(amino acid transmembrane transport);GO:0015171(amino acid transmembrane transporter activity)	NA	NA	NA
0	PH02Gene29649	PH02Gene29649	2.08294	1.58869	0.390777	2.6586e-254	1.0519e-249	heat stress transcription factor A-3 [Sorghum bicolor]	GO:0003677(DNA binding);GO:0003700(DNA binding transcription factor activity);GO:0005515(protein binding);GO:0005634(nucleus);GO:0006351(transcription, DNA-templated);GO:0006355(regulation of transcription, DNA-templated);GO:0009408(response to heat);GO:0010200(response to chitin);GO:0043565(sequence-specific DNA binding)	NA	NA	NA
0	PH02Gene17302	PH02Gene17302	0.967598	0.773657	0.322714	1.39136e-251	5.50507e-247	mediator of RNA polymerase II transcription subunit 12 [Setaria italica]	GO:0005634(nucleus);GO:0040034(regulation of development, heterochronic);GO:0048573(photoperiodism, flowering);GO:0090213(regulation of radial pattern formation)	NA	NA	NA
0	PH02Gene00214	PH02Gene00214	1.35567	1.05746	0.358398	1.38697e-250	5.48769e-246	serine/threonine-protein kinase ATG1c isoform X1 [Brachypodium distachyon]	GO:0000045(autophagosome assembly);GO:0005737(cytoplasm);GO:0016301(kinase activity);GO:0016310(phosphorylation)	04136(Autophagy - other eukaryotes)	K08269	EC:2.7.11.1
0	PH02Gene32289	PH02Gene32289	1.37266	1.0936	0.327889	7.82629e-248	3.09655e-243	paladin [Brachypodium distachyon]	GO:0004725(protein tyrosine phosphatase activity);GO:0005634(nucleus);GO:0005737(cytoplasm)	03040(Spliceosome);03013(RNA transport);03015(mRNA surveillance pathway)	K12812	EC:3.6.4.13
0	PH02Gene11424	PH02Gene11424	0.888126	0.73663	0.269825	2.01815e-246	7.98502e-242	ultraviolet-B receptor UVR8 isoform X1 [Oryza sativa Japonica Group]	GO:0005515(protein binding);GO:0005634(nucleus);GO:0005737(cytoplasm);GO:0009631(cold acclimation);GO:0042393(histone binding);GO:0071497(cellular response to freezing);GO:1901141(regulation of lignin biosynthetic process)	04120(Ubiquitin mediated proteolysis)	K10615	EC:2.3.2.26
0	PH02Gene48367	PH02Gene48367	1.97661	1.38165	0.516641	3.34327e-245	1.3228e-240	probable aminodeoxychorismate synthase, chloroplastic isoform X1 [Oryza sativa Japonica Group]	GO:0046654(tetrahydrofolate biosynthetic process);GO:0046820(4-amino-4-deoxychorismate synthase activity)	00790(Folate biosynthesis)	K13950	EC:2.6.1.85
0	PH02Gene36671	PH02Gene36671	1.07878	0.845934	0.350785	5.51556e-245	2.18228e-240	zinc finger CCCH domain-containing protein 19 [Brachypodium distachyon]	GO:0003777(microtubule motor activity);GO:0005871(kinesin complex);GO:0007018(microtubule-based movement);GO:0016887(ATPase activity)	00565(Ether lipid metabolism)	K01062	EC:3.1.1.47
0	PH02Gene35637	PH02Gene35637	1.66687	1.29848	0.360314	3.37316e-243	1.33463e-238	cyclin-dependent kinase G-1 [Brachypodium distachyon]	GO:0004693(cyclin-dependent protein serine/threonine kinase activity);GO:0005515(protein binding);GO:0005524(ATP binding);GO:0005634(nucleus);GO:0005829(cytosol);GO:0006468(protein phosphorylation);GO:0007346(regulation of mitotic cell cycle);GO:0010468(regulation of gene expression);GO:0016301(kinase activity);GO:0019912(cyclin-dependent protein kinase activating kinase activity);GO:0048586(regu…	NA	NA	NA
0	PH02Gene38928	PH02Gene38928	1.41216	1.09606	0.365586	1.36331e-241	5.39409e-237	ABC transporter A family member 7-like [Panicum hallii]	GO:0006869(lipid transport);GO:0042626(ATPase activity, coupled to transmembrane movement of substances);GO:0043231(intracellular membrane-bounded organelle)	02010(ABC transporters)	K05643	NA
0	PH02Gene12932	PH02Gene12932	1.00867	0.786685	0.358603	1.20353e-240	4.76189e-236	putative exosome complex component rrp40 [Oryza sativa Japonica Group]	GO:0000176(nuclear exosome (RNase complex));GO:0000177(cytoplasmic exosome (RNase complex));GO:0000467(exonucleolytic trimming to generate mature 3'-end of 5.8S rRNA from tricistronic rRNA transcript (SSU-rRNA, 5.8S rRNA, LSU-rRNA));GO:0003723(RNA binding);GO:0034427(nuclear-transcribed mRNA catabolic process, exonucleolytic, 3'-5');GO:0034475(U4 snRNA 3'-end processing);GO:0043928(exonucleolytic…	03018(RNA degradation)	K03681	NA
0	PH02Gene01126	PH02Gene01126	1.12831	0.912037	0.306995	5.83306e-237	2.30791e-232	methylcrotonoyl-CoA carboxylase subunit alpha, mitochondrial isoform X1 [Aegilops tauschii subsp. tauschii]	GO:0004485(methylcrotonoyl-CoA carboxylase activity)	00280(Valine, leucine and isoleucine degradation)	K01968	EC:6.4.1.4
0	PH02Gene00383	PH02Gene00383	1.54504	1.0725	0.526662	1.03833e-236	4.10827e-232	indole-3-acetate O-methyltransferase 1-like isoform X2 [Panicum hallii]	GO:0010252(auxin homeostasis);GO:0051749(indole acetic acid carboxyl methyltransferase activity)	NA	NA	NA
0	PH02Gene25240	PH02Gene25240	1.08449	0.880819	0.300093	3.97633e-234	1.57328e-229	cytochrome P450 734A4-like [Aegilops tauschii subsp. tauschii]	GO:0004497(monooxygenase activity);GO:0010268(brassinosteroid homeostasis);GO:0016131(brassinosteroid metabolic process)	00905(Brassinosteroid biosynthesis)	K15639	EC:1.14.-.-
0	PH02Gene14238	PH02Gene14238	0.951312	0.776277	0.293347	8.43678e-234	3.3381e-229	autophagy-related protein 18a [Oryza sativa Japonica Group]	GO:0000045(autophagosome assembly);GO:0000422(autophagy of mitochondrion);GO:0005829(cytosol);GO:0006497(protein lipidation);GO:0019898(extrinsic component of membrane);GO:0032266(phosphatidylinositol-3-phosphate binding);GO:0034045(phagophore assembly site membrane);GO:0034497(protein localization to phagophore assembly site);GO:0044804(autophagy of nucleus);GO:0080025(phosphatidylinositol-3,5-b…	NA	NA	NA
0	PH02Gene03088	PH02Gene03088	1.85154	1.48944	0.313958	1.84814e-230	7.31236e-226	stromal 70 kDa heat shock-related protein, chloroplastic [Oryza sativa Japonica Group]	GO:0005515(protein binding);GO:0005524(ATP binding);GO:0005622(intracellular);GO:0005623(cell);GO:0005634(nucleus);GO:0005739(mitochondrion);GO:0005829(cytosol);GO:0006457(protein folding);GO:0009408(response to heat);GO:0009409(response to cold);GO:0009507(chloroplast);GO:0009532(plastid stroma);GO:0009570(chloroplast stroma);GO:0009579(thylakoid);GO:0009941(chloroplast envelope);GO:0016032(vira…	03040(Spliceosome);04141(Protein processing in endoplasmic reticulum);04144(Endocytosis)	K03283	NA
0	PH02Gene01208	PH02Gene01208	0.715709	0.58233	0.297537	4.07257e-229	1.61135e-224	Metal transporter Nramp6 [Dichanthelium oligosanthes]	GO:0005384(manganese ion transmembrane transporter activity);GO:0005634(nucleus);GO:0005802(trans-Golgi network);GO:0006875(cellular metal ion homeostasis);GO:0010015(root morphogenesis);GO:0015103(inorganic anion transmembrane transporter activity);GO:0016021(integral component of membrane);GO:0030001(metal ion transport);GO:0046873(metal ion transmembrane transporter activity);GO:0048767(root h…	NA	NA	NA
0	PH02Gene13769	PH02Gene13769	1.40198	1.11577	0.329416	1.86501e-227	7.3791e-223	uncharacterized protein C2845_PM05G31910 [Panicum miliaceum]	GO:0003674(molecular_function);GO:0005634(nucleus);GO:0008150(biological_process)	NA	NA	NA
0	PH02Gene32942	PH02Gene32942	2.33573	1.76833	0.401483	1.90663e-227	7.54377e-223	nuclear poly(A) polymerase 4 isoform X2 [Oryza sativa Japonica Group]	GO:0004652(polynucleotide adenylyltransferase activity);GO:0005634(nucleus);GO:0006378(mRNA polyadenylation)	03015(mRNA surveillance pathway)	K14376	EC:2.7.7.19
0	PH02Gene41491	PH02Gene41491	0.774662	0.628622	0.301375	1.28682e-226	5.09142e-222	calcium-dependent protein kinase 15 [Panicum hallii]	GO:0004683(calmodulin-dependent protein kinase activity);GO:0005516(calmodulin binding);GO:0005634(nucleus);GO:0005737(cytoplasm);GO:0009738(abscisic acid-activated signaling pathway);GO:0009931(calcium-dependent protein serine/threonine kinase activity);GO:0018105(peptidyl-serine phosphorylation);GO:0035556(intracellular signal transduction);GO:0046777(protein autophosphorylation)	04626(Plant-pathogen interaction)	K13412	EC:2.7.11.1
0	PH02Gene18218	PH02Gene18218	2.36624	1.78272	0.408513	1.71627e-226	6.7906e-222	hypothetical protein OsJ_26506 [Oryza sativa Japonica Group]	NA	NA	NA	NA
0	PH02Gene19693	PH02Gene19693	0.970095	0.796582	0.284304	2.06144e-225	8.15628e-221	probable pre-mRNA-splicing factor ATP-dependent RNA helicase DEAH3 [Setaria italica]	GO:0004004(ATP-dependent RNA helicase activity);GO:0005634(nucleus);GO:0005737(cytoplasm);GO:0006396(RNA processing)	03040(Spliceosome)	K12820	EC:3.6.4.13
0	PH02Gene26216	PH02Gene26216	0.842094	0.695263	0.276424	1.96724e-223	7.78358e-219	hypothetical protein GQ55_2G328800 [Panicum hallii var. hallii]	GO:0005634(nucleus)	NA	NA	NA
0	PH02Gene31121	PH02Gene31121	0.683281	0.569991	0.26154	2.38266e-223	9.42722e-219	ATP-dependent helicase BRM [Oryza sativa Japonica Group]	GO:0003677(DNA binding);GO:0003682(chromatin binding);GO:0004386(helicase activity);GO:0005515(protein binding);GO:0005524(ATP binding);GO:0005634(nucleus);GO:0005829(cytosol);GO:0006351(transcription, DNA-templated);GO:0006355(regulation of transcription, DNA-templated);GO:0007275(multicellular organism development);GO:0008094(DNA-dependent ATPase activity);GO:0010050(vegetative phase change);GO…	NA	NA	NA
0	PH02Gene48183	PH02Gene48183	0.785133	0.622872	0.334	5.92504e-223	2.3443e-218	serine/threonine-protein kinase STY46-like isoform X1 [Panicum hallii]	GO:0004672(protein kinase activity);GO:0004674(protein serine/threonine kinase activity);GO:0004712(protein serine/threonine/tyrosine kinase activity);GO:0005829(cytosol);GO:0005886(plasma membrane);GO:0009658(chloroplast organization);GO:0035556(intracellular signal transduction)	NA	NA	NA
0	PH02Gene19325	PH02Gene19325	1.2259	0.999576	0.294447	1.83378e-222	7.25555e-218	organic cation/carnitine transporter 7 isoform X1 [Brachypodium distachyon]	GO:0016021(integral component of membrane)	NA	NA	NA
0	PH02Gene26909	PH02Gene26909	1.1852	0.914317	0.374361	3.72855e-222	1.47524e-217	hypothetical protein OsI_24562 [Oryza sativa Indica Group]	GO:0003674(molecular_function);GO:0005634(nucleus);GO:0008150(biological_process)	NA	NA	NA
0	PH02Gene03699	PH02Gene03699	1.20405	0.945376	0.348934	1.92258e-221	7.60687e-217	probable inactive serine/threonine-protein kinase scy1 [Oryza sativa Japonica Group]	GO:0000049(tRNA binding);GO:0005515(protein binding);GO:0005622(intracellular);GO:0005623(cell);GO:0005643(nuclear pore);GO:0005737(cytoplasm);GO:0006409(tRNA export from nucleus)	NA	NA	NA
0	PH02Gene33360	PH02Gene33360	1.86202	1.35567	0.457862	6.05169e-221	2.39441e-216	myosin-17-like isoform X4 [Aegilops tauschii subsp. tauschii]	GO:0003774(motor activity);GO:0003779(actin binding);GO:0005515(protein binding);GO:0005516(calmodulin binding);GO:0005524(ATP binding);GO:0005737(cytoplasm);GO:0009791(post-embryonic development);GO:0009826(unidimensional cell growth);GO:0010090(trichome morphogenesis);GO:0010154(fruit development);GO:0016459(myosin complex);GO:0030048(actin filament-based movement);GO:0042802(identical protein …	NA	NA	NA
0	PH02Gene13293	PH02Gene13293	1.15152	0.88676	0.376924	1.55059e-219	6.13507e-215	protein EXECUTER 2, chloroplastic isoform X1 [Setaria italica]	GO:0000304(response to singlet oxygen);GO:0042651(thylakoid membrane)	03018(RNA degradation)	K18681	EC:3.1.13.-
0	PH02Gene42696	PH02Gene42696	1.5894	1.28127	0.310914	2.97329e-219	1.17641e-214	hypothetical protein BRADI_3g46310v3 [Brachypodium distachyon]	NA	NA	NA	NA
0	PH02Gene13870	PH02Gene13870	1.01588	0.833822	0.284918	3.51825e-219	1.39203e-214	PREDICTED: transcription initiation factor TFIID subunit 1 isoform X2 [Oryza brachyantha]	GO:0003677(DNA binding);GO:0004402(histone acetyltransferase activity);GO:0005634(nucleus);GO:0005669(transcription factor TFIID complex);GO:0009294(DNA mediated transformation);GO:0017025(TBP-class protein binding);GO:0043565(sequence-specific DNA binding);GO:0045944(positive regulation of transcription by RNA polymerase II)	03022(Basal transcription factors)	K03125	NA
0	PH02Gene01653	PH02Gene01653	1.02363	0.826986	0.307765	1.69421e-218	6.70332e-214	hypothetical protein BRADI_3g33190v3 [Brachypodium distachyon]	GO:0000288(nuclear-transcribed mRNA catabolic process, deadenylation-dependent decay);GO:0000932(P-body);GO:0017148(negative regulation of translation);GO:0030015(CCR4-NOT core complex)	03018(RNA degradation)	K12604	NA
0	PH02Gene11896	PH02Gene11896	0.89535	0.721865	0.310723	4.62546e-216	1.83011e-211	DNA repair protein UVH3 isoform X1 [Oryza sativa Japonica Group]	GO:0003677(DNA binding);GO:0003697(single-stranded DNA binding);GO:0004518(nuclease activity);GO:0004519(endonuclease activity);GO:0004527(exonuclease activity);GO:0005515(protein binding);GO:0005634(nucleus);GO:0006281(DNA repair);GO:0006289(nucleotide-excision repair);GO:0009408(response to heat);GO:0010213(non-photoreactive DNA repair);GO:0010224(response to UV-B);GO:0046872(metal ion binding)	03420(Nucleotide excision repair)	K10846	NA
0	PH02Gene14068	PH02Gene14068	0.842867	0.662203	0.348033	1.00108e-215	3.96087e-211	protein SPIRRIG [Oryza sativa Japonica Group]	GO:0000932(P-body);GO:0005515(protein binding);GO:0005634(nucleus);GO:0005737(cytoplasm);GO:0007033(vacuole organization);GO:0007034(vacuolar transport);GO:0007165(signal transduction);GO:0009737(response to abscisic acid);GO:0009825(multidimensional cell growth);GO:0010090(trichome morphogenesis);GO:0033962(cytoplasmic mRNA processing body assembly);GO:0071472(cellular response to salt stress);G…	NA	NA	NA
0	PH02Gene16390	PH02Gene16390	0.848979	0.705225	0.267644	6.84377e-215	2.70781e-210	transcriptional corepressor LEUNIG isoform X7 [Brachypodium distachyon]	GO:0005829(cytosol);GO:0008635(activation of cysteine-type endopeptidase activity involved in apoptotic process by cytochrome c);GO:0008656(cysteine-type endopeptidase activator activity involved in apoptotic process)	NA	NA	NA
0	PH02Gene06281	PH02Gene06281	1.03809	0.808329	0.360924	8.19641e-215	3.24299e-210	uncharacterized protein LOC4325666 [Oryza sativa Japonica Group]	GO:0003674(molecular_function);GO:0005773(vacuole);GO:0008150(biological_process);GO:0009507(chloroplast)	NA	NA	NA
0	PH02Gene20796	PH02Gene20796	1.17335	0.956333	0.295049	4.7837e-214	1.89272e-209	acyl-coenzyme A thioesterase 8 isoform X1 [Oryza sativa Japonica Group]	GO:0005777(peroxisome);GO:0005782(peroxisomal matrix);GO:0006637(acyl-CoA metabolic process);GO:0030551(cyclic nucleotide binding);GO:0047617(acyl-CoA hydrolase activity)	00062(Fatty acid elongation);01040(Biosynthesis of unsaturated fatty acids)	K01068	EC:3.1.2.2
0	PH02Gene21450	PH02Gene21450	0.827326	0.678408	0.286303	2.70537e-213	1.07041e-208	unknown protein [Oryza sativa Japonica Group]	GO:0005737(cytoplasm);GO:0030001(metal ion transport);GO:0046914(transition metal ion binding);GO:0046916(cellular transition metal ion homeostasis)	NA	NA	NA
0	PH02Gene46426	PH02Gene46426	1.30148	0.967728	0.427484	1.37522e-212	5.4412e-208	PREDICTED: uncharacterized protein LOC102702861 isoform X1 [Oryza brachyantha]	GO:0004722(protein serine/threonine phosphatase activity);GO:0005739(mitochondrion)	NA	NA	NA
0	PH02Gene43473	PH02Gene43473	1.03428	0.825354	0.325535	1.52042e-212	6.01569e-208	PREDICTED: phosphatidylinositol 4-kinase beta 1-like [Oryza brachyantha]	GO:0004430(1-phosphatidylinositol 4-kinase activity);GO:0005737(cytoplasm)	00562(Inositol phosphate metabolism);04070(Phosphatidylinositol signaling system)	K19801	EC:2.7.1.67
0	PH02Gene06752	PH02Gene06752	0.756973	0.608368	0.315298	2.96762e-209	1.17417e-204	transcription initiation factor TFIID subunit 2 isoform X1 [Brachypodium distachyon]	GO:0003682(chromatin binding);GO:0005669(transcription factor TFIID complex);GO:0043565(sequence-specific DNA binding);GO:0044212(transcription regulatory region DNA binding);GO:0045944(positive regulation of transcription by RNA polymerase II)	03022(Basal transcription factors)	K03128	NA
0	PH02Gene33010	PH02Gene33010	0.927593	0.773782	0.261565	1.48317e-207	5.8683e-203	cullin-1-like isoform X2 [Ananas comosus]	GO:0031461(cullin-RING ubiquitin ligase complex);GO:0031625(ubiquitin protein ligase binding);GO:0061630(ubiquitin protein ligase activity)	04141(Protein processing in endoplasmic reticulum);04120(Ubiquitin mediated proteolysis)	K03347	NA
0	PH02Gene02450	PH02Gene02450	0.930142	0.769194	0.274104	1.50789e-207	5.96612e-203	serine/arginine-rich SC35-like splicing factor SCL33 isoform X1 [Oryza sativa Japonica Group]	GO:0000398(mRNA splicing, via spliceosome);GO:0003723(RNA binding);GO:0003729(mRNA binding);GO:0005515(protein binding);GO:0005634(nucleus);GO:0005681(spliceosomal complex);GO:0005829(cytosol);GO:0008380(RNA splicing);GO:0016607(nuclear speck)	03040(Spliceosome)	K12900	NA
0	PH02Gene30567	PH02Gene30567	0.959606	0.796112	0.269471	7.93165e-207	3.13824e-202	probable helicase DDB_G0274399 isoform X1 [Oryza sativa Japonica Group]	GO:0005634(nucleus);GO:0008150(biological_process);GO:0009506(plasmodesma);GO:0016787(hydrolase activity)	NA	NA	NA
0	PH02Gene10251	PH02Gene10251	0.746212	0.607196	0.297425	2.20265e-206	8.715e-202	dnaJ homolog subfamily B member 1 [Brachypodium distachyon]	GO:0005737(cytoplasm);GO:0006457(protein folding)	NA	NA	NA
0	PH02Gene37243	PH02Gene37243	0.718472	0.580072	0.308701	4.15611e-204	1.64441e-199	PREDICTED: U-box domain-containing protein 5-like [Oryza brachyantha]	GO:0004842(ubiquitin-protein transferase activity);GO:0016567(protein ubiquitination)	04120(Ubiquitin mediated proteolysis)	K10260	NA
0	PH02Gene05286	PH02Gene05286	1.27637	0.948757	0.427933	4.26804e-204	1.68869e-199	finger-containing phosphoinositide kinase-like [Oryza sativa Japonica Group]	GO:0000285(1-phosphatidylinositol-3-phosphate 5-kinase activity);GO:0005524(ATP binding);GO:0005634(nucleus);GO:0006458('de novo' protein folding);GO:0010008(endosome membrane);GO:0016308(1-phosphatidylinositol-4-phosphate 5-kinase activity);GO:0042147(retrograde transport, endosome to Golgi);GO:0044183(protein binding involved in protein folding);GO:0051082(unfolded protein binding);GO:0061077(c…	00562(Inositol phosphate metabolism);04070(Phosphatidylinositol signaling system);04145(Phagosome)	K00921	EC:2.7.1.150
0	PH02Gene28391	PH02Gene28391	0.980237	0.808606	0.277694	8.92452e-204	3.53108e-199	EIN3-binding F-box protein 1 [Brachypodium distachyon]	GO:0004842(ubiquitin-protein transferase activity);GO:0005515(protein binding);GO:0005634(nucleus);GO:0006511(ubiquitin-dependent protein catabolic process);GO:0009723(response to ethylene);GO:0009873(ethylene-activated signaling pathway);GO:0010105(negative regulation of ethylene-activated signaling pathway);GO:0016567(protein ubiquitination)	04016(MAPK signaling pathway - plant);04075(Plant hormone signal transduction)	K14515	NA
0	PH02Gene20931	PH02Gene20931	0.787599	0.654294	0.267523	1.109e-202	4.38787e-198	EMF2 [Dendrocalamus latiflorus]	GO:0003677(DNA binding);GO:0003700(DNA binding transcription factor activity);GO:0005515(protein binding);GO:0005634(nucleus);GO:0006349(regulation of gene expression by genetic imprinting);GO:0006351(transcription, DNA-templated);GO:0006355(regulation of transcription, DNA-templated);GO:0009908(flower development);GO:0009910(negative regulation of flower development);GO:0030154(cell differentiat…	NA	NA	NA
0	PH02Gene07093	PH02Gene07093	1.60922	1.21787	0.401997	1.76118e-202	6.9683e-198	calcium-transporting ATPase 5, plasma membrane-type [Brachypodium distachyon]	GO:0005388(calcium-transporting ATPase activity);GO:0005887(integral component of plasma membrane);GO:0043231(intracellular membrane-bounded organelle)	NA	NA	NA
0	PH02Gene00753	PH02Gene00753	1.94695	1.43467	0.440496	2.19043e-202	8.66666e-198	uncharacterized protein LOC100833888 isoform X1 [Brachypodium distachyon]	GO:0004328(formamidase activity);GO:0005773(vacuole)	00630(Glyoxylate and dicarboxylate metabolism);00910(Nitrogen metabolism);00460(Cyanoamino acid metabolism)	K01455	EC:3.5.1.49
0	PH02Gene16591	PH02Gene16591	1.01719	0.781605	0.380081	1.55136e-200	6.13811e-196	probable LRR receptor-like serine/threonine-protein kinase At1g56140 isoform X2 [Panicum hallii]	GO:0004674(protein serine/threonine kinase activity);GO:0005886(plasma membrane)	NA	NA	NA
0	PH02Gene06804	PH02Gene06804	0.667992	0.550581	0.278874	1.07735e-199	4.26263e-195	hypothetical protein BRADI_2g61190v3 [Brachypodium distachyon]	GO:0002229(defense response to oomycetes);GO:0009507(chloroplast);GO:0009536(plastid);GO:0016021(integral component of membrane);GO:0031969(chloroplast membrane);GO:0034635(glutathione transport);GO:0046686(response to cadmium ion)	NA	NA	NA
0	PH02Gene00919	PH02Gene00919	1.18343	0.886312	0.417088	1.74517e-199	6.90495e-195	callose synthase 9 [Brachypodium distachyon]	GO:0000148(1,3-beta-D-glucan synthase complex);GO:0003843(1,3-beta-D-glucan synthase activity);GO:0005886(plasma membrane)	NA	NA	NA
0	PH02Gene28815	PH02Gene28815	0.690961	0.564922	0.290551	2.43016e-199	9.61517e-195	uncharacterized protein LOC100827734 isoform X4 [Brachypodium distachyon]	NA	NA	NA	NA
0	PH02Gene38945	PH02Gene38945	0.736768	0.613396	0.264393	5.58117e-199	2.20824e-194	PREDICTED: mitogen-activated protein kinase 11 isoform X1 [Oryza brachyantha]	GO:0004707(MAP kinase activity);GO:0005515(protein binding);GO:0005524(ATP binding);GO:0005634(nucleus);GO:0005737(cytoplasm);GO:0007165(signal transduction);GO:0010468(regulation of gene expression)	04016(MAPK signaling pathway - plant)	K20538	EC:2.7.11.24
0	PH02Gene20669	PH02Gene20669	1.68419	1.35821	0.310348	1.30018e-198	5.1443e-194	serine/threonine-protein kinase Aurora-2 [Oryza sativa Japonica Group]	GO:0000780(condensed nuclear chromosome, centromeric region);GO:0005876(spindle microtubule);GO:0007052(mitotic spindle organization);GO:0031616(spindle pole centrosome);GO:0032133(chromosome passenger complex);GO:0032465(regulation of cytokinesis);GO:0035174(histone serine kinase activity);GO:0051233(spindle midzone)	NA	NA	NA
0	PH02Gene28158	PH02Gene28158	0.765014	0.611726	0.3226	7.95961e-198	3.1493e-193	autophagy-related protein 2 [Aegilops tauschii subsp. tauschii]	GO:0000045(autophagosome assembly);GO:0000407(phagophore assembly site);GO:0000422(autophagy of mitochondrion);GO:0019898(extrinsic component of membrane);GO:0044804(autophagy of nucleus)	04136(Autophagy - other eukaryotes)	K17906	NA
0	PH02Gene36378	PH02Gene36378	0.669672	0.554332	0.272703	1.4955e-197	5.9171e-193	PREDICTED: katanin p80 WD40 repeat-containing subunit B1 homolog isoform X1 [Oryza brachyantha]	GO:0005737(cytoplasm);GO:0007019(microtubule depolymerization);GO:0008352(katanin complex);GO:0043622(cortical microtubule organization);GO:0051013(microtubule severing);GO:0080008(Cul4-RING E3 ubiquitin ligase complex)	NA	NA	NA
0	PH02Gene46859	PH02Gene46859	1.24565	0.963413	0.370669	2.79836e-194	1.1072e-189	uncharacterized protein LOC100837501 [Brachypodium distachyon]	GO:0005622(intracellular);GO:0006623(protein targeting to vacuole);GO:0019898(extrinsic component of membrane);GO:0045053(protein retention in Golgi apparatus)	NA	NA	NA
0	PH02Gene20088	PH02Gene20088	0.628588	0.517712	0.279964	3.27799e-194	1.29697e-189	hypothetical protein OsI_08719 [Oryza sativa Indica Group]	GO:0003723(RNA binding);GO:0003729(mRNA binding);GO:0005634(nucleus);GO:0045836(positive regulation of meiotic nuclear division);GO:0045927(positive regulation of growth);GO:0051321(meiotic cell cycle)	NA	NA	NA
0	PH02Gene29199	PH02Gene29199	0.873192	0.702596	0.313604	3.58943e-192	1.42019e-187	uncharacterized protein LOC100842234 [Brachypodium distachyon]	GO:0003674(molecular_function);GO:0005634(nucleus)	NA	NA	NA
0	PH02Gene00327	PH02Gene00327	1.23624	0.918796	0.428141	1.24007e-189	4.90646e-185	sacsin [Brachypodium distachyon]	GO:0005737(cytoplasm);GO:0008270(zinc ion binding);GO:0009506(plasmodesma)	NA	NA	NA
0	PH02Gene18604	PH02Gene18604	0.771077	0.627767	0.296647	1.92204e-189	7.60475e-185	PREDICTED: EVI5-like protein isoform X1 [Oryza brachyantha]	GO:0005096(GTPase activator activity);GO:0005622(intracellular);GO:0006886(intracellular protein transport);GO:0012505(endomembrane system);GO:0017137(Rab GTPase binding);GO:0031338(regulation of vesicle fusion);GO:0090630(activation of GTPase activity)	NA	NA	NA
0	PH02Gene11963	PH02Gene11963	0.763316	0.636605	0.261884	4.06201e-189	1.60717e-184	myosin-17 [Panicum hallii]	GO:0004553(hydrolase activity, hydrolyzing O-glycosyl compounds);GO:0030247(polysaccharide binding);GO:0046658(anchored component of plasma membrane)	NA	NA	NA
0	PH02Gene06944	PH02Gene06944	1.60321	1.12934	0.50549	1.0845e-186	4.29094e-182	PREDICTED: subtilisin-like protease SBT3.9 [Oryza brachyantha]	GO:0004252(serine-type endopeptidase activity);GO:0005618(cell wall)	NA	NA	NA
0	PH02Gene11133	PH02Gene11133	0.719387	0.594695	0.274619	1.75587e-184	6.94728e-180	PREDICTED: LOW QUALITY PROTEIN: CHD3-type chromatin-remodeling factor PICKLE-like [Oryza brachyantha]	GO:0003677(DNA binding);GO:0003678(DNA helicase activity);GO:0004386(helicase activity);GO:0005524(ATP binding);GO:0005634(nucleus);GO:0006338(chromatin remodeling);GO:0008283(cell proliferation);GO:0009733(response to auxin);GO:0009736(cytokinin-activated signaling pathway);GO:0009739(response to gibberellin);GO:0009788(negative regulation of abscisic acid-activated signaling pathway);GO:0016569…	NA	NA	NA
0	PH02Gene26910	PH02Gene26910	0.722943	0.5947	0.28172	8.08168e-183	3.1976e-178	hypothetical protein OsI_24564 [Oryza sativa Indica Group]	GO:0003333(amino acid transmembrane transport);GO:0005886(plasma membrane);GO:0015171(amino acid transmembrane transporter activity)	NA	NA	NA
0	PH02Gene18400	PH02Gene18400	1.27601	1.03507	0.301913	1.50355e-182	5.94893e-178	uncharacterized protein LOC101759034 [Setaria italica]	GO:0005634(nucleus);GO:0005739(mitochondrion);GO:0016301(kinase activity);GO:0016310(phosphorylation)	NA	NA	NA
0	PH02Gene35062	PH02Gene35062	0.780439	0.625912	0.318326	5.57928e-182	2.2075e-177	probable protein transport Sec1a isoform X1 [Panicum hallii]	GO:0005515(protein binding);GO:0005773(vacuole);GO:0005829(cytosol);GO:0005856(cytoskeleton);GO:0005886(plasma membrane);GO:0006904(vesicle docking involved in exocytosis);GO:0007049(cell cycle);GO:0009306(protein secretion);GO:0009524(phragmoplast);GO:0015031(protein transport);GO:0019898(extrinsic component of membrane);GO:0051301(cell division)	NA	NA	NA
0	PH02Gene21588	PH02Gene21588	1.27681	0.956602	0.416554	7.32665e-181	2.89886e-176	callose synthase 9 [Brachypodium distachyon]	GO:0000148(1,3-beta-D-glucan synthase complex);GO:0003843(1,3-beta-D-glucan synthase activity);GO:0005886(plasma membrane)	NA	NA	NA
0	PH02Gene02126	PH02Gene02126	1.14824	0.875739	0.390854	5.17023e-180	2.04565e-175	BEACH domain-containing protein B isoform X1 [Brachypodium distachyon]	GO:0005543(phospholipid binding);GO:0012505(endomembrane system);GO:0019898(extrinsic component of membrane)	NA	NA	NA
0	PH02Gene25050	PH02Gene25050	0.780631	0.646344	0.272338	3.61152e-179	1.42894e-174	SUMO-activating enzyme subunit 2 isoform X2 [Oryza sativa Japonica Group]	GO:0005829(cytosol);GO:0016925(protein sumoylation);GO:0019948(SUMO activating enzyme activity);GO:0031510(SUMO activating enzyme complex)	04120(Ubiquitin mediated proteolysis)	K10685	EC:6.2.1.45
0	PH02Gene08350	PH02Gene08350	0.838695	0.689171	0.283285	9.09147e-179	3.59713e-174	PREDICTED: putative RNA-binding protein Luc7-like 2 [Oryza brachyantha]	GO:0003729(mRNA binding);GO:0005685(U1 snRNP);GO:0006376(mRNA splice site selection);GO:0071004(U2-type prespliceosome)	NA	NA	NA
0	PH02Gene26350	PH02Gene26350	0.696354	0.574157	0.278376	3.68146e-177	1.45661e-172	serine/threonine-protein phosphatase 4 regulatory subunit 3 [Setaria italica]	GO:0005737(cytoplasm)	NA	NA	NA
0	PH02Gene09109	PH02Gene09109	0.82929	0.687091	0.271374	2.46262e-176	9.74361e-172	uncharacterized protein LOC100842651 [Brachypodium distachyon]	GO:0003674(molecular_function);GO:0005634(nucleus);GO:0005773(vacuole);GO:0008150(biological_process);GO:0009507(chloroplast)	NA	NA	NA
0	PH02Gene11871	PH02Gene11871	0.955777	0.749377	0.350983	1.46697e-174	5.80421e-170	hypothetical protein BRADI_1g05660v3 [Brachypodium distachyon]	GO:0000291(nuclear-transcribed mRNA catabolic process, exonucleolytic);GO:0000932(P-body);GO:0003676(nucleic acid binding);GO:0003729(mRNA binding);GO:0004534(5'-3' exoribonuclease activity);GO:0005515(protein binding);GO:0005634(nucleus);GO:0005829(cytosol);GO:0005844(polysome);GO:0006397(mRNA processing);GO:0006402(mRNA catabolic process);GO:0008270(zinc ion binding);GO:0008409(5'-3' exonucleas…	04016(MAPK signaling pathway - plant)	K20553	EC:3.1.13.-
0	PH02Gene17081	PH02Gene17081	2.4439	1.9201	0.348006	9.36763e-173	3.70639e-168	thaumatin-like protein 1b [Oryza sativa Japonica Group]	GO:0003674(molecular_function);GO:0005576(extracellular region);GO:0031225(anchored component of membrane);GO:0051707(response to other organism)	03440(Homologous recombination)	K12173	NA
0	PH02Gene22067	PH02Gene22067	0.821432	0.676802	0.279407	1.23674e-171	4.8933e-167	uncharacterized protein LOC112882117 [Panicum hallii]	GO:0003674(molecular_function);GO:0005634(nucleus);GO:0008150(biological_process);GO:0016021(integral component of membrane)	00900(Terpenoid backbone biosynthesis)	K00021	EC:1.1.1.34
0	PH02Gene45334	PH02Gene45334	0.821372	0.676137	0.28072	1.57297e-171	6.2236e-167	G patch domain-containing protein TGH homolog isoform X2 [Brachypodium distachyon]	GO:0003723(RNA binding);GO:0005515(protein binding);GO:0005634(nucleus);GO:0006396(RNA processing);GO:0006397(mRNA processing);GO:0009734(auxin-activated signaling pathway);GO:0009926(auxin polar transport);GO:0010087(phloem or xylem histogenesis);GO:0016607(nuclear speck);GO:0030422(production of siRNA involved in RNA interference);GO:0035196(production of miRNAs involved in gene silencing by mi…	NA	NA	NA
0	PH02Gene12151	PH02Gene12151	0.878904	0.705792	0.316463	1.06572e-170	4.21663e-166	predicted protein, partial [Hordeum vulgare subsp. vulgare]	GO:0001708(cell fate specification);GO:0003674(molecular_function);GO:0005794(Golgi apparatus);GO:0009718(anthocyanin-containing compound biosynthetic process);GO:0016192(vesicle-mediated transport);GO:0019898(extrinsic component of membrane);GO:0044090(positive regulation of vacuole organization);GO:1903415(flavonoid transport from endoplasmic reticulum to plant-type vacuole)	NA	NA	NA
0	PH02Gene43728	PH02Gene43728	0.924858	0.770717	0.263032	2.37292e-170	9.38869e-166	hypothetical protein BRADI_3g51397v3 [Brachypodium distachyon]	GO:0004674(protein serine/threonine kinase activity);GO:0004842(ubiquitin-protein transferase activity);GO:0005524(ATP binding);GO:0005886(plasma membrane);GO:0006468(protein phosphorylation);GO:0016301(kinase activity);GO:0016567(protein ubiquitination);GO:0046777(protein autophosphorylation)	NA	NA	NA
0	PH02Gene06273	PH02Gene06273	0.63987	0.53274	0.264346	8.08624e-170	3.1994e-165	ribosome assembly protein 4-like [Aegilops tauschii subsp. tauschii]	GO:0005634(nucleus);GO:0005816(spindle pole body);GO:0005881(cytoplasmic microtubule);GO:0030473(nuclear migration along microtubule);GO:0043935(sexual sporulation resulting in formation of a cellular spore);GO:0048315(conidium formation);GO:0051010(microtubule plus-end binding);GO:1903033(positive regulation of microtubule plus-end binding);GO:2000582(positive regulation of ATP-dependent microtu…	04120(Ubiquitin mediated proteolysis)	K10260	NA
0	PH02Gene16749	PH02Gene16749	0.724084	0.594092	0.285469	2.06055e-164	8.15276e-160	probable serine/threonine-protein kinase DDB_G0267686 isoform X2 [Brachypodium distachyon]	GO:0004712(protein serine/threonine/tyrosine kinase activity);GO:0005524(ATP binding);GO:0005634(nucleus);GO:0006355(regulation of transcription, DNA-templated);GO:0006468(protein phosphorylation);GO:0016301(kinase activity)	NA	NA	NA
0	PH02Gene04907	PH02Gene04907	1.22405	0.980143	0.320599	4.93454e-163	1.9524e-158	probable UDP-N-acetylglucosamine--peptide N-acetylglucosaminyltransferase SEC isoform X2 [Brachypodium distachyon]	GO:0005634(nucleus);GO:0006493(protein O-linked glycosylation);GO:0007275(multicellular organism development);GO:0016757(transferase activity, transferring glycosyl groups)	00514(Other types of O-glycan biosynthesis)	K09667	EC:2.4.1.255
0	PH02Gene01449	PH02Gene01449	0.844533	0.687469	0.29686	5.17609e-163	2.04797e-158	AP2/ERF and B3 domain-containing protein [Panicum miliaceum]	GO:0003677(DNA binding);GO:0003700(DNA binding transcription factor activity);GO:0005515(protein binding);GO:0005634(nucleus);GO:0006351(transcription, DNA-templated);GO:0009873(ethylene-activated signaling pathway);GO:0043565(sequence-specific DNA binding);GO:0045892(negative regulation of transcription, DNA-templated)	NA	NA	NA
0	PH02Gene16773	PH02Gene16773	0.852371	0.672733	0.341447	1.031e-161	4.07926e-157	PREDICTED: calpain-type cysteine protease ADL1 [Oryza brachyantha]	GO:0001558(regulation of cell growth);GO:0004198(calcium-dependent cysteine-type endopeptidase activity);GO:0005737(cytoplasm);GO:0005789(endoplasmic reticulum membrane);GO:0005887(integral component of plasma membrane);GO:0006508(proteolysis);GO:0008234(cysteine-type peptidase activity);GO:0009793(embryo development ending in seed dormancy);GO:0009934(regulation of meristem structural organizati…	NA	NA	NA
0	PH02Gene20998	PH02Gene20998	0.952327	0.772015	0.302829	1.34176e-160	5.30879e-156	uncharacterized protein C2845_PM02G46850 [Panicum miliaceum]	GO:0003674(molecular_function);GO:0008150(biological_process);GO:0009507(chloroplast)	NA	NA	NA
0	PH02Gene20871	PH02Gene20871	0.973569	0.764445	0.348871	1.84479e-160	7.29911e-156	hypothetical protein C2845_PM02G37140 [Panicum miliaceum]	GO:0003676(nucleic acid binding);GO:0005634(nucleus);GO:0006397(mRNA processing)	NA	NA	NA
0	PH02Gene27952	PH02Gene27952	0.87529	0.717441	0.286901	7.60079e-160	3.00733e-155	abscisic acid 8'-hydroxylase 3 isoform X1 [Oryza sativa Japonica Group]	GO:0007275(multicellular organism development);GO:0010268(brassinosteroid homeostasis);GO:0010295((+)-abscisic acid 8'-hydroxylase activity);GO:0016125(sterol metabolic process);GO:0016132(brassinosteroid biosynthetic process)	00906(Carotenoid biosynthesis)	K09843	EC:1.14.13.93
0	PH02Gene11220	PH02Gene11220	0.96272	0.735009	0.389354	1.72325e-159	6.8182e-155	uncharacterized protein LOC100829964 isoform X1 [Brachypodium distachyon]	NA	NA	NA	NA
0	PH02Gene44274	PH02Gene44274	0.817864	0.681017	0.264169	2.20042e-158	8.7062e-154	regulator of nonsense transcripts 1 homolog isoform X1 [Oryza sativa Japonica Group]	GO:0000184(nuclear-transcribed mRNA catabolic process, nonsense-mediated decay);GO:0000932(P-body);GO:0003677(DNA binding);GO:0003724(RNA helicase activity);GO:0003729(mRNA binding);GO:0004386(helicase activity);GO:0005515(protein binding);GO:0005524(ATP binding);GO:0005737(cytoplasm);GO:0005829(cytosol);GO:0005886(plasma membrane);GO:0008270(zinc ion binding);GO:0009506(plasmodesma);GO:0009611(r…	03013(RNA transport);03015(mRNA surveillance pathway)	K14326	EC:3.6.4.-
0	PH02Gene17129	PH02Gene17129	1.41174	0.976901	0.53119	2.50355e-158	9.90556e-154	putative heat stress transcription factor A-6a [Brachypodium distachyon]	GO:0042802(identical protein binding)	NA	NA	NA
0	PH02Gene35676	PH02Gene35676	0.76477	0.624677	0.291917	2.87784e-155	1.13865e-150	protein CHROMATIN REMODELING 5 [Brachypodium distachyon]	GO:0003677(DNA binding);GO:0003682(chromatin binding);GO:0004386(helicase activity);GO:0005524(ATP binding);GO:0005634(nucleus);GO:0006333(chromatin assembly or disassembly);GO:0009506(plasmodesma)	NA	NA	NA
0	PH02Gene12913	PH02Gene12913	0.74067	0.615708	0.266586	2.14657e-145	8.49313e-141	unknown protein [Oryza sativa Japonica Group]	GO:0005737(cytoplasm);GO:0030001(metal ion transport);GO:0046914(transition metal ion binding);GO:0046916(cellular transition metal ion homeostasis)	NA	NA	NA
0	PH02Gene24538	PH02Gene24538	1.23959	0.978171	0.341703	1.55227e-129	6.14169e-125	inositol hexakisphosphate and diphosphoinositol-pentakisphosphate kinase VIP2 isoform X1 [Oryza sativa Japonica Group]	GO:0000828(inositol hexakisphosphate kinase activity);GO:0000829(inositol heptakisphosphate kinase activity);GO:0005737(cytoplasm);GO:0005886(plasma membrane);GO:0006020(inositol metabolic process);GO:0009817(defense response to fungus, incompatible interaction);GO:0009861(jasmonic acid and ethylene-dependent systemic resistance);GO:0032958(inositol phosphate biosynthetic process);GO:0033857(diph…	04070(Phosphatidylinositol signaling system)	K13024	EC:2.7.4.24
0	PH02Gene01788	PH02Gene01788	0.957457	0.768079	0.317953	6.97368e-126	2.75921e-121	PREDICTED: probable LRR receptor-like serine/threonine-protein kinase At1g56140 [Oryza brachyantha]	GO:0004674(protein serine/threonine kinase activity);GO:0005886(plasma membrane)	NA	NA	NA
0	PH02Gene27470	PH02Gene27470	36.2994	29.8912	0.280223	1.61223e-111	6.37895e-107	PREDICTED: glutamate dehydrogenase A-like [Oryza brachyantha]	GO:0004352(glutamate dehydrogenase (NAD+) activity);GO:0004353(glutamate dehydrogenase [NAD(P)+] activity);GO:0005507(copper ion binding);GO:0005524(ATP binding);GO:0005737(cytoplasm);GO:0005739(mitochondrion);GO:0005774(vacuolar membrane);GO:0005794(Golgi apparatus);GO:0006520(cellular amino acid metabolic process);GO:0008270(zinc ion binding);GO:0009651(response to salt stress);GO:0016491(oxido…	00910(Nitrogen metabolism);00250(Alanine, aspartate and glutamate metabolism);00220(Arginine biosynthesis);00471(D-Glutamine and D-glutamate metabolism)	K00261	EC:1.4.1.3
0	PH02Gene37329	PH02Gene37329	36.4391	29.9269	0.284042	1.16557e-78	4.6117e-74	Sugar transport protein 1 [Dichanthelium oligosanthes]	GO:0005351(carbohydrate:proton symporter activity);GO:0005355(glucose transmembrane transporter activity);GO:0005887(integral component of plasma membrane);GO:0046323(glucose import)	NA	NA	NA
1	PH02Gene35378	PH02Gene35378	12.2609	4.50753	1.44366	0	0	tetraspanin-8 [Oryza sativa Japonica Group]	GO:0003674(molecular_function);GO:0005576(extracellular region);GO:0005794(Golgi apparatus);GO:0005886(plasma membrane);GO:0007568(aging);GO:0009506(plasmodesma);GO:0016020(membrane);GO:0016021(integral component of membrane);GO:0050829(defense response to Gram-negative bacterium);GO:0099402(plant organ development)	NA	NA	NA
1	PH02Gene48792	PH02Gene48792	9.47857	3.73943	1.34185	0	0	hypothetical protein OsI_08191 [Oryza sativa Indica Group]	GO:0004185(serine-type carboxypeptidase activity);GO:0005773(vacuole);GO:0051603(proteolysis involved in cellular protein catabolic process)	NA	NA	NA
1	PH02Gene05243	PH02Gene05243	7.32513	2.93966	1.31721	0	0	anthranilate O-methyltransferase 2 [Oryza sativa Japonica Group]	GO:0005634(nucleus);GO:0008757(S-adenosylmethionine-dependent methyltransferase activity);GO:0032259(methylation)	NA	NA	NA
1	PH02Gene28034	PH02Gene28034	8.78908	3.8047	1.20793	0	0	BURP domain-containing protein 10 [Oryza sativa Japonica Group]	GO:0009555(pollen development)	NA	NA	NA
1	PH02Gene04344	PH02Gene04344	12.4121	5.37865	1.20643	0	0	hypothetical protein OsI_19884 [Oryza sativa Indica Group]	GO:0004568(chitinase activity);GO:0050832(defense response to fungus)	00520(Amino sugar and nucleotide sugar metabolism)	K01183	EC:3.2.1.14
1	PH02Gene04869	PH02Gene04869	7.91289	3.54494	1.15844	0	0	PREDICTED: endoglucanase 7 [Oryza brachyantha]	GO:0004553(hydrolase activity, hydrolyzing O-glycosyl compounds);GO:0005576(extracellular region);GO:0008810(cellulase activity);GO:0030245(cellulose catabolic process);GO:0071555(cell wall organization)	00500(Starch and sucrose metabolism)	K01179	EC:3.2.1.4
1	PH02Gene45651	PH02Gene45651	23.3996	10.9055	1.10143	0	0	hypothetical protein OsI_30931 [Oryza sativa Indica Group]	GO:0005886(plasma membrane);GO:0016021(integral component of membrane);GO:0042626(ATPase activity, coupled to transmembrane movement of substances)	02010(ABC transporters)	K05681	NA
1	PH02Gene33633	PH02Gene33633	5.8383	2.7751	1.07301	0	0	water channel protein [Festuca arundinacea]	GO:0005773(vacuole);GO:0005887(integral component of plasma membrane);GO:0009506(plasmodesma);GO:0009992(cellular water homeostasis);GO:0015250(water channel activity);GO:0015254(glycerol channel activity);GO:0034220(ion transmembrane transport)	NA	NA	NA
1	PH02Gene33454	PH02Gene33454	4.6692	2.23961	1.05993	0	0	protein NRT1/ PTR FAMILY 1.2 [Setaria italica]	GO:0005215(transporter activity);GO:0005886(plasma membrane);GO:0006857(oligopeptide transport);GO:0015706(nitrate transport);GO:0016020(membrane);GO:0016021(integral component of membrane);GO:0055085(transmembrane transport);GO:0080054(low-affinity nitrate transmembrane transporter activity)	NA	NA	NA
1	PH02Gene17218	PH02Gene17218	4.78696	2.3543	1.02381	0	0	putative transcription factor WRKY [Oryza meyeriana var. granulata]	GO:0003677(DNA binding);GO:0003700(DNA binding transcription factor activity);GO:0005515(protein binding);GO:0005634(nucleus);GO:0006351(transcription, DNA-templated);GO:0006355(regulation of transcription, DNA-templated);GO:0009507(chloroplast);GO:0009751(response to salicylic acid);GO:0009816(defense response to bacterium, incompatible interaction);GO:0010150(leaf senescence);GO:0010193(respons…	04626(Plant-pathogen interaction)	K16225	NA
1	PH02Gene12534	PH02Gene12534	3.50358	1.74573	1.005	0	0	PREDICTED: CBS domain-containing protein CBSX3, mitochondrial [Oryza brachyantha]	GO:0005739(mitochondrion);GO:0009651(response to salt stress);GO:0045454(cell redox homeostasis);GO:0050897(cobalt ion binding)	NA	NA	NA
1	PH02Gene02945	PH02Gene02945	5.61637	2.89217	0.957488	0	0	predicted protein [Hordeum vulgare subsp. vulgare]	GO:0004497(monooxygenase activity);GO:0055114(oxidation-reduction process)	NA	NA	NA
1	PH02Gene06808	PH02Gene06808	3.93631	2.0339	0.952593	0	0	PREDICTED: probable NAD kinase 1 [Oryza brachyantha]	GO:0003951(NAD+ kinase activity);GO:0005516(calmodulin binding);GO:0005524(ATP binding);GO:0005737(cytoplasm);GO:0006741(NADP biosynthetic process);GO:0016021(integral component of membrane);GO:0016310(phosphorylation);GO:0019363(pyridine nucleotide biosynthetic process);GO:0019674(NAD metabolic process);GO:0042736(NADH kinase activity)	00760(Nicotinate and nicotinamide metabolism)	K00858	EC:2.7.1.23
1	PH02Gene34290	PH02Gene34290	4.31147	2.23455	0.948195	0	0	uncharacterized protein LOC100824987 [Brachypodium distachyon]	GO:0003674(molecular_function);GO:0005634(nucleus);GO:0005886(plasma membrane);GO:0009975(cyclase activity);GO:0016021(integral component of membrane)	NA	NA	NA
1	PH02Gene50208	PH02Gene50208	23.7369	12.4574	0.930128	0	0	hypothetical protein OsI_22823 [Oryza sativa Indica Group]	GO:0005887(integral component of plasma membrane);GO:0009705(plant-type vacuole membrane);GO:0009992(cellular water homeostasis);GO:0015250(water channel activity);GO:0015254(glycerol channel activity);GO:0034220(ion transmembrane transport);GO:0042807(central vacuole)	NA	NA	NA
1	PH02Gene19725	PH02Gene19725	23.4548	12.5448	0.902793	0	0	water channel protein [Festuca arundinacea]	GO:0005773(vacuole);GO:0005887(integral component of plasma membrane);GO:0009506(plasmodesma);GO:0009992(cellular water homeostasis);GO:0015250(water channel activity);GO:0015254(glycerol channel activity);GO:0034220(ion transmembrane transport)	NA	NA	NA
1	PH02Gene45430	PH02Gene45430	6.04805	3.26414	0.889769	0	0	uncharacterized protein LOC4344087 [Oryza sativa Japonica Group]	GO:0006368(transcription elongation from RNA polymerase II promoter);GO:0070449(elongin complex)	NA	NA	NA
1	PH02Gene43894	PH02Gene43894	4.03396	2.2306	0.854764	0	0	protein ENHANCED DISEASE RESISTANCE 4 [Brachypodium distachyon]	NA	NA	NA	NA
1	PH02Gene22806	PH02Gene22806	11.6183	6.42445	0.854748	0	0	NA	NA	NA	NA	NA
1	PH02Gene40954	PH02Gene40954	9.9859	5.55753	0.845448	0	0	aspartyl protease family protein 1 [Setaria italica]	GO:0004190(aspartic-type endopeptidase activity);GO:0006508(proteolysis);GO:0030163(protein catabolic process)	NA	NA	NA
1	PH02Gene00514	PH02Gene00514	7.31494	4.08538	0.840378	0	0	PREDICTED: aquaporin PIP1-1 [Oryza brachyantha]	GO:0005773(vacuole);GO:0005887(integral component of plasma membrane);GO:0009506(plasmodesma);GO:0009992(cellular water homeostasis);GO:0015250(water channel activity);GO:0015254(glycerol channel activity);GO:0034220(ion transmembrane transport)	NA	NA	NA
1	PH02Gene12524	PH02Gene12524	5.6501	3.1612	0.837801	0	0	PREDICTED: linoleate 9S-lipoxygenase 2 [Oryza brachyantha]	GO:0005737(cytoplasm);GO:0009611(response to wounding);GO:0016165(linoleate 13S-lipoxygenase activity);GO:0051707(response to other organism)	00591(Linoleic acid metabolism)	K15718	EC:1.13.11.58
1	PH02Gene28313	PH02Gene28313	6.13652	3.44737	0.831922	0	0	thaumatin-like protein 1b [Setaria italica]	GO:0003674(molecular_function);GO:0005576(extracellular region);GO:0031225(anchored component of membrane);GO:0051707(response to other organism)	03440(Homologous recombination)	K12173	NA
1	PH02Gene24335	PH02Gene24335	3.98447	2.26326	0.815987	0	0	uncharacterized protein LOC4326411 [Oryza sativa Japonica Group]	GO:0005634(nucleus)	04141(Protein processing in endoplasmic reticulum)	K14016	NA
1	PH02Gene31767	PH02Gene31767	14.0982	8.02537	0.812873	0	0	hypothetical protein OsI_01597 [Oryza sativa Indica Group]	GO:0003677(DNA binding);GO:0003700(DNA binding transcription factor activity);GO:0005634(nucleus);GO:0006351(transcription, DNA-templated);GO:0006355(regulation of transcription, DNA-templated);GO:0009873(ethylene-activated signaling pathway);GO:0034059(response to anoxia);GO:2000280(regulation of root development)	NA	NA	NA
1	PH02Gene02744	PH02Gene02744	7.86991	4.52426	0.798665	0	0	xyloglucan endotransglucosylase hydrolase 2 [Bambusa oldhamii]	GO:0004553(hydrolase activity, hydrolyzing O-glycosyl compounds);GO:0005618(cell wall);GO:0005794(Golgi apparatus);GO:0009408(response to heat);GO:0009409(response to cold);GO:0009507(chloroplast);GO:0009612(response to mechanical stimulus);GO:0009664(plant-type cell wall organization);GO:0009733(response to auxin);GO:0009741(response to brassinosteroid);GO:0010411(xyloglucan metabolic process);G…	04075(Plant hormone signal transduction)	K14504	EC:2.4.1.207
1	PH02Gene05356	PH02Gene05356	5.90601	3.42474	0.786187	0	0	NAC domain-containing protein 14 isoform X1 [Oryza sativa Japonica Group]	GO:0003677(DNA binding);GO:0003700(DNA binding transcription factor activity);GO:0005634(nucleus);GO:0006351(transcription, DNA-templated);GO:0006355(regulation of transcription, DNA-templated);GO:0007275(multicellular organism development);GO:0016021(integral component of membrane)	NA	NA	NA
1	PH02Gene00429	PH02Gene00429	3.4737	2.02074	0.78159	0	0	cold-responsive protein kinase 1 [Oryza sativa Japonica Group]	GO:0004674(protein serine/threonine kinase activity);GO:0005886(plasma membrane)	NA	NA	NA
1	PH02Gene37289	PH02Gene37289	2.85738	1.70119	0.748146	0	0	aspartyl protease family protein 1 [Oryza sativa Japonica Group]	GO:0004190(aspartic-type endopeptidase activity);GO:0006508(proteolysis);GO:0030163(protein catabolic process)	NA	NA	NA
1	PH02Gene51050	PH02Gene51050	8.08559	4.84534	0.738754	0	0	PREDICTED: linoleate 9S-lipoxygenase 2 [Oryza brachyantha]	GO:0005737(cytoplasm);GO:0009611(response to wounding);GO:0016165(linoleate 13S-lipoxygenase activity);GO:0051707(response to other organism)	00591(Linoleic acid metabolism)	K15718	EC:1.13.11.58
1	PH02Gene06476	PH02Gene06476	3.34481	2.01643	0.730125	0	0	DRF-like transcription factor DRFL2c [Triticum aestivum]	GO:0003677(DNA binding);GO:0003700(DNA binding transcription factor activity);GO:0005515(protein binding);GO:0005634(nucleus);GO:0006351(transcription, DNA-templated);GO:0006355(regulation of transcription, DNA-templated);GO:0006970(response to osmotic stress);GO:0009409(response to cold);GO:0009414(response to water deprivation);GO:0009416(response to light stimulus);GO:0009611(response to wound…	NA	NA	NA
1	PH02Gene27896	PH02Gene27896	6.68738	4.04403	0.725647	0	0	apocytochrome b (mitochondrion) [Ferrocalamus rimosivaginus]	GO:0005739(mitochondrion)	00190(Oxidative phosphorylation)	K00412	NA
1	PH02Gene09181	PH02Gene09181	3.04533	1.84549	0.722595	0	0	pyrophosphate--fructose 6-phosphate 1-phosphotransferase subunit alpha [Setaria italica]	GO:0003872(6-phosphofructokinase activity);GO:0005524(ATP binding);GO:0005737(cytoplasm);GO:0005829(cytosol);GO:0006096(glycolytic process);GO:0010317(pyrophosphate-dependent phosphofructokinase complex, alpha-subunit complex);GO:0015979(photosynthesis);GO:0046872(metal ion binding);GO:0047334(diphosphate-fructose-6-phosphate 1-phosphotransferase activity)	00010(Glycolysis / Gluconeogenesis);00030(Pentose phosphate pathway);00051(Fructose and mannose metabolism)	K00895	EC:2.7.1.90
1	PH02Gene38604	PH02Gene38604	2.8182	1.73129	0.70293	0	0	GTPase activating protein 1 [Oryza sativa Japonica Group]	GO:0005096(GTPase activator activity);GO:0005829(cytosol);GO:0009651(response to salt stress);GO:0043547(positive regulation of GTPase activity);GO:1901002(positive regulation of response to salt stress)	04144(Endocytosis)	K12486	NA
1	PH02Gene13165	PH02Gene13165	4.30333	2.64819	0.700448	0	0	transcription factor bHLH35-like [Aegilops tauschii subsp. tauschii]	GO:0005634(nucleus)	NA	NA	NA
1	PH02Gene27994	PH02Gene27994	3.31427	2.04295	0.698035	0	0	putative anthocyanidin reductase [Oryza sativa Japonica Group]	GO:0003824(catalytic activity);GO:0005634(nucleus);GO:0045551(cinnamyl-alcohol dehydrogenase activity);GO:0050662(coenzyme binding)	00941(Flavonoid biosynthesis)	K08695	EC:1.3.1.77
1	PH02Gene28983	PH02Gene28983	16.9076	10.5443	0.681209	0	0	clp protease proteolytic subunit (chloroplast) [Phyllostachys edulis]	GO:0009536(plastid)	NA	NA	NA
1	PH02Gene43681	PH02Gene43681	7.74851	4.89624	0.662244	0	0	ABC transporter A family member 8-like isoform X1 [Aegilops tauschii subsp. tauschii]	GO:0006869(lipid transport);GO:0042626(ATPase activity, coupled to transmembrane movement of substances);GO:0043231(intracellular membrane-bounded organelle)	02010(ABC transporters)	K05643	NA
1	PH02Gene10794	PH02Gene10794	5.61923	3.5585	0.659102	0	0	PREDICTED: uncharacterized protein LOC102713247 [Oryza brachyantha]	GO:0003674(molecular_function);GO:0005634(nucleus);GO:0008150(biological_process)	NA	NA	NA
1	PH02Gene01001	PH02Gene01001	3.04418	1.93168	0.656198	0	0	DRF-like transcription factor DRFL2c [Triticum aestivum]	GO:0003677(DNA binding);GO:0003700(DNA binding transcription factor activity);GO:0005515(protein binding);GO:0005634(nucleus);GO:0006351(transcription, DNA-templated);GO:0006355(regulation of transcription, DNA-templated);GO:0006970(response to osmotic stress);GO:0009409(response to cold);GO:0009414(response to water deprivation);GO:0009416(response to light stimulus);GO:0009611(response to wound…	NA	NA	NA
1	PH02Gene03409	PH02Gene03409	3.42756	2.19193	0.644982	0	0	phosphoglucan phosphatase LSF2, chloroplastic [Sorghum bicolor]	GO:0009507(chloroplast)	NA	NA	NA
1	PH02Gene03241	PH02Gene03241	5.98814	3.84742	0.638216	0	0	PREDICTED: F-box protein SKIP14 [Oryza brachyantha]	GO:0005515(protein binding);GO:0005634(nucleus);GO:0005829(cytosol);GO:0009788(negative regulation of abscisic acid-activated signaling pathway);GO:0016567(protein ubiquitination);GO:0016579(protein deubiquitination)	NA	NA	NA
1	PH02Gene21788	PH02Gene21788	3.61414	2.33743	0.628731	0	0	xylose isomerase [Setaria italica]	GO:0005737(cytoplasm);GO:0016020(membrane)	00040(Pentose and glucuronate interconversions);00051(Fructose and mannose metabolism)	K01805	EC:5.3.1.5
1	PH02Gene39887	PH02Gene39887	2.49855	1.62584	0.619908	0	0	farnesylcysteine lyase [Brachypodium distachyon]	GO:0001735(prenylcysteine oxidase activity);GO:0005774(vacuolar membrane);GO:0030327(prenylated protein catabolic process);GO:0030328(prenylcysteine catabolic process)	00900(Terpenoid backbone biosynthesis)	K05906	EC:1.8.3.5;EC:1.8.3.6
1	PH02Gene14841	PH02Gene14841	2.92049	1.90313	0.617833	0	0	vacuolar-sorting protein BRO1 [Panicum hallii]	GO:0005829(cytosol);GO:0009506(plasmodesma)	04144(Endocytosis)	K12200	NA
1	PH02Gene00211	PH02Gene00211	13.6433	8.90261	0.615889	0	0	PREDICTED: probable mannose-1-phosphate guanylyltransferase 1 [Oryza brachyantha]	GO:0004475(mannose-1-phosphate guanylyltransferase activity);GO:0005515(protein binding);GO:0005525(GTP binding);GO:0005634(nucleus);GO:0005737(cytoplasm);GO:0005829(cytosol);GO:0009058(biosynthetic process);GO:0009298(GDP-mannose biosynthetic process);GO:0009408(response to heat);GO:0009651(response to salt stress);GO:0009753(response to jasmonic acid);GO:0010193(response to ozone);GO:0016779(nu…	00051(Fructose and mannose metabolism);00520(Amino sugar and nucleotide sugar metabolism)	K00966	EC:2.7.7.13
1	PH02Gene27550	PH02Gene27550	3.64321	2.39883	0.602877	0	0	probable protein phosphatase 2C 2 isoform X1 [Brachypodium distachyon]	GO:0004722(protein serine/threonine phosphatase activity);GO:0005739(mitochondrion);GO:0006470(protein dephosphorylation);GO:0046872(metal ion binding)	NA	NA	NA
1	PH02Gene24144	PH02Gene24144	6.94436	4.58058	0.60031	0	0	subtilisin-like protease SBT3.17 [Brachypodium distachyon]	GO:0004252(serine-type endopeptidase activity);GO:0004866(endopeptidase inhibitor activity);GO:0005829(cytosol);GO:0005886(plasma membrane)	NA	NA	NA
1	PH02Gene06102	PH02Gene06102	3.48624	2.30812	0.594953	0	0	hypothetical protein OsI_02260 [Oryza sativa Indica Group]	GO:0004022(alcohol dehydrogenase (NAD) activity);GO:0005794(Golgi apparatus);GO:0005829(cytosol);GO:0005886(plasma membrane);GO:0009506(plasmodesma);GO:0050662(coenzyme binding)	00940(Phenylpropanoid biosynthesis)	K09753	EC:1.2.1.44
1	PH02Gene04799	PH02Gene04799	3.3971	2.27365	0.579295	0	0	ubiquitin fusion degradation protein [Triticum aestivum]	GO:0003674(molecular_function);GO:0005829(cytosol);GO:0006511(ubiquitin-dependent protein catabolic process);GO:0009507(chloroplast)	04141(Protein processing in endoplasmic reticulum)	K14016	NA
1	PH02Gene42289	PH02Gene42289	6.33033	4.24159	0.577676	0	0	PREDICTED: dehydration-responsive element-binding protein 2B-like isoform X1 [Oryza brachyantha]	GO:0003700(DNA binding transcription factor activity);GO:0005634(nucleus);GO:0043565(sequence-specific DNA binding);GO:0044212(transcription regulatory region DNA binding);GO:0045893(positive regulation of transcription, DNA-templated)	NA	NA	NA
1	PH02Gene05866	PH02Gene05866	7.29557	4.93821	0.563033	0	0	F-box protein PP2-B10 [Oryza sativa Japonica Group]	GO:0005634(nucleus);GO:0016567(protein ubiquitination);GO:0030246(carbohydrate binding)	NA	NA	NA
1	PH02Gene00246	PH02Gene00246	6.61334	4.55185	0.538926	0	0	unnamed protein product [Triticum aestivum]	GO:0004601(peroxidase activity);GO:0009505(plant-type cell wall);GO:0009664(plant-type cell wall organization)	00940(Phenylpropanoid biosynthesis)	K00430	EC:1.11.1.7
1	PH02Gene11329	PH02Gene11329	5.06	3.52914	0.519821	0	0	PREDICTED: F-box protein SKIP14 [Oryza brachyantha]	GO:0005515(protein binding);GO:0005634(nucleus);GO:0005829(cytosol);GO:0009788(negative regulation of abscisic acid-activated signaling pathway);GO:0016567(protein ubiquitination);GO:0016579(protein deubiquitination)	NA	NA	NA
1	PH02Gene17912	PH02Gene17912	1.90179	1.33427	0.511304	0	0	putative chitin-inducible gibberellin-responsive protein [Bambusa ventricosa]	GO:0003700(DNA binding transcription factor activity);GO:0005634(nucleus);GO:0006355(regulation of transcription, DNA-templated);GO:0043565(sequence-specific DNA binding)	04075(Plant hormone signal transduction)	K14494	NA
1	PH02Gene00881	PH02Gene00881	3.97544	2.80318	0.504054	0	0	Beta-carotene 3-hydroxylase, chloroplastic [Dichanthelium oligosanthes]	GO:0009507(chloroplast);GO:0016119(carotene metabolic process);GO:0016123(xanthophyll biosynthetic process)	00906(Carotenoid biosynthesis)	K15746	EC:1.14.15.24
1	PH02Gene15697	PH02Gene15697	3.4786	2.45938	0.500211	0	0	probable galacturonosyltransferase-like 1 [Setaria italica]	GO:0000271(polysaccharide biosynthetic process);GO:0005794(Golgi apparatus);GO:0016757(transferase activity, transferring glycosyl groups)	NA	NA	NA
1	PH02Gene31629	PH02Gene31629	2.43804	1.7314	0.493777	0	0	IST1-like protein [Brachypodium distachyon]	GO:0003674(molecular_function)	04144(Endocytosis)	K19476	NA
1	PH02Gene46877	PH02Gene46877	3.10975	2.21484	0.489595	0	0	hypothetical protein C2845_PM09G16430 [Panicum miliaceum]	GO:0005385(zinc ion transmembrane transporter activity);GO:0005886(plasma membrane);GO:0071577(zinc II ion transmembrane transport)	NA	NA	NA
1	PH02Gene47181	PH02Gene47181	4.57878	3.27972	0.481392	0	0	LOW QUALITY PROTEIN: putative disease resistance protein RGA3 [Oryza sativa Japonica Group]	GO:0005515(protein binding);GO:0005524(ATP binding);GO:0005576(extracellular region);GO:0006952(defense response);GO:0043531(ADP binding)	NA	NA	NA
1	PH02Gene36382	PH02Gene36382	2.81322	2.01625	0.480549	0	0	hypothetical protein GQ55_9G198200 [Panicum hallii var. hallii]	GO:0005829(cytosol);GO:0009506(plasmodesma)	04144(Endocytosis)	K12200	NA
1	PH02Gene02554	PH02Gene02554	4.39335	3.16184	0.474558	0	0	hypothetical protein OsJ_26089 [Oryza sativa Japonica Group]	GO:0006820(anion transport);GO:0016021(integral component of membrane);GO:0022857(transmembrane transporter activity);GO:0055085(transmembrane transport)	NA	NA	NA
1	PH02Gene07302	PH02Gene07302	3.69818	2.72305	0.44159	0	0	uncharacterized protein LOC101778788 [Setaria italica]	GO:0004806(triglyceride lipase activity);GO:0005516(calmodulin binding);GO:0005886(plasma membrane);GO:0006629(lipid metabolic process)	NA	NA	NA
1	PH02Gene06923	PH02Gene06923	3.3492	2.46794	0.440508	0	0	FT-interacting protein 1 [Setaria italica]	GO:0005509(calcium ion binding);GO:0005544(calcium-dependent phospholipid binding);GO:0005886(plasma membrane)	00270(Cysteine and methionine metabolism);00450(Selenocompound metabolism)	K00549	EC:2.1.1.14
1	PH02Gene04686	PH02Gene04686	3.92277	2.90294	0.434359	0	0	beta-glucosidase 31-like [Panicum miliaceum]	GO:0008422(beta-glucosidase activity);GO:1901657(glycosyl compound metabolic process)	00500(Starch and sucrose metabolism);00460(Cyanoamino acid metabolism);00940(Phenylpropanoid biosynthesis)	K01188	EC:3.2.1.21
1	PH02Gene34187	PH02Gene34187	3.37983	2.52106	0.422919	0	0	probable acyl-CoA dehydrogenase IBR3 isoform X3 [Brachypodium distachyon]	GO:0000062(fatty-acyl-CoA binding);GO:0003995(acyl-CoA dehydrogenase activity);GO:0009055(electron transfer activity);GO:0033539(fatty acid beta-oxidation using acyl-CoA dehydrogenase);GO:0050660(flavin adenine dinucleotide binding);GO:0052890(oxidoreductase activity, acting on the CH-CH group of donors, with a flavin as acceptor);GO:0055088(lipid homeostasis)	00640(Propanoate metabolism);00071(Fatty acid degradation);00280(Valine, leucine and isoleucine degradation);00410(beta-Alanine metabolism)	K00249	EC:1.3.8.7
1	PH02Gene06309	PH02Gene06309	3.14616	2.34806	0.422127	0	0	uncharacterized protein C2845_PM08G02720 [Panicum miliaceum]	GO:0003674(molecular_function);GO:0005634(nucleus);GO:0008150(biological_process)	NA	NA	NA
1	PH02Gene26448	PH02Gene26448	3.51827	2.63585	0.416597	0	0	NDR1/HIN1-like protein 1 [Oryza sativa Japonica Group]	GO:0006952(defense response);GO:0009506(plasmodesma);GO:0046658(anchored component of plasma membrane)	NA	NA	NA
1	PH02Gene40892	PH02Gene40892	2.65735	1.99335	0.414796	0	0	PREDICTED: uncharacterized protein LOC102710767 [Oryza brachyantha]	GO:0003674(molecular_function);GO:0009507(chloroplast);GO:0010051(xylem and phloem pattern formation)	NA	NA	NA
1	PH02Gene29438	PH02Gene29438	3.26967	2.47387	0.402372	0	0	DNA-binding protein MNB1B [Brachypodium distachyon]	GO:0000785(chromatin);GO:0003677(DNA binding);GO:0003682(chromatin binding);GO:0003700(DNA binding transcription factor activity);GO:0005634(nucleus);GO:0005829(cytosol);GO:0006333(chromatin assembly or disassembly);GO:0030527(structural constituent of chromatin)	03410(Base excision repair)	K10802	NA
1	PH02Gene18323	PH02Gene18323	3.05196	2.31253	0.400263	0	0	probable protein phosphatase 2C 27 isoform X1 [Brachypodium distachyon]	GO:0004722(protein serine/threonine phosphatase activity);GO:0005515(protein binding);GO:0005634(nucleus);GO:0005737(cytoplasm);GO:0005829(cytosol);GO:0006470(protein dephosphorylation);GO:0046872(metal ion binding);GO:0050688(regulation of defense response to virus)	NA	NA	NA
1	PH02Gene24443	PH02Gene24443	6.15205	4.67399	0.396414	0	0	OSJNBa0029H02.4 [Oryza sativa Japonica Group]	GO:0004014(adenosylmethionine decarboxylase activity);GO:0005829(cytosol);GO:0006597(spermine biosynthetic process);GO:0008295(spermidine biosynthetic process)	00270(Cysteine and methionine metabolism);00330(Arginine and proline metabolism)	K01611	EC:4.1.1.50
1	PH02Gene18563	PH02Gene18563	2.22087	1.68925	0.394747	0	0	protein NBR1 homolog [Brachypodium distachyon]	GO:0005515(protein binding);GO:0005737(cytoplasm);GO:0005773(vacuole);GO:0008270(zinc ion binding);GO:0015031(protein transport);GO:0016236(macroautophagy);GO:0043130(ubiquitin binding);GO:0051258(protein polymerization)	NA	NA	NA
1	PH02Gene06339	PH02Gene06339	2.7595	2.10205	0.392611	0	0	calcium-dependent protein kinase 15 [Panicum hallii]	GO:0004683(calmodulin-dependent protein kinase activity);GO:0005516(calmodulin binding);GO:0005634(nucleus);GO:0005737(cytoplasm);GO:0009738(abscisic acid-activated signaling pathway);GO:0009931(calcium-dependent protein serine/threonine kinase activity);GO:0018105(peptidyl-serine phosphorylation);GO:0035556(intracellular signal transduction);GO:0046777(protein autophosphorylation)	04626(Plant-pathogen interaction)	K13412	EC:2.7.11.1
1	PH02Gene01566	PH02Gene01566	3.13964	2.39551	0.390263	0	0	CBS domain-containing protein CBSX5-like [Panicum hallii]	GO:0005576(extracellular region);GO:0008150(biological_process)	NA	NA	NA
1	PH02Gene46198	PH02Gene46198	5.64274	4.32218	0.384638	0	0	PREDICTED: AAA-ATPase At3g50940-like [Oryza brachyantha]	GO:0002237(response to molecule of bacterial origin);GO:0005524(ATP binding);GO:0005739(mitochondrion);GO:0005740(mitochondrial envelope);GO:0005741(mitochondrial outer membrane);GO:0005886(plasma membrane);GO:0008219(cell death);GO:0009411(response to UV);GO:0009617(response to bacterium);GO:0009626(plant-type hypersensitive response);GO:0009863(salicylic acid mediated signaling pathway);GO:0016…	NA	NA	NA
1	PH02Gene31762	PH02Gene31762	14.6332	11.2093	0.384541	0	0	NADPH--cytochrome P450 reductase [Brachypodium distachyon]	GO:0030586([methionine synthase] reductase activity)	NA	NA	NA
1	PH02Gene13595	PH02Gene13595	4.04401	3.12812	0.370491	0	0	hypothetical protein GQ55_5G049200 [Panicum hallii var. hallii]	GO:0003712(transcription cofactor activity);GO:0004402(histone acetyltransferase activity);GO:0005515(protein binding);GO:0005516(calmodulin binding);GO:0005634(nucleus);GO:0005737(cytoplasm);GO:0006355(regulation of transcription, DNA-templated);GO:0007623(circadian rhythm);GO:0008270(zinc ion binding);GO:0009409(response to cold);GO:0009553(embryo sac development);GO:0009555(pollen development)…	NA	NA	NA
1	PH02Gene08367	PH02Gene08367	3.20393	2.486	0.366015	0	0	cyclin-dependent kinase F-3 isoform X2 [Oryza sativa Japonica Group]	GO:0004672(protein kinase activity);GO:0004674(protein serine/threonine kinase activity);GO:0004693(cyclin-dependent protein serine/threonine kinase activity);GO:0005524(ATP binding);GO:0005634(nucleus);GO:0005737(cytoplasm);GO:0006468(protein phosphorylation);GO:0010468(regulation of gene expression);GO:0016301(kinase activity);GO:0035556(intracellular signal transduction)	NA	NA	NA
1	PH02Gene17639	PH02Gene17639	3.1439	2.45215	0.358509	0	0	PREDICTED: potassium transporter 7 [Oryza brachyantha]	GO:0015079(potassium ion transmembrane transporter activity);GO:0016020(membrane)	NA	NA	NA
1	PH02Gene02567	PH02Gene02567	3.4059	2.67185	0.3502	0	0	NAC domain-containing protein 14 isoform X2 [Oryza sativa Japonica Group]	GO:0003677(DNA binding);GO:0003700(DNA binding transcription factor activity);GO:0005634(nucleus);GO:0006351(transcription, DNA-templated);GO:0006355(regulation of transcription, DNA-templated);GO:0007275(multicellular organism development);GO:0016021(integral component of membrane)	NA	NA	NA
1	PH02Gene21017	PH02Gene21017	2.70838	2.13342	0.344259	0	0	3-ketoacyl-CoA synthase 11 [Brachypodium distachyon]	GO:0005634(nucleus);GO:0006633(fatty acid biosynthetic process);GO:0009409(response to cold);GO:0009416(response to light stimulus);GO:0016021(integral component of membrane);GO:0102336(3-oxo-arachidoyl-CoA synthase activity);GO:0102337(3-oxo-cerotoyl-CoA synthase activity);GO:0102338(3-oxo-lignoceronyl-CoA synthase activity);GO:0102756(very-long-chain 3-ketoacyl-CoA synthase activity)	00062(Fatty acid elongation)	K15397	EC:2.3.1.199
1	PH02Gene18403	PH02Gene18403	2.33781	1.84464	0.341814	0	0	PREDICTED: dynamin-related protein 5A [Oryza brachyantha]	GO:0005515(protein binding)	04144(Endocytosis)	K01528	EC:3.6.5.5
1	PH02Gene26136	PH02Gene26136	2.47473	1.973	0.326879	0	0	uncharacterized protein LOC100838789 [Brachypodium distachyon]	GO:0003674(molecular_function);GO:0005634(nucleus)	04144(Endocytosis)	K19476	NA
1	PH02Gene19353	PH02Gene19353	3.08204	2.46607	0.321674	0	0	ABC transporter G family member 44 [Oryza sativa Japonica Group]	GO:0005886(plasma membrane);GO:0016021(integral component of membrane);GO:0042626(ATPase activity, coupled to transmembrane movement of substances)	02010(ABC transporters)	K05681	NA
1	PH02Gene18494	PH02Gene18494	2.74605	2.19921	0.320373	0	0	NAC4 transcription factor [Bambusa emeiensis]	GO:0003677(DNA binding);GO:0003700(DNA binding transcription factor activity);GO:0005634(nucleus);GO:0006351(transcription, DNA-templated);GO:0006355(regulation of transcription, DNA-templated);GO:0007275(multicellular organism development);GO:0090602(sieve element enucleation);GO:0090603(sieve element differentiation)	NA	NA	NA
1	PH02Gene33178	PH02Gene33178	3.04312	2.45248	0.311309	0	0	transmembrane protein 184A [Brachypodium distachyon]	GO:0005215(transporter activity);GO:0006810(transport);GO:0016021(integral component of membrane)	NA	NA	NA
1	PH02Gene10997	PH02Gene10997	4.31703	3.48023	0.310856	0	0	heavy metal-associated isoprenylated plant protein 6 [Setaria italica]	GO:0005737(cytoplasm);GO:0030001(metal ion transport);GO:0046914(transition metal ion binding);GO:0046916(cellular transition metal ion homeostasis)	NA	NA	NA
1	PH02Gene39160	PH02Gene39160	2.95359	2.40535	0.296227	0	0	agmatine deiminase-like isoform X1 [Aegilops tauschii subsp. tauschii]	GO:0004668(protein-arginine deiminase activity);GO:0005634(nucleus);GO:0006596(polyamine biosynthetic process);GO:0009446(putrescine biosynthetic process);GO:0009793(embryo development ending in seed dormancy);GO:0033388(putrescine biosynthetic process from arginine);GO:0047632(agmatine deiminase activity)	00330(Arginine and proline metabolism)	K10536	EC:3.5.3.12
1	PH02Gene01813	PH02Gene01813	4.98522	4.06087	0.295871	0	0	ABC transporter C family member 2-like [Panicum hallii]	GO:0000325(plant-type vacuole);GO:0005516(calmodulin binding);GO:0005524(ATP binding);GO:0005773(vacuole);GO:0005774(vacuolar membrane);GO:0008559(xenobiotic transmembrane transporting ATPase activity);GO:0016021(integral component of membrane);GO:0042626(ATPase activity, coupled to transmembrane movement of substances);GO:0055085(transmembrane transport);GO:1902417((+)-abscisic acid D-glucopyran…	02010(ABC transporters)	K05666	NA
1	PH02Gene31368	PH02Gene31368	6.00089	4.92389	0.285379	0	0	xyloglucan endotransglycosylase/hydrolase protein 8-like [Aegilops tauschii subsp. tauschii]	GO:0004553(hydrolase activity, hydrolyzing O-glycosyl compounds);GO:0005576(extracellular region);GO:0005618(cell wall);GO:0009832(plant-type cell wall biogenesis);GO:0010411(xyloglucan metabolic process);GO:0016762(xyloglucan:xyloglucosyl transferase activity);GO:0016798(hydrolase activity, acting on glycosyl bonds);GO:0048046(apoplast);GO:0071555(cell wall organization)	NA	NA	NA
1	PH02Gene13486	PH02Gene13486	1.75885	1.44707	0.281492	0	0	PREDICTED: elongation factor 1-beta [Oryza brachyantha]	GO:0003746(translation elongation factor activity);GO:0005794(Golgi apparatus);GO:0005853(eukaryotic translation elongation factor 1 complex);GO:0005886(plasma membrane);GO:0006414(translational elongation)	NA	NA	NA
1	PH02Gene14054	PH02Gene14054	3.29244	2.7104	0.280648	0	0	PRA1 family protein E [Setaria italica]	GO:0003674(molecular_function);GO:0005783(endoplasmic reticulum);GO:0005794(Golgi apparatus);GO:0010008(endosome membrane);GO:0016021(integral component of membrane);GO:0016192(vesicle-mediated transport)	NA	NA	NA
1	PH02Gene21682	PH02Gene21682	3.93615	3.26301	0.27058	0	0	UDP-glucose 6-dehydrogenase 4 [Dichanthelium oligosanthes]	GO:0003979(UDP-glucose 6-dehydrogenase activity);GO:0005634(nucleus);GO:0005829(cytosol);GO:0005975(carbohydrate metabolic process);GO:0006024(glycosaminoglycan biosynthetic process);GO:0006065(UDP-glucuronate biosynthetic process)	00040(Pentose and glucuronate interconversions);00053(Ascorbate and aldarate metabolism);00520(Amino sugar and nucleotide sugar metabolism)	K00012	EC:1.1.1.22
1	PH02Gene01094	PH02Gene01094	1.86693	1.54993	0.268463	0	0	PREDICTED: endoglucanase 7 [Oryza brachyantha]	GO:0004553(hydrolase activity, hydrolyzing O-glycosyl compounds);GO:0005576(extracellular region);GO:0008810(cellulase activity);GO:0030245(cellulose catabolic process);GO:0071555(cell wall organization)	00500(Starch and sucrose metabolism)	K01179	EC:3.2.1.4
1	PH02Gene03130	PH02Gene03130	4.51332	3.75666	0.264736	0	0	phosphatidate phosphatase PAH1 isoform X2 [Oryza sativa Japonica Group]	GO:0008195(phosphatidate phosphatase activity)	00561(Glycerolipid metabolism);00564(Glycerophospholipid metabolism)	K15728	EC:3.1.3.4
1	PH02Gene30938	PH02Gene30938	2.63567	2.20048	0.260352	0	0	uncharacterized protein LOC4329160 isoform X2 [Oryza sativa Japonica Group]	GO:0042802(identical protein binding)	NA	NA	NA
1	PH02Gene18314	PH02Gene18314	5.3028	4.42731	0.260325	0	0	phosphatidylinositol:ceramide inositolphosphotransferase [Setaria italica]	GO:0005802(trans-Golgi network);GO:0005886(plasma membrane);GO:0016021(integral component of membrane);GO:0030148(sphingolipid biosynthetic process);GO:0045140(inositol phosphoceramide synthase activity)	00600(Sphingolipid metabolism)	K04714	EC:2.7.8.27
1	PH02Gene18887	PH02Gene18887	5.57236	4.50665	0.306235	4.44659e-323	1.75934e-318	probable protein phosphatase 2C 34 [Oryza sativa Japonica Group]	GO:0004722(protein serine/threonine phosphatase activity);GO:0006470(protein dephosphorylation);GO:0046872(metal ion binding)	NA	NA	NA
1	PH02Gene39788	PH02Gene39788	1.448	1.19593	0.275925	1.41797e-321	5.61033e-317	PREDICTED: sulfoquinovosyl transferase SQD2-like [Oryza brachyantha]	GO:0005886(plasma membrane);GO:0008194(UDP-glycosyltransferase activity);GO:0009247(glycolipid biosynthetic process);GO:0009507(chloroplast);GO:0009536(plastid);GO:0009941(chloroplast envelope);GO:0016021(integral component of membrane);GO:0016036(cellular response to phosphate starvation);GO:0016757(transferase activity, transferring glycosyl groups);GO:0031969(chloroplast membrane);GO:0046506(s…	00561(Glycerolipid metabolism)	K06119	EC:2.4.1.-
1	PH02Gene35870	PH02Gene35870	8.20192	5.38966	0.605768	1.85769e-321	7.35012e-317	NA	NA	NA	NA	NA
1	PH02Gene20325	PH02Gene20325	4.03794	3.32838	0.278799	8.64615e-320	3.42094e-315	PREDICTED: probable trehalose-phosphate phosphatase 1 [Oryza brachyantha]	GO:0004805(trehalose-phosphatase activity);GO:0005992(trehalose biosynthetic process);GO:0009409(response to cold);GO:0009651(response to salt stress)	00500(Starch and sucrose metabolism)	K01087	EC:3.1.3.12
1	PH02Gene15831	PH02Gene15831	1.85108	1.45066	0.351653	1.82211e-319	7.20938e-315	hypothetical protein OsI_38919 [Oryza sativa Indica Group]	GO:0005388(calcium-transporting ATPase activity);GO:0005887(integral component of plasma membrane);GO:0043231(intracellular membrane-bounded organelle)	NA	NA	NA
1	PH02Gene12445	PH02Gene12445	4.13296	2.66948	0.630617	9.30039e-319	3.67979e-314	transcription factor bHLH18 [Setaria italica]	GO:0005634(nucleus)	04016(MAPK signaling pathway - plant);04075(Plant hormone signal transduction)	K13422	NA
1	PH02Gene15784	PH02Gene15784	2.65531	2.01965	0.394779	1.28851e-318	5.09811e-314	lipid phosphate phosphatase delta [Oryza sativa Japonica Group]	GO:0005576(extracellular region);GO:0005789(endoplasmic reticulum membrane);GO:0006665(sphingolipid metabolic process);GO:0009737(response to abscisic acid);GO:0016021(integral component of membrane);GO:0016787(hydrolase activity);GO:0042392(sphingosine-1-phosphate phosphatase activity);GO:0042578(phosphoric ester hydrolase activity);GO:0090332(stomatal closure)	00600(Sphingolipid metabolism)	K04716	EC:3.1.3.-
1	PH02Gene15977	PH02Gene15977	3.96006	3.25702	0.281969	6.29993e-318	2.49263e-313	predicted protein [Hordeum vulgare subsp. vulgare]	GO:0005886(plasma membrane);GO:0007275(multicellular organism development);GO:0009506(plasmodesma);GO:0009507(chloroplast);GO:0016020(membrane);GO:0016021(integral component of membrane);GO:0046872(metal ion binding);GO:0055114(oxidation-reduction process)	NA	NA	NA
1	PH02Gene34457	PH02Gene34457	4.26545	3.36428	0.342403	1.01575e-317	4.0189e-313	soluble inorganic pyrophosphatase 4 [Setaria italica]	GO:0000287(magnesium ion binding);GO:0004427(inorganic diphosphatase activity);GO:0005737(cytoplasm);GO:0005829(cytosol);GO:0006796(phosphate-containing compound metabolic process);GO:0016020(membrane);GO:0046686(response to cadmium ion)	00190(Oxidative phosphorylation)	K01507	EC:3.6.1.1
1	PH02Gene06849	PH02Gene06849	3.60487	2.4137	0.578703	4.74159e-317	1.87606e-312	PREDICTED: cationic peroxidase SPC4-like, partial [Oryza brachyantha]	GO:0004601(peroxidase activity);GO:0009505(plant-type cell wall);GO:0009664(plant-type cell wall organization)	00940(Phenylpropanoid biosynthesis)	K00430	EC:1.11.1.7
1	PH02Gene13026	PH02Gene13026	8.4522	6.76114	0.322061	9.91167e-317	3.92165e-312	arginine decarboxylase 1 [Oryza sativa Japonica Group]	GO:0008792(arginine decarboxylase activity);GO:0009409(response to cold);GO:0033388(putrescine biosynthetic process from arginine)	00330(Arginine and proline metabolism)	K01583	EC:4.1.1.19
1	PH02Gene41820	PH02Gene41820	2.14178	1.63645	0.388238	2.33929e-316	9.25562e-312	cyclin-T1-1 [Oryza sativa Japonica Group]	GO:0000307(cyclin-dependent protein kinase holoenzyme complex);GO:0005634(nucleus);GO:0016538(cyclin-dependent protein serine/threonine kinase regulator activity);GO:0045737(positive regulation of cyclin-dependent protein serine/threonine kinase activity);GO:0045944(positive regulation of transcription by RNA polymerase II);GO:1901409(positive regulation of phosphorylation of RNA polymerase II C-…	NA	NA	NA
1	PH02Gene25200	PH02Gene25200	3.85226	3.21591	0.260478	4.57535e-316	1.81028e-311	peroxidase 2-like [Aegilops tauschii subsp. tauschii]	GO:0004601(peroxidase activity);GO:0009505(plant-type cell wall);GO:0009664(plant-type cell wall organization)	00940(Phenylpropanoid biosynthesis)	K00430	EC:1.11.1.7
1	PH02Gene00158	PH02Gene00158	1.87524	1.52928	0.294224	5.108e-316	2.02103e-311	trifunctional UDP-glucose 4,6-dehydratase/UDP-4-keto-6-deoxy-D-glucose 3,5-epimerase/UDP-4-keto-L-rhamnose-reductase RHM1 isoform X1 [Oryza sativa Japonica Group]	GO:0003824(catalytic activity);GO:0005829(cytosol);GO:0008460(dTDP-glucose 4,6-dehydratase activity);GO:0009225(nucleotide-sugar metabolic process);GO:0009506(plasmodesma);GO:0009507(chloroplast);GO:0010253(UDP-rhamnose biosynthetic process);GO:0010280(UDP-L-rhamnose synthase activity);GO:0010315(auxin efflux);GO:0016491(oxidoreductase activity);GO:0016853(isomerase activity);GO:0030154(cell diff…	00520(Amino sugar and nucleotide sugar metabolism)	K12450	EC:4.2.1.76
1	PH02Gene23450	PH02Gene23450	9.27121	7.33025	0.338894	3.08054e-315	1.21885e-310	PREDICTED: glutamate decarboxylase 1-like [Oryza brachyantha]	GO:0004351(glutamate decarboxylase activity);GO:0005516(calmodulin binding);GO:0005829(cytosol);GO:0006536(glutamate metabolic process);GO:0030170(pyridoxal phosphate binding);GO:0046686(response to cadmium ion)	00650(Butanoate metabolism);00250(Alanine, aspartate and glutamate metabolism);00410(beta-Alanine metabolism);00430(Taurine and hypotaurine metabolism)	K01580	EC:4.1.1.15
1	PH02Gene03660	PH02Gene03660	2.94058	2.22147	0.404586	4.01035e-315	1.58673e-310	PREDICTED: probable WRKY transcription factor 33 [Oryza brachyantha]	GO:0003700(DNA binding transcription factor activity);GO:0005515(protein binding);GO:0005634(nucleus);GO:0006351(transcription, DNA-templated);GO:0006355(regulation of transcription, DNA-templated);GO:0006970(response to osmotic stress);GO:0009408(response to heat);GO:0009409(response to cold);GO:0009414(response to water deprivation);GO:0009651(response to salt stress);GO:0010120(camalexin biosy…	04016(MAPK signaling pathway - plant);04626(Plant-pathogen interaction)	K13424	NA
1	PH02Gene32171	PH02Gene32171	1.64646	1.37247	0.262598	5.19106e-315	2.0539e-310	predicted protein [Hordeum vulgare subsp. vulgare]	GO:0004190(aspartic-type endopeptidase activity);GO:0006508(proteolysis);GO:0030163(protein catabolic process)	NA	NA	NA
1	PH02Gene03223	PH02Gene03223	6.39411	5.17754	0.304477	1.81171e-313	7.16822e-309	hypothetical protein BRADI_5g14090v3 [Brachypodium distachyon]	GO:0004674(protein serine/threonine kinase activity);GO:0005634(nucleus);GO:0005737(cytoplasm);GO:0005886(plasma membrane);GO:0035556(intracellular signal transduction)	04016(MAPK signaling pathway - plant)	K20714	EC:2.7.11.1
1	PH02Gene04116	PH02Gene04116	6.1645	4.37636	0.494252	8.58155e-312	3.39538e-307	putative glutamine amidotransferase GAT1_2.1 isoform X1 [Oryza sativa Japonica Group]	GO:0005829(cytosol);GO:0016787(hydrolase activity)	NA	NA	NA
1	PH02Gene48096	PH02Gene48096	8.75043	6.79788	0.364269	1.29738e-311	5.13322e-307	putative F-box protein PP2-B12 [Setaria italica]	GO:0005634(nucleus);GO:0016567(protein ubiquitination);GO:0030246(carbohydrate binding)	NA	NA	NA
1	PH02Gene23968	PH02Gene23968	5.93966	3.214	0.886012	1.6421e-311	6.49713e-307	putative 12-oxophytodienoate reductase 5 [Setaria italica]	GO:0003959(NADPH dehydrogenase activity);GO:0005622(intracellular);GO:0055114(oxidation-reduction process)	00592(alpha-Linolenic acid metabolism)	K05894	EC:1.3.1.42
1	PH02Gene05865	PH02Gene05865	2.35881	1.31337	0.844786	4.0643e-311	1.60808e-306	F-box protein PP2-B10 [Oryza sativa Japonica Group]	GO:0005634(nucleus);GO:0016567(protein ubiquitination);GO:0030246(carbohydrate binding)	NA	NA	NA
1	PH02Gene37232	PH02Gene37232	2.21553	1.8209	0.283002	8.16396e-311	3.23015e-306	hypothetical protein OsI_08614 [Oryza sativa Indica Group]	GO:0003674(molecular_function);GO:0005634(nucleus);GO:0008150(biological_process);GO:0016021(integral component of membrane)	NA	NA	NA
1	PH02Gene05854	PH02Gene05854	1.89462	1.5231	0.314899	2.39765e-309	9.48653e-305	casein kinase I [Panicum miliaceum]	GO:0004674(protein serine/threonine kinase activity);GO:0005634(nucleus);GO:0005737(cytoplasm);GO:0006897(endocytosis);GO:0008360(regulation of cell shape);GO:0016055(Wnt signaling pathway);GO:0018105(peptidyl-serine phosphorylation)	NA	NA	NA
1	PH02Gene35832	PH02Gene35832	1.25768	1.05022	0.260066	1.28328e-307	5.07742e-303	pto-interacting protein 1 [Oryza sativa Japonica Group]	GO:0005524(ATP binding);GO:0005886(plasma membrane);GO:0006468(protein phosphorylation);GO:0016301(kinase activity)	04626(Plant-pathogen interaction)	K13436	EC:2.7.11.1
1	PH02Gene43216	PH02Gene43216	1.5837	1.31921	0.26362	2.6519e-307	1.04925e-302	calcium-dependent protein kinase 8-like [Panicum miliaceum]	GO:0004683(calmodulin-dependent protein kinase activity);GO:0005516(calmodulin binding);GO:0005634(nucleus);GO:0005737(cytoplasm);GO:0005886(plasma membrane);GO:0009738(abscisic acid-activated signaling pathway);GO:0009931(calcium-dependent protein serine/threonine kinase activity);GO:0018105(peptidyl-serine phosphorylation);GO:0035556(intracellular signal transduction);GO:0046777(protein autopho…	04626(Plant-pathogen interaction)	K13412	EC:2.7.11.1
1	PH02Gene39129	PH02Gene39129	2.9036	2.0174	0.525345	7.59791e-307	3.00619e-302	hypothetical protein GQ55_2G447500 [Panicum hallii var. hallii]	GO:0004497(monooxygenase activity)	NA	NA	NA
1	PH02Gene13952	PH02Gene13952	1.45735	1.14593	0.346822	8.1709e-307	3.2329e-302	hypothetical protein OsI_23663 [Oryza sativa Indica Group]	GO:0004842(ubiquitin-protein transferase activity);GO:0005515(protein binding);GO:0005634(nucleus);GO:0005886(plasma membrane);GO:0009690(cytokinin metabolic process);GO:0009738(abscisic acid-activated signaling pathway);GO:0009850(auxin metabolic process);GO:0046872(metal ion binding);GO:0080148(negative regulation of response to water deprivation)	NA	NA	NA
1	PH02Gene20790	PH02Gene20790	2.8021	1.99091	0.493084	1.80968e-304	7.16019e-300	uncharacterized protein LOC4329647 [Oryza sativa Japonica Group]	GO:0001525(angiogenesis);GO:0001763(morphogenesis of a branching structure);GO:0001843(neural tube closure);GO:0005634(nucleus);GO:0005694(chromosome);GO:0006298(mismatch repair);GO:0006355(regulation of transcription, DNA-templated);GO:0006368(transcription elongation from RNA polymerase II promoter);GO:0010793(regulation of mRNA export from nucleus);GO:0030900(forebrain development);GO:0034728(…	00310(Lysine degradation)	K11423	EC:2.1.1.43
1	PH02Gene07365	PH02Gene07365	2.32853	1.44767	0.685692	2.56844e-304	1.01623e-299	calmodulin-binding protein 60 A [Setaria italica]	GO:0003677(DNA binding);GO:0005516(calmodulin binding);GO:0005634(nucleus);GO:0006351(transcription, DNA-templated);GO:0006355(regulation of transcription, DNA-templated);GO:0006950(response to stress)	NA	NA	NA
1	PH02Gene25866	PH02Gene25866	2.67596	1.9415	0.462883	6.28401e-304	2.48633e-299	cation-chloride cotransporter 1 [Panicum miliaceum]	GO:0015379(potassium:chloride symporter activity)	NA	NA	NA
1	PH02Gene29164	PH02Gene29164	8.92752	6.72382	0.408978	1.12391e-303	4.44684e-299	PREDICTED: NAC domain-containing protein 67-like [Oryza brachyantha]	GO:0001666(response to hypoxia);GO:0003677(DNA binding);GO:0003700(DNA binding transcription factor activity);GO:0005515(protein binding);GO:0005634(nucleus);GO:0006351(transcription, DNA-templated);GO:0006355(regulation of transcription, DNA-templated);GO:0007275(multicellular organism development);GO:0009507(chloroplast);GO:0019760(glucosinolate metabolic process);GO:0043565(sequence-specific D…	NA	NA	NA
1	PH02Gene14100	PH02Gene14100	2.32913	1.57753	0.562122	1.38984e-303	5.49903e-299	uncharacterized protein LOC4334114 [Oryza sativa Japonica Group]	GO:0008422(beta-glucosidase activity);GO:0009251(glucan catabolic process)	00500(Starch and sucrose metabolism);00460(Cyanoamino acid metabolism);00940(Phenylpropanoid biosynthesis)	K05349	EC:3.2.1.21
1	PH02Gene10692	PH02Gene10692	3.11136	2.13441	0.543706	4.25014e-302	1.68161e-297	PREDICTED: UDP-glucuronate:xylan alpha-glucuronosyltransferase 1-like [Oryza brachyantha]	GO:0000139(Golgi membrane);GO:0005634(nucleus);GO:0005794(Golgi apparatus);GO:0005982(starch metabolic process);GO:0009058(biosynthetic process);GO:0009834(plant-type secondary cell wall biogenesis);GO:0010417(glucuronoxylan biosynthetic process);GO:0015020(glucuronosyltransferase activity);GO:0016021(integral component of membrane);GO:0016757(transferase activity, transferring glycosyl groups);G…	NA	NA	NA
1	PH02Gene17280	PH02Gene17280	2.59472	1.99347	0.3803	5.64539e-302	2.23366e-297	PREDICTED: probable WRKY transcription factor 33 [Oryza brachyantha]	GO:0003700(DNA binding transcription factor activity);GO:0005515(protein binding);GO:0005634(nucleus);GO:0006351(transcription, DNA-templated);GO:0006355(regulation of transcription, DNA-templated);GO:0006970(response to osmotic stress);GO:0009408(response to heat);GO:0009409(response to cold);GO:0009414(response to water deprivation);GO:0009651(response to salt stress);GO:0010120(camalexin biosy…	04016(MAPK signaling pathway - plant);04626(Plant-pathogen interaction)	K13424	NA
1	PH02Gene04594	PH02Gene04594	5.2586	4.37555	0.265214	6.58133e-302	2.60397e-297	pirin-like protein At1g50590 [Setaria italica]	GO:0005516(calmodulin binding);GO:0005634(nucleus);GO:0008150(biological_process)	NA	NA	NA
1	PH02Gene38035	PH02Gene38035	4.41188	2.86191	0.624414	1.34621e-301	5.3264e-297	hypothetical protein OsI_34517 [Oryza sativa Indica Group]	GO:0004568(chitinase activity);GO:0005576(extracellular region);GO:0016998(cell wall macromolecule catabolic process);GO:0050832(defense response to fungus)	00520(Amino sugar and nucleotide sugar metabolism);04016(MAPK signaling pathway - plant)	K20547	EC:3.2.1.14
1	PH02Gene08036	PH02Gene08036	2.1536	1.67601	0.361719	2.31809e-301	9.17174e-297	ATP-dependent 6-phosphofructokinase 6 [Setaria italica]	GO:0003872(6-phosphofructokinase activity);GO:0005524(ATP binding);GO:0005737(cytoplasm);GO:0005829(cytosol);GO:0005945(6-phosphofructokinase complex);GO:0006002(fructose 6-phosphate metabolic process);GO:0006096(glycolytic process);GO:0010053(root epidermal cell differentiation);GO:0046872(metal ion binding)	00010(Glycolysis / Gluconeogenesis);00030(Pentose phosphate pathway);00051(Fructose and mannose metabolism);00052(Galactose metabolism);03018(RNA degradation)	K00850	EC:2.7.1.11
1	PH02Gene39545	PH02Gene39545	3.9607	2.568	0.625112	2.83133e-301	1.12024e-296	hypothetical protein GQ55_1G157800 [Panicum hallii var. hallii]	GO:0005576(extracellular region);GO:0005783(endoplasmic reticulum);GO:0009507(chloroplast);GO:0016021(integral component of membrane)	00650(Butanoate metabolism);00660(C5-Branched dibasic acid metabolism);00290(Valine, leucine and isoleucine biosynthesis);00770(Pantothenate and CoA biosynthesis)	K01652	EC:2.2.1.6
1	PH02Gene14929	PH02Gene14929	2.03021	1.62684	0.319559	5.14794e-299	2.03684e-294	uncharacterized protein LOC101761634 [Setaria italica]	GO:0003674(molecular_function);GO:0005634(nucleus);GO:0008150(biological_process)	NA	NA	NA
1	PH02Gene24954	PH02Gene24954	3.09279	2.18021	0.504441	6.45372e-299	2.55348e-294	helicase-like transcription factor CHR28 isoform X2 [Sorghum bicolor]	GO:0005737(cytoplasm);GO:0042981(regulation of apoptotic process);GO:0048025(negative regulation of mRNA splicing, via spliceosome)	NA	NA	NA
1	PH02Gene06145	PH02Gene06145	1.80005	1.48137	0.281103	9.19452e-299	3.63791e-294	acetyl-coenzyme A synthetase, chloroplastic/glyoxysomal-like [Aegilops tauschii subsp. tauschii]	GO:0003987(acetate-CoA ligase activity);GO:0005524(ATP binding);GO:0005829(cytosol);GO:0006083(acetate metabolic process);GO:0006631(fatty acid metabolic process);GO:0009507(chloroplast);GO:0009514(glyoxysome);GO:0009570(chloroplast stroma);GO:0016208(AMP binding);GO:0019427(acetyl-CoA biosynthetic process from acetate)	00010(Glycolysis / Gluconeogenesis);00620(Pyruvate metabolism);00630(Glyoxylate and dicarboxylate metabolism);00640(Propanoate metabolism)	K01895	EC:6.2.1.1
1	PH02Gene21119	PH02Gene21119	2.66633	1.49869	0.831147	1.4572e-297	5.76555e-293	PREDICTED: putative aminoacrylate hydrolase RutD isoform X1 [Oryza brachyantha]	GO:0016787(hydrolase activity)	NA	NA	NA
1	PH02Gene03618	PH02Gene03618	3.46435	1.8388	0.91382	7.34328e-296	2.90544e-291	silicon efflux transporter LSI2-like isoform X1 [Oryza sativa Japonica Group]	GO:0005215(transporter activity);GO:0016021(integral component of membrane);GO:0098656(anion transmembrane transport)	NA	NA	NA
1	PH02Gene02941	PH02Gene02941	1.61027	1.32043	0.286301	3.73281e-294	1.47692e-289	putative glucuronosyltransferase PGSIP7 [Setaria italica]	GO:0005739(mitochondrion);GO:0006486(protein glycosylation);GO:0009058(biosynthetic process);GO:0016021(integral component of membrane);GO:0016051(carbohydrate biosynthetic process);GO:0016740(transferase activity);GO:0016757(transferase activity, transferring glycosyl groups);GO:0016758(transferase activity, transferring hexosyl groups);GO:0046872(metal ion binding)	00500(Starch and sucrose metabolism)	K00750	EC:2.4.1.186
1	PH02Gene02657	PH02Gene02657	3.4813	2.86722	0.279974	8.34797e-294	3.30296e-289	sucrose synthase [Bambusa oldhamii]	GO:0010037(response to carbon dioxide)	00500(Starch and sucrose metabolism)	K00695	EC:2.4.1.13
1	PH02Gene00060	PH02Gene00060	2.9415	1.95252	0.591215	2.64265e-293	1.04559e-288	probable protein phosphatase 2C 32 [Brachypodium distachyon]	GO:0004722(protein serine/threonine phosphatase activity);GO:0005634(nucleus);GO:0006470(protein dephosphorylation);GO:0009536(plastid);GO:0009611(response to wounding);GO:0009620(response to fungus);GO:0009738(abscisic acid-activated signaling pathway);GO:0046872(metal ion binding);GO:0050832(defense response to fungus)	NA	NA	NA
1	PH02Gene05459	PH02Gene05459	4.0326	2.66439	0.597906	1.06094e-292	4.19771e-288	PREDICTED: LOW QUALITY PROTEIN: protein DETOXIFICATION 27-like [Oryza brachyantha]	GO:0006855(drug transmembrane transport)	NA	NA	NA
1	PH02Gene39866	PH02Gene39866	2.50451	2.00607	0.320156	1.56042e-290	6.17397e-286	retrotransposon protein, putative, unclassified [Oryza sativa Japonica Group]	GO:0000062(fatty-acyl-CoA binding);GO:0003995(acyl-CoA dehydrogenase activity);GO:0005777(peroxisome);GO:0009055(electron transfer activity);GO:0033539(fatty acid beta-oxidation using acyl-CoA dehydrogenase);GO:0050660(flavin adenine dinucleotide binding);GO:0052890(oxidoreductase activity, acting on the CH-CH group of donors, with a flavin as acceptor);GO:0055088(lipid homeostasis)	NA	NA	NA
1	PH02Gene24126	PH02Gene24126	1.8388	1.519	0.275647	2.43446e-288	9.63216e-284	uncharacterized protein LOC109784504 [Aegilops tauschii subsp. tauschii]	GO:0003674(molecular_function);GO:0008150(biological_process)	NA	NA	NA
1	PH02Gene22427	PH02Gene22427	1.56261	1.24909	0.323083	5.42437e-288	2.1462e-283	E3 ubiquitin-protein ligase SINAT5 [Brachypodium distachyon]	GO:0005634(nucleus);GO:0005737(cytoplasm);GO:0006915(apoptotic process);GO:0043161(proteasome-mediated ubiquitin-dependent protein catabolic process);GO:0061630(ubiquitin protein ligase activity)	04120(Ubiquitin mediated proteolysis)	K04506	EC:2.3.2.27
1	PH02Gene06872	PH02Gene06872	2.52745	1.88849	0.420449	2.0422e-287	8.08019e-283	ABC transporter D family member 1 [Oryza sativa Japonica Group]	GO:0005324(long-chain fatty acid transporter activity);GO:0005524(ATP binding);GO:0005743(mitochondrial inner membrane);GO:0005778(peroxisomal membrane);GO:0005782(peroxisomal matrix);GO:0006633(fatty acid biosynthetic process);GO:0006635(fatty acid beta-oxidation);GO:0007031(peroxisome organization);GO:0015910(peroxisomal long-chain fatty acid import);GO:0016021(integral component of membrane);G…	02010(ABC transporters);04146(Peroxisome)	K05677	NA
1	PH02Gene27653	PH02Gene27653	4.47626	3.66625	0.287988	2.40003e-287	9.49596e-283	AAA-ATPase ASD, mitochondrial [Setaria italica]	GO:0005524(ATP binding);GO:0005739(mitochondrion);GO:0005783(endoplasmic reticulum);GO:0005886(plasma membrane);GO:0009409(response to cold);GO:0009414(response to water deprivation);GO:0009651(response to salt stress);GO:0009737(response to abscisic acid);GO:0010154(fruit development);GO:0010431(seed maturation);GO:0016021(integral component of membrane);GO:0016887(ATPase activity);GO:0031966(mi…	NA	NA	NA
1	PH02Gene26291	PH02Gene26291	5.81922	4.10205	0.504483	1.02213e-285	4.04416e-281	zinc finger protein 1 [Setaria italica]	GO:0003700(DNA binding transcription factor activity);GO:0005634(nucleus);GO:0043565(sequence-specific DNA binding);GO:0044212(transcription regulatory region DNA binding)	NA	NA	NA
1	PH02Gene21239	PH02Gene21239	5.2306	2.83698	0.88262	5.18725e-285	2.05239e-280	PREDICTED: vacuolar amino acid transporter 1 [Oryza brachyantha]	GO:0003333(amino acid transmembrane transport);GO:0015171(amino acid transmembrane transporter activity)	NA	NA	NA
1	PH02Gene05413	PH02Gene05413	4.28249	2.32397	0.881859	6.48334e-285	2.5652e-280	xyloglucan endotransglucosylase hydrolase 2 [Bambusa oldhamii]	GO:0004553(hydrolase activity, hydrolyzing O-glycosyl compounds);GO:0005618(cell wall);GO:0005794(Golgi apparatus);GO:0009408(response to heat);GO:0009409(response to cold);GO:0009507(chloroplast);GO:0009612(response to mechanical stimulus);GO:0009664(plant-type cell wall organization);GO:0009733(response to auxin);GO:0009741(response to brassinosteroid);GO:0010411(xyloglucan metabolic process);G…	NA	NA	NA
1	PH02Gene10341	PH02Gene10341	4.50181	3.16227	0.509544	2.92507e-284	1.15733e-279	Glutathione S-transferase U17 [Dichanthelium oligosanthes]	GO:0004364(glutathione transferase activity);GO:0005737(cytoplasm);GO:0006749(glutathione metabolic process);GO:0009407(toxin catabolic process)	00480(Glutathione metabolism)	K00799	EC:2.5.1.18
1	PH02Gene40815	PH02Gene40815	4.25551	2.51306	0.759884	7.65156e-284	3.02742e-279	hypothetical protein OsI_18720 [Oryza sativa Indica Group]	GO:0000159(protein phosphatase type 2A complex);GO:0005737(cytoplasm);GO:0007165(signal transduction);GO:0019888(protein phosphatase regulator activity)	03015(mRNA surveillance pathway)	K11584	NA
1	PH02Gene44261	PH02Gene44261	6.12367	5.00935	0.289775	1.48579e-283	5.87869e-279	ribulose-1,5-bisphosphate carboxylase/oxygenase small subunit [Oryza punctata]	GO:0009536(plastid)	00630(Glyoxylate and dicarboxylate metabolism);00710(Carbon fixation in photosynthetic organisms)	K01602	EC:4.1.1.39
1	PH02Gene15428	PH02Gene15428	4.64992	3.17269	0.551501	1.02351e-281	4.04964e-277	glycerophosphodiester phosphodiesterase GDPDL3 [Brachypodium distachyon]	GO:0005886(plasma membrane);GO:0006071(glycerol metabolic process);GO:0006629(lipid metabolic process);GO:0008889(glycerophosphodiester phosphodiesterase activity);GO:0009506(plasmodesma);GO:0010026(trichome differentiation);GO:0010442(guard cell morphogenesis);GO:0031225(anchored component of membrane);GO:0046658(anchored component of plasma membrane);GO:0052541(plant-type cell wall cellulose me…	00564(Glycerophospholipid metabolism)	K01126	EC:3.1.4.46
1	PH02Gene03621	PH02Gene03621	15.0927	10.6721	0.500009	5.34206e-281	2.11364e-276	aquaporin TIP1-1 [Panicum miliaceum]	GO:0005887(integral component of plasma membrane);GO:0009705(plant-type vacuole membrane);GO:0009992(cellular water homeostasis);GO:0015250(water channel activity);GO:0015254(glycerol channel activity);GO:0034220(ion transmembrane transport);GO:0042807(central vacuole)	NA	NA	NA
1	PH02Gene16388	PH02Gene16388	2.74417	2.10761	0.380763	1.49755e-280	5.92522e-276	unnamed protein product [Triticum aestivum]	GO:0005886(plasma membrane);GO:0016021(integral component of membrane);GO:0042626(ATPase activity, coupled to transmembrane movement of substances)	02010(ABC transporters)	K05681	NA
1	PH02Gene47580	PH02Gene47580	1.37988	1.11961	0.301557	4.64643e-280	1.8384e-275	hypothetical protein BRADI_3g19967v3 [Brachypodium distachyon]	GO:0005515(protein binding);GO:0005524(ATP binding);GO:0005576(extracellular region);GO:0006952(defense response);GO:0043531(ADP binding)	NA	NA	NA
1	PH02Gene04434	PH02Gene04434	14.6812	11.5736	0.343132	1.17563e-279	4.65148e-275	probable nucleoredoxin 1-2 [Brachypodium distachyon]	GO:0004791(thioredoxin-disulfide reductase activity);GO:0005829(cytosol);GO:0009860(pollen tube growth);GO:0010183(pollen tube guidance);GO:0045454(cell redox homeostasis);GO:0046686(response to cadmium ion);GO:0047134(protein-disulfide reductase activity);GO:0055114(oxidation-reduction process);GO:0080092(regulation of pollen tube growth)	NA	NA	NA
1	PH02Gene12613	PH02Gene12613	2.51894	1.97554	0.350569	3.0711e-279	1.21511e-274	splicing factor U2af small subunit A-like isoform X1 [Aegilops tauschii subsp. tauschii]	GO:0000398(mRNA splicing, via spliceosome);GO:0003677(DNA binding);GO:0003723(RNA binding);GO:0005515(protein binding);GO:0005634(nucleus);GO:0005681(spliceosomal complex);GO:0016607(nuclear speck);GO:0030628(pre-mRNA 3'-splice site binding);GO:0046872(metal ion binding);GO:0048573(photoperiodism, flowering);GO:0089701(U2AF)	03040(Spliceosome)	K12836	NA
1	PH02Gene08569	PH02Gene08569	4.50073	2.37517	0.922129	6.37838e-279	2.52367e-274	protein EXORDIUM-like [Aegilops tauschii subsp. tauschii]	GO:0003674(molecular_function);GO:0005576(extracellular region);GO:0005615(extracellular space);GO:0005618(cell wall);GO:0005794(Golgi apparatus);GO:0005829(cytosol);GO:0009505(plant-type cell wall);GO:0009741(response to brassinosteroid);GO:0048046(apoplast)	NA	NA	NA
1	PH02Gene28582	PH02Gene28582	2.35142	1.54651	0.604517	1.18033e-278	4.67008e-274	ethanolamine-phosphate cytidylyltransferase [Oryza sativa Japonica Group]	GO:0004306(ethanolamine-phosphate cytidylyltransferase activity);GO:0005634(nucleus);GO:0005739(mitochondrion);GO:0006646(phosphatidylethanolamine biosynthetic process);GO:0009058(biosynthetic process);GO:0031307(integral component of mitochondrial outer membrane)	00564(Glycerophospholipid metabolism);00440(Phosphonate and phosphinate metabolism)	K00967	EC:2.7.7.14
1	PH02Gene42645	PH02Gene42645	1.57441	1.17294	0.424682	5.43734e-278	2.15134e-273	outer envelope pore protein 37, chloroplastic isoform X2 [Brachypodium distachyon]	GO:0005216(ion channel activity);GO:0006812(cation transport);GO:0031359(integral component of chloroplast outer membrane);GO:0042802(identical protein binding)	NA	NA	NA
1	PH02Gene35501	PH02Gene35501	2.09452	1.37192	0.610426	5.30504e-277	2.09899e-272	sphingoid long-chain bases kinase 1 [Brachypodium distachyon]	GO:0003951(NAD+ kinase activity);GO:0004143(diacylglycerol kinase activity);GO:0005524(ATP binding);GO:0005739(mitochondrion);GO:0005886(plasma membrane);GO:0007205(protein kinase C-activating G-protein coupled receptor signaling pathway);GO:0016310(phosphorylation);GO:0017050(D-erythro-sphingosine kinase activity);GO:0030148(sphingolipid biosynthetic process)	00600(Sphingolipid metabolism)	K04715	EC:2.7.1.138
1	PH02Gene27224	PH02Gene27224	2.91923	1.93637	0.592233	6.22372e-273	2.46248e-268	protein NRT1/ PTR FAMILY 8.3-like [Panicum hallii]	GO:0000325(plant-type vacuole);GO:0005215(transporter activity);GO:0005773(vacuole);GO:0005774(vacuolar membrane);GO:0005794(Golgi apparatus);GO:0005886(plasma membrane);GO:0009705(plant-type vacuole membrane);GO:0015031(protein transport);GO:0015112(nitrate transmembrane transporter activity);GO:0015334(high-affinity oligopeptide transmembrane transporter activity);GO:0015833(peptide transport);…	NA	NA	NA
1	PH02Gene38074	PH02Gene38074	1.59974	1.24826	0.357914	2.10684e-272	8.33592e-268	rhomboid-like protein 14, mitochondrial [Oryza sativa Japonica Group]	GO:0004252(serine-type endopeptidase activity);GO:0005886(plasma membrane);GO:0006508(proteolysis);GO:0016021(integral component of membrane);GO:0031966(mitochondrial membrane);GO:0046872(metal ion binding)	NA	NA	NA
1	PH02Gene17009	PH02Gene17009	1.42996	1.07102	0.416988	5.23014e-272	2.06936e-267	UDP-galactose-4-epimerase [Phyllostachys edulis]	GO:0003824(catalytic activity);GO:0003978(UDP-glucose 4-epimerase activity);GO:0005794(Golgi apparatus);GO:0006012(galactose metabolic process);GO:0009225(nucleotide-sugar metabolic process);GO:0009832(plant-type cell wall biogenesis);GO:0016021(integral component of membrane);GO:0019567(arabinose biosynthetic process);GO:0032580(Golgi cisterna membrane);GO:0033358(UDP-L-arabinose biosynthetic pr…	00520(Amino sugar and nucleotide sugar metabolism)	K12448	EC:5.1.3.5
1	PH02Gene43158	PH02Gene43158	1.40498	1.11898	0.328359	5.00165e-271	1.97895e-266	DEAD-box ATP-dependent RNA helicase 37 [Setaria italica]	GO:0004004(ATP-dependent RNA helicase activity);GO:0010501(RNA secondary structure unwinding)	NA	NA	NA
1	PH02Gene20341	PH02Gene20341	1.87325	1.41184	0.407967	7.22878e-271	2.86014e-266	hypothetical protein OsI_08378 [Oryza sativa Indica Group]	GO:0004252(serine-type endopeptidase activity)	NA	NA	NA
1	PH02Gene00699	PH02Gene00699	7.58781	4.66974	0.700341	9.2404e-271	3.65605e-266	cytokinin dehydrogenase 5 isoform X1 [Oryza sativa Japonica Group]	GO:0019139(cytokinin dehydrogenase activity)	00908(Zeatin biosynthesis)	K00279	EC:1.5.99.12
1	PH02Gene00121	PH02Gene00121	1.91996	1.55602	0.303216	2.63575e-269	1.04286e-264	uncharacterized protein LOC100821677 isoform X1 [Brachypodium distachyon]	NA	00010(Glycolysis / Gluconeogenesis);00030(Pentose phosphate pathway);00052(Galactose metabolism);00500(Starch and sucrose metabolism);00520(Amino sugar and nucleotide sugar metabolism);00230(Purine metabolism)	K01835	EC:5.4.2.2
1	PH02Gene13367	PH02Gene13367	3.57745	2.71611	0.397392	3.38068e-269	1.3376e-264	protein EARLY RESPONSIVE TO DEHYDRATION 15 [Oryza sativa Japonica Group]	GO:0000981(RNA polymerase II transcription factor activity, sequence-specific DNA binding);GO:0003677(DNA binding);GO:0005654(nucleoplasm);GO:0005737(cytoplasm)	NA	NA	NA
1	PH02Gene36231	PH02Gene36231	1.55292	1.16696	0.412227	5.79993e-269	2.2948e-264	hypothetical protein C2845_PM05G09090 [Panicum miliaceum]	GO:0005737(cytoplasm)	NA	NA	NA
1	PH02Gene44158	PH02Gene44158	1.3907	1.12578	0.304884	1.29053e-268	5.1061e-264	nuclear pore complex protein NUP98A-like [Aegilops tauschii subsp. tauschii]	GO:0000973(posttranscriptional tethering of RNA polymerase II gene DNA at nuclear periphery);GO:0003723(RNA binding);GO:0006405(RNA export from nucleus);GO:0006606(protein import into nucleus);GO:0008139(nuclear localization sequence binding);GO:0017056(structural constituent of nuclear pore);GO:0034398(telomere tethering at nuclear periphery);GO:0044614(nuclear pore cytoplasmic filaments)	03013(RNA transport)	K14297	NA
1	PH02Gene19183	PH02Gene19183	2.25743	1.70742	0.402864	2.50489e-268	9.91084e-264	hypothetical protein OsI_34005 [Oryza sativa Indica Group]	GO:0004348(glucosylceramidase activity);GO:0005886(plasma membrane);GO:0006680(glucosylceramide catabolic process)	00600(Sphingolipid metabolism);00511(Other glycan degradation)	K17108	EC:3.2.1.45
1	PH02Gene04636	PH02Gene04636	2.87544	2.31458	0.313035	3.54678e-268	1.40332e-263	hypothetical protein BAE44_0006888 [Dichanthelium oligosanthes]	NA	NA	NA	NA
1	PH02Gene00162	PH02Gene00162	3.01111	2.24627	0.422763	8.18857e-268	3.23989e-263	PREDICTED: heat shock cognate 70 kDa protein-like [Oryza brachyantha]	GO:0005524(ATP binding);GO:0005618(cell wall);GO:0005634(nucleus);GO:0005739(mitochondrion);GO:0005774(vacuolar membrane);GO:0005794(Golgi apparatus);GO:0005829(cytosol);GO:0005886(plasma membrane);GO:0006351(transcription, DNA-templated);GO:0006355(regulation of transcription, DNA-templated);GO:0006457(protein folding);GO:0006986(response to unfolded protein);GO:0009266(response to temperature s…	03040(Spliceosome);04141(Protein processing in endoplasmic reticulum);04144(Endocytosis)	K03283	NA
1	PH02Gene04543	PH02Gene04543	4.31424	3.43858	0.327291	8.97944e-268	3.5528e-263	NAC domain-containing protein 67 [Brachypodium distachyon]	GO:0003677(DNA binding);GO:0005515(protein binding);GO:0005634(nucleus);GO:0006351(transcription, DNA-templated);GO:0007275(multicellular organism development);GO:0008361(regulation of cell size);GO:0009416(response to light stimulus);GO:0009611(response to wounding);GO:0009620(response to fungus);GO:0009744(response to sucrose);GO:0009751(response to salicylic acid);GO:0009753(response to jasmon…	NA	NA	NA
1	PH02Gene13389	PH02Gene13389	2.84063	2.09891	0.436573	4.7203e-267	1.86763e-262	PREDICTED: RHOMBOID-like protein 2 [Oryza brachyantha]	GO:0004252(serine-type endopeptidase activity);GO:0016485(protein processing)	00510(N-Glycan biosynthesis)	K00729	EC:2.4.1.117
1	PH02Gene22212	PH02Gene22212	2.40937	1.56392	0.62349	1.23188e-266	4.87405e-262	LEAF RUST 10 DISEASE-RESISTANCE LOCUS RECEPTOR-LIKE PROTEIN KINASE-like 1.2 [Oryza sativa Japonica Group]	GO:0004674(protein serine/threonine kinase activity);GO:0005886(plasma membrane);GO:0007166(cell surface receptor signaling pathway)	NA	NA	NA
1	PH02Gene28664	PH02Gene28664	1.77195	1.4581	0.28124	1.41504e-266	5.59873e-262	CBL-interacting protein kinase 31 [Brachypodium distachyon]	GO:0004674(protein serine/threonine kinase activity);GO:0005634(nucleus);GO:0005737(cytoplasm);GO:0006468(protein phosphorylation);GO:0035556(intracellular signal transduction)	NA	NA	NA
1	PH02Gene30420	PH02Gene30420	2.737	1.67292	0.710224	1.47988e-266	5.8553e-262	beta-glucosidase 7 [Oryza sativa Japonica Group]	GO:0004565(beta-galactosidase activity);GO:0004567(beta-mannosidase activity);GO:0008422(beta-glucosidase activity);GO:0033907(beta-D-fucosidase activity);GO:0042803(protein homodimerization activity);GO:0042973(glucan endo-1,3-beta-D-glucosidase activity);GO:0047668(amygdalin beta-glucosidase activity);GO:0047701(beta-L-arabinosidase activity);GO:0050224(prunasin beta-glucosidase activity);GO:00…	00500(Starch and sucrose metabolism);00460(Cyanoamino acid metabolism);00940(Phenylpropanoid biosynthesis)	K05350	EC:3.2.1.21
1	PH02Gene26118	PH02Gene26118	2.20857	1.36485	0.694367	2.601e-266	1.02911e-261	uncharacterized protein C2845_PM03G20620 [Panicum miliaceum]	GO:0005509(calcium ion binding);GO:0005544(calcium-dependent phospholipid binding);GO:0005886(plasma membrane)	04120(Ubiquitin mediated proteolysis)	K10615	EC:2.3.2.26
1	PH02Gene29341	PH02Gene29341	2.03379	1.67661	0.278629	4.01101e-265	1.587e-260	subtilisin-like protease SBT3.8 isoform X1 [Oryza sativa Japonica Group]	GO:0004252(serine-type endopeptidase activity);GO:0005618(cell wall)	NA	NA	NA
1	PH02Gene18876	PH02Gene18876	2.27132	1.47157	0.626179	7.64854e-264	3.02622e-259	hypothetical protein BAE44_0015428 [Dichanthelium oligosanthes]	GO:0003674(molecular_function);GO:0005886(plasma membrane)	NA	NA	NA
1	PH02Gene05426	PH02Gene05426	2.83208	2.26926	0.319642	6.15917e-263	2.43694e-258	acetylajmalan esterase [Brachypodium distachyon]	GO:0005576(extracellular region);GO:0005618(cell wall);GO:0016021(integral component of membrane);GO:0016042(lipid catabolic process);GO:0016787(hydrolase activity);GO:0016788(hydrolase activity, acting on ester bonds);GO:0052689(carboxylic ester hydrolase activity)	00901(Indole alkaloid biosynthesis)	K21026	EC:3.1.1.80
1	PH02Gene16331	PH02Gene16331	2.49988	1.89401	0.400414	1.05264e-262	4.16488e-258	unnamed protein product [Triticum aestivum]	NA	NA	NA	NA
1	PH02Gene14072	PH02Gene14072	4.20831	3.50859	0.262349	7.56492e-262	2.99313e-257	BI1-like protein [Aegilops tauschii subsp. tauschii]	GO:0008150(biological_process);GO:0016021(integral component of membrane);GO:0016595(glutamate binding)	NA	NA	NA
1	PH02Gene14139	PH02Gene14139	4.66988	2.73713	0.770722	7.84253e-260	3.10298e-255	chloroplast low molecular weight heat shock protein HSP26.2 [Agrostis stolonifera var. palustris]	GO:0009408(response to heat)	04141(Protein processing in endoplasmic reticulum)	K13993	NA
1	PH02Gene43274	PH02Gene43274	1.71993	1.10015	0.644658	1.22242e-258	4.83663e-254	NA	NA	NA	NA	NA
1	PH02Gene13911	PH02Gene13911	2.81815	2.03968	0.466405	1.33948e-258	5.29978e-254	hypothetical protein BAE44_0011611 [Dichanthelium oligosanthes]	GO:0005737(cytoplasm);GO:0006979(response to oxidative stress);GO:0015031(protein transport)	04144(Endocytosis)	K19476	NA
1	PH02Gene37070	PH02Gene37070	1.55364	1.24754	0.31656	7.49093e-258	2.96386e-253	PREDICTED: peptidyl-prolyl cis-trans isomerase CYP20-1-like [Oryza brachyantha]	GO:0003755(peptidyl-prolyl cis-trans isomerase activity)	NA	NA	NA
1	PH02Gene05455	PH02Gene05455	1.52096	1.18683	0.357871	1.42581e-257	5.64136e-253	alcohol dehydrogenase-like 2 isoform X1 [Brachypodium distachyon]	GO:0004022(alcohol dehydrogenase (NAD) activity);GO:0005737(cytoplasm);GO:0005829(cytosol);GO:0008270(zinc ion binding);GO:0055114(oxidation-reduction process)	00010(Glycolysis / Gluconeogenesis);00071(Fatty acid degradation);00350(Tyrosine metabolism)	K00121	EC:1.1.1.284;EC:1.1.1.1
1	PH02Gene01559	PH02Gene01559	3.6333	2.17468	0.740474	5.58004e-257	2.2078e-252	protein NEOXANTHIN-DEFICIENT 1 isoform X2 [Sorghum bicolor]	GO:0003674(molecular_function);GO:0005634(nucleus);GO:0016123(xanthophyll biosynthetic process)	NA	NA	NA
1	PH02Gene06121	PH02Gene06121	2.15195	1.61699	0.412331	1.34997e-256	5.34129e-252	predicted protein [Hordeum vulgare subsp. vulgare]	GO:0004712(protein serine/threonine/tyrosine kinase activity);GO:0005524(ATP binding);GO:0005634(nucleus);GO:0005886(plasma membrane);GO:0006468(protein phosphorylation);GO:0016301(kinase activity)	NA	NA	NA
1	PH02Gene07313	PH02Gene07313	1.69146	1.35965	0.31503	4.61719e-256	1.82684e-251	NF-X1-type zinc finger protein NFXL1 [Dichanthelium oligosanthes]	GO:0000122(negative regulation of transcription by RNA polymerase II);GO:0000977(RNA polymerase II regulatory region sequence-specific DNA binding);GO:0005634(nucleus);GO:0006366(transcription by RNA polymerase II)	NA	NA	NA
1	PH02Gene13371	PH02Gene13371	2.8109	1.90656	0.560059	5.05281e-256	1.99919e-251	hypothetical protein PAHAL_3G207200 [Panicum hallii]	GO:0010052(guard cell differentiation)	NA	NA	NA
1	PH02Gene32942	PH02Gene32942	3.26584	1.98428	0.718844	2.38833e-255	9.44965e-251	nuclear poly(A) polymerase 4 isoform X2 [Oryza sativa Japonica Group]	GO:0004652(polynucleotide adenylyltransferase activity);GO:0005634(nucleus);GO:0006378(mRNA polyadenylation)	03015(mRNA surveillance pathway)	K14376	EC:2.7.7.19
1	PH02Gene19600	PH02Gene19600	1.69774	1.3806	0.298323	1.85263e-254	7.33013e-250	oleoyl-acyl carrier protein thioesterase 1, chloroplastic [Setaria italica]	GO:0000036(acyl carrier activity);GO:0004320(oleoyl-[acyl-carrier-protein] hydrolase activity);GO:0006633(fatty acid biosynthetic process);GO:0009507(chloroplast);GO:0016295(myristoyl-[acyl-carrier-protein] hydrolase activity);GO:0016296(palmitoyl-[acyl-carrier-protein] hydrolase activity);GO:0016297(acyl-[acyl-carrier-protein] hydrolase activity)	00061(Fatty acid biosynthesis)	K10782	EC:3.1.2.14
1	PH02Gene21611	PH02Gene21611	1.4296	1.1689	0.290459	3.33368e-254	1.319e-249	hypothetical protein BRADI_3g49410v3 [Brachypodium distachyon]	NA	00195(Photosynthesis)	K08901	NA
1	PH02Gene48218	PH02Gene48218	1.94533	1.49914	0.375881	5.47922e-254	2.16791e-249	vacuolar-sorting receptor 1 [Oryza sativa Japonica Group]	GO:0000139(Golgi membrane);GO:0005509(calcium ion binding);GO:0005515(protein binding);GO:0005576(extracellular region);GO:0005622(intracellular);GO:0005623(cell);GO:0005770(late endosome);GO:0005783(endoplasmic reticulum);GO:0005794(Golgi apparatus);GO:0005802(trans-Golgi network);GO:0005886(plasma membrane);GO:0005887(integral component of plasma membrane);GO:0006623(protein targeting to vacuol…	00941(Flavonoid biosynthesis)	K01859	EC:5.5.1.6
1	PH02Gene45587	PH02Gene45587	1.25685	1.04222	0.270148	1.76041e-253	6.96525e-249	probable glucuronosyltransferase Os04g0650300 [Setaria italica]	GO:0009834(plant-type secondary cell wall biogenesis);GO:0010417(glucuronoxylan biosynthetic process);GO:0042285(xylosyltransferase activity)	NA	NA	NA
1	PH02Gene36316	PH02Gene36316	5.61911	4.61189	0.284982	3.26394e-253	1.29141e-248	70 kDa peptidyl-prolyl isomerase [Dichanthelium oligosanthes]	GO:0003755(peptidyl-prolyl cis-trans isomerase activity);GO:0005528(FK506 binding);GO:0005789(endoplasmic reticulum membrane);GO:0061077(chaperone-mediated protein folding)	NA	NA	NA
1	PH02Gene50918	PH02Gene50918	2.2823	1.40547	0.69944	1.10631e-252	4.37722e-248	NA	NA	NA	NA	NA
1	PH02Gene03055	PH02Gene03055	2.87874	2.28568	0.332817	4.08245e-252	1.61526e-247	PREDICTED: protein TIFY 10c-like [Oryza brachyantha]	GO:0003714(transcription corepressor activity);GO:0005634(nucleus);GO:0009611(response to wounding);GO:0031347(regulation of defense response);GO:1903507(negative regulation of nucleic acid-templated transcription);GO:2000022(regulation of jasmonic acid mediated signaling pathway)	04075(Plant hormone signal transduction)	K13464	NA
1	PH02Gene09632	PH02Gene09632	2.44063	1.82504	0.419319	7.48697e-252	2.96229e-247	PREDICTED: CSC1-like protein ERD4 [Oryza brachyantha]	GO:0005576(extracellular region);GO:0005773(vacuole);GO:0005774(vacuolar membrane);GO:0005886(plasma membrane);GO:0006811(ion transport);GO:0009506(plasmodesma);GO:0009507(chloroplast);GO:0009941(chloroplast envelope);GO:0016020(membrane);GO:0016021(integral component of membrane)	NA	NA	NA
1	PH02Gene43969	PH02Gene43969	1.63571	1.0727	0.608663	9.15336e-252	3.62162e-247	tyrosine-sulfated glycopeptide receptor 1 [Setaria italica]	GO:0004674(protein serine/threonine kinase activity);GO:0005886(plasma membrane);GO:0006468(protein phosphorylation);GO:0006952(defense response);GO:0009506(plasmodesma)	04075(Plant hormone signal transduction)	K13415	EC:2.7.10.1;EC:2.7.11.1
1	PH02Gene15155	PH02Gene15155	2.42659	1.72672	0.490893	9.20145e-252	3.64065e-247	zinc transporter 8-like [Aegilops tauschii subsp. tauschii]	GO:0005385(zinc ion transmembrane transporter activity);GO:0005886(plasma membrane);GO:0071577(zinc II ion transmembrane transport)	NA	NA	NA
1	PH02Gene27070	PH02Gene27070	2.92454	2.26029	0.371705	1.00713e-250	3.98481e-246	spermatogenesis-associated protein 5 isoform X1 [Brachypodium distachyon]	GO:0005634(nucleus);GO:0008568(microtubule-severing ATPase activity);GO:0031122(cytoplasmic microtubule organization)	03013(RNA transport)	K03231	NA
1	PH02Gene28043	PH02Gene28043	1.75693	1.42026	0.306899	1.01312e-250	4.00851e-246	paladin [Brachypodium distachyon]	GO:0004725(protein tyrosine phosphatase activity);GO:0005634(nucleus);GO:0005737(cytoplasm)	03040(Spliceosome);03013(RNA transport);03015(mRNA surveillance pathway)	K12812	EC:3.6.4.13
1	PH02Gene15190	PH02Gene15190	1.59687	1.21838	0.390281	1.13972e-250	4.50943e-246	fasciclin-like arabinogalactan protein 16 [Oryza sativa Japonica Group]	GO:0003674(molecular_function);GO:0005576(extracellular region);GO:0005773(vacuole);GO:0007155(cell adhesion)	NA	NA	NA
1	PH02Gene04800	PH02Gene04800	2.13371	1.58723	0.426853	3.26507e-250	1.29186e-245	PREDICTED: LOW QUALITY PROTEIN: probable WRKY transcription factor 60 [Oryza brachyantha]	GO:0003700(DNA binding transcription factor activity);GO:0005634(nucleus);GO:0006952(defense response);GO:0009685(gibberellin metabolic process)	04626(Plant-pathogen interaction)	K18835	NA
1	PH02Gene30527	PH02Gene30527	2.14805	1.38655	0.631525	9.07355e-250	3.59004e-245	predicted protein [Hordeum vulgare subsp. vulgare]	GO:0005634(nucleus);GO:0016301(kinase activity);GO:0016310(phosphorylation)	NA	NA	NA
1	PH02Gene04372	PH02Gene04372	1.1361	0.896818	0.341204	1.2347e-249	4.88523e-245	isovaleryl-CoA dehydrogenase, mitochondrial [Brachypodium distachyon]	GO:0000062(fatty-acyl-CoA binding);GO:0005739(mitochondrion);GO:0008470(isovaleryl-CoA dehydrogenase activity);GO:0009055(electron transfer activity);GO:0033539(fatty acid beta-oxidation using acyl-CoA dehydrogenase);GO:0050660(flavin adenine dinucleotide binding);GO:0052890(oxidoreductase activity, acting on the CH-CH group of donors, with a flavin as acceptor);GO:0055088(lipid homeostasis)	00280(Valine, leucine and isoleucine degradation)	K00253	EC:1.3.8.4
1	PH02Gene34735	PH02Gene34735	3.3456	1.9391	0.786878	2.23481e-249	8.84225e-245	anthranilate O-methyltransferase 2 [Oryza sativa Japonica Group]	GO:0005634(nucleus);GO:0008757(S-adenosylmethionine-dependent methyltransferase activity);GO:0032259(methylation)	NA	NA	NA
1	PH02Gene24465	PH02Gene24465	1.628	1.19803	0.442439	8.13031e-249	3.21684e-244	calmodulin-binding receptor-like cytoplasmic kinase 3 isoform X2 [Brachypodium distachyon]	GO:0004674(protein serine/threonine kinase activity);GO:0005524(ATP binding);GO:0005737(cytoplasm);GO:0005886(plasma membrane);GO:0006468(protein phosphorylation);GO:0009506(plasmodesma);GO:0016301(kinase activity);GO:0016310(phosphorylation)	NA	NA	NA
1	PH02Gene10649	PH02Gene10649	1.71317	1.38919	0.302424	8.94879e-249	3.54068e-244	uncharacterized protein LOC112894917 [Panicum hallii]	GO:0003674(molecular_function);GO:0008150(biological_process)	NA	NA	NA
1	PH02Gene06364	PH02Gene06364	1.99589	1.40625	0.505174	1.42044e-248	5.62009e-244	PREDICTED: AAA-ATPase At3g50940-like [Oryza brachyantha]	GO:0002237(response to molecule of bacterial origin);GO:0005524(ATP binding);GO:0005739(mitochondrion);GO:0005740(mitochondrial envelope);GO:0005741(mitochondrial outer membrane);GO:0005886(plasma membrane);GO:0008219(cell death);GO:0009411(response to UV);GO:0009617(response to bacterium);GO:0009626(plant-type hypersensitive response);GO:0009863(salicylic acid mediated signaling pathway);GO:0016…	NA	NA	NA
1	PH02Gene22322	PH02Gene22322	1.42426	1.16772	0.286515	2.81068e-248	1.11208e-243	PREDICTED: protein LIKE COV 2-like [Oryza brachyantha]	GO:0003674(molecular_function);GO:0005768(endosome);GO:0005794(Golgi apparatus);GO:0005802(trans-Golgi network);GO:0010222(stem vascular tissue pattern formation);GO:0016021(integral component of membrane)	NA	NA	NA
1	PH02Gene19436	PH02Gene19436	2.37965	1.7488	0.44439	3.13108e-248	1.23884e-243	phospholipid-transporting ATPase 3 isoform X1 [Oryza sativa Japonica Group]	GO:0004012(phospholipid-translocating ATPase activity);GO:0005802(trans-Golgi network);GO:0005886(plasma membrane);GO:0048194(Golgi vesicle budding)	NA	NA	NA
1	PH02Gene27643	PH02Gene27643	1.94852	1.4376	0.43872	1.66502e-247	6.58783e-243	hydroxyproline O-galactosyltransferase GALT6 [Setaria italica]	GO:0000139(Golgi membrane);GO:0005768(endosome);GO:0005783(endoplasmic reticulum);GO:0005794(Golgi apparatus);GO:0005802(trans-Golgi network);GO:0010405(arabinogalactan protein metabolic process);GO:0016021(integral component of membrane);GO:0016757(transferase activity, transferring glycosyl groups);GO:0016758(transferase activity, transferring hexosyl groups);GO:0018258(protein O-linked glycosy…	NA	NA	NA
1	PH02Gene32873	PH02Gene32873	3.10505	1.51996	1.03058	4.31074e-247	1.70559e-242	pentatricopeptide repeat-containing protein At1g26460, mitochondrial [Brachypodium distachyon]	GO:0003674(molecular_function);GO:0005739(mitochondrion);GO:0008150(biological_process)	NA	NA	NA
1	PH02Gene26442	PH02Gene26442	2.04333	1.65646	0.302817	1.16394e-246	4.60525e-242	uncharacterized protein At2g27730, mitochondrial-like isoform X2 [Panicum hallii]	NA	NA	NA	NA
1	PH02Gene16381	PH02Gene16381	2.14219	1.63578	0.389108	2.81591e-246	1.11414e-241	ABC transporter G family member 37 isoform X1 [Oryza sativa Japonica Group]	GO:0005886(plasma membrane);GO:0016021(integral component of membrane);GO:0042626(ATPase activity, coupled to transmembrane movement of substances)	02010(ABC transporters)	K05681	NA
1	PH02Gene13984	PH02Gene13984	1.88343	1.56681	0.265534	3.19467e-246	1.264e-241	uncharacterized protein LOC100281053 [Zea mays]	GO:0005515(protein binding);GO:0005634(nucleus);GO:0005737(cytoplasm);GO:0009055(electron transfer activity);GO:0009751(response to salicylic acid);GO:0009863(salicylic acid mediated signaling pathway);GO:0009867(jasmonic acid mediated signaling pathway);GO:0015035(protein disulfide oxidoreductase activity);GO:0045454(cell redox homeostasis)	NA	NA	NA
1	PH02Gene31405	PH02Gene31405	5.60449	3.41586	0.714333	6.3659e-246	2.51873e-241	12-oxophytodienoate reductase 1 [Oryza sativa Japonica Group]	GO:0003959(NADPH dehydrogenase activity);GO:0005622(intracellular);GO:0006952(defense response);GO:0009695(jasmonic acid biosynthetic process);GO:0016629(12-oxophytodienoate reductase activity);GO:0031408(oxylipin biosynthetic process)	00592(alpha-Linolenic acid metabolism)	K05894	EC:1.3.1.42
1	PH02Gene05496	PH02Gene05496	1.45107	1.12523	0.366897	3.47906e-245	1.37653e-240	PREDICTED: uncharacterized protein LOC102710767 [Oryza brachyantha]	GO:0003674(molecular_function);GO:0009507(chloroplast);GO:0010051(xylem and phloem pattern formation)	NA	NA	NA
1	PH02Gene13668	PH02Gene13668	2.70766	1.94799	0.475058	5.11775e-245	2.02489e-240	uncharacterized protein LOC100829964 isoform X1 [Brachypodium distachyon]	GO:0046872(metal ion binding)	NA	NA	NA
1	PH02Gene24413	PH02Gene24413	1.09723	0.913613	0.264207	6.21111e-245	2.45749e-240	Os08g0357000, partial [Oryza sativa Japonica Group]	GO:0004518(nuclease activity);GO:0005634(nucleus);GO:0009611(response to wounding)	NA	NA	NA
1	PH02Gene00304	PH02Gene00304	2.52751	1.50145	0.751361	4.75468e-242	1.88124e-237	dof zinc finger protein PBF-like [Panicum miliaceum]	GO:0000976(transcription regulatory region sequence-specific DNA binding);GO:0003677(DNA binding);GO:0003700(DNA binding transcription factor activity);GO:0005634(nucleus);GO:0006351(transcription, DNA-templated);GO:0006355(regulation of transcription, DNA-templated);GO:0046872(metal ion binding)	NA	NA	NA
1	PH02Gene48469	PH02Gene48469	3.07742	2.14019	0.523979	3.84543e-241	1.52148e-236	peroxidase 3 [Panicum miliaceum]	GO:0004601(peroxidase activity);GO:0009505(plant-type cell wall);GO:0009664(plant-type cell wall organization)	00940(Phenylpropanoid biosynthesis)	K00430	EC:1.11.1.7
1	PH02Gene27613	PH02Gene27613	2.59186	1.57177	0.721596	4.41711e-241	1.74767e-236	protein ENHANCED DISEASE RESISTANCE 4-like [Panicum hallii]	NA	NA	NA	NA
1	PH02Gene15920	PH02Gene15920	31.7811	26.3948	0.267918	5.04594e-241	1.99648e-236	PREDICTED: uncharacterized protein LOC102716106 [Oryza brachyantha]	GO:0005515(protein binding);GO:0005634(nucleus);GO:0005737(cytoplasm);GO:0030246(carbohydrate binding);GO:0042742(defense response to bacterium);GO:0090332(stomatal closure)	NA	NA	NA
1	PH02Gene16676	PH02Gene16676	3.94304	2.43673	0.69436	6.09074e-240	2.40986e-235	galactinol synthase 2 [Setaria italica]	GO:0005634(nucleus);GO:0005737(cytoplasm);GO:0006012(galactose metabolic process);GO:0006979(response to oxidative stress);GO:0009409(response to cold);GO:0009414(response to water deprivation);GO:0009651(response to salt stress);GO:0009737(response to abscisic acid);GO:0016051(carbohydrate biosynthetic process);GO:0016757(transferase activity, transferring glycosyl groups);GO:0016758(transferase…	00052(Galactose metabolism)	K18819	EC:2.4.1.123
1	PH02Gene34354	PH02Gene34354	1.8949	1.15142	0.718705	1.00592e-239	3.98003e-235	Putative disease resistance protein [Oryza sativa Japonica Group]	GO:0006952(defense response)	04626(Plant-pathogen interaction)	K13457	NA
1	PH02Gene07214	PH02Gene07214	1.39197	1.16138	0.261281	4.78818e-239	1.89449e-234	BAG family molecular chaperone regulator 1 [Brachypodium distachyon]	GO:0005515(protein binding);GO:0005634(nucleus);GO:0005739(mitochondrion);GO:0005829(cytosol);GO:0051087(chaperone binding);GO:0071629(cytoplasm protein quality control by the ubiquitin-proteasome system)	04141(Protein processing in endoplasmic reticulum)	K09555	NA
1	PH02Gene00460	PH02Gene00460	2.00086	1.41538	0.499432	6.32365e-239	2.50201e-234	hypothetical protein GQ55_7G311000 [Panicum hallii var. hallii]	GO:0000014(single-stranded DNA endodeoxyribonuclease activity);GO:0003676(nucleic acid binding);GO:0004519(endonuclease activity);GO:0005576(extracellular region);GO:0006308(DNA catabolic process);GO:0043765(T/G mismatch-specific endonuclease activity);GO:0046872(metal ion binding);GO:0090305(nucleic acid phosphodiester bond hydrolysis)	00062(Fatty acid elongation)	K15397	EC:2.3.1.199
1	PH02Gene20579	PH02Gene20579	4.05921	3.20556	0.340622	2.29984e-238	9.09954e-234	putative heavy metal transport/detoxification protein [Oryza minuta]	GO:0005737(cytoplasm);GO:0030001(metal ion transport);GO:0046914(transition metal ion binding);GO:0046916(cellular transition metal ion homeostasis)	NA	NA	NA
1	PH02Gene05658	PH02Gene05658	3.69081	2.2613	0.706785	1.17808e-237	4.66119e-233	catalase, partial [Stipa purpurea]	GO:0004096(catalase activity);GO:0005737(cytoplasm);GO:0020037(heme binding);GO:0042542(response to hydrogen peroxide);GO:0042744(hydrogen peroxide catabolic process)	00630(Glyoxylate and dicarboxylate metabolism);00380(Tryptophan metabolism);04016(MAPK signaling pathway - plant);04146(Peroxisome)	K03781	EC:1.11.1.6
1	PH02Gene44955	PH02Gene44955	2.47833	1.45713	0.766235	2.98006e-237	1.17909e-232	PREDICTED: peroxidase 3-like [Oryza brachyantha]	GO:0004601(peroxidase activity);GO:0009505(plant-type cell wall);GO:0009664(plant-type cell wall organization)	00940(Phenylpropanoid biosynthesis)	K00430	EC:1.11.1.7
1	PH02Gene06279	PH02Gene06279	2.57709	1.85911	0.471134	3.74664e-237	1.4824e-232	protein ANTAGONIST OF LIKE HETEROCHROMATIN PROTEIN 1-like [Panicum hallii]	GO:0005634(nucleus);GO:0005774(vacuolar membrane);GO:0005886(plasma membrane);GO:0009507(chloroplast);GO:0016020(membrane)	NA	NA	NA
1	PH02Gene29888	PH02Gene29888	1.02798	0.849554	0.27504	7.62889e-237	3.01845e-232	probable inactive purple acid phosphatase 16 [Oryza sativa Japonica Group]	GO:0003993(acid phosphatase activity);GO:0004722(protein serine/threonine phosphatase activity);GO:0005576(extracellular region);GO:0016020(membrane);GO:0016787(hydrolase activity);GO:0046872(metal ion binding)	NA	NA	NA
1	PH02Gene46558	PH02Gene46558	1.82691	1.1786	0.632331	5.25809e-236	2.08041e-231	uncharacterized protein LOC109748268 [Aegilops tauschii subsp. tauschii]	GO:0005739(mitochondrion);GO:0008375(acetylglucosaminyltransferase activity);GO:0016021(integral component of membrane);GO:0016757(transferase activity, transferring glycosyl groups)	NA	NA	NA
1	PH02Gene02379	PH02Gene02379	1.43137	1.06829	0.422095	1.00748e-235	3.98618e-231	SNF1-related protein kinase regulatory subunit beta-1 isoform X1 [Sorghum bicolor]	GO:0004679(AMP-activated protein kinase activity);GO:0005515(protein binding);GO:0005524(ATP binding);GO:0005737(cytoplasm);GO:0005975(carbohydrate metabolic process);GO:0006633(fatty acid biosynthetic process);GO:0016301(kinase activity);GO:0016310(phosphorylation);GO:0019887(protein kinase regulator activity);GO:0042128(nitrate assimilation);GO:0043562(cellular response to nitrogen levels)	NA	NA	NA
1	PH02Gene04233	PH02Gene04233	1.42356	1.09172	0.382902	3.92181e-234	1.55171e-229	PREDICTED: aspartic proteinase oryzasin-1 isoform X1 [Oryza brachyantha]	GO:0004190(aspartic-type endopeptidase activity);GO:0006508(proteolysis);GO:0030163(protein catabolic process)	NA	NA	NA
1	PH02Gene45588	PH02Gene45588	1.17964	0.888976	0.408127	9.02102e-234	3.56926e-229	oryzain alpha chain [Panicum hallii]	GO:0004197(cysteine-type endopeptidase activity);GO:0005615(extracellular space);GO:0005764(lysosome);GO:0051603(proteolysis involved in cellular protein catabolic process)	04145(Phagosome)	K01365	EC:3.4.22.15
1	PH02Gene46969	PH02Gene46969	1.56976	1.08085	0.538376	1.0513e-233	4.15957e-229	putative phospholipid-transporting ATPase 9 [Brachypodium distachyon]	GO:0004012(phospholipid-translocating ATPase activity);GO:0005802(trans-Golgi network);GO:0005886(plasma membrane);GO:0048194(Golgi vesicle budding)	NA	NA	NA
1	PH02Gene18467	PH02Gene18467	0.95065	0.793756	0.260219	1.07799e-233	4.26519e-229	uncharacterized protein LOC110434028 [Sorghum bicolor]	GO:0003824(catalytic activity);GO:0005634(nucleus);GO:0005829(cytosol);GO:0009058(biosynthetic process)	NA	NA	NA
1	PH02Gene29620	PH02Gene29620	2.64907	1.96939	0.42774	1.30845e-233	5.17702e-229	type IV inositol polyphosphate 5-phosphatase 3-like isoform X2 [Panicum hallii]	GO:0004439(phosphatidylinositol-4,5-bisphosphate 5-phosphatase activity);GO:0004445(inositol-polyphosphate 5-phosphatase activity);GO:0009507(chloroplast);GO:0009738(abscisic acid-activated signaling pathway);GO:0009845(seed germination);GO:0016787(hydrolase activity);GO:0032957(inositol trisphosphate metabolic process);GO:0034485(phosphatidylinositol-3,4,5-trisphosphate 5-phosphatase activity);G…	00562(Inositol phosphate metabolism);04070(Phosphatidylinositol signaling system)	K20279	EC:3.1.3.36
1	PH02Gene03497	PH02Gene03497	3.23541	2.48891	0.378434	3.45757e-233	1.36802e-228	17.9 kDa class I heat shock protein [Sorghum bicolor]	GO:0009408(response to heat);GO:0042542(response to hydrogen peroxide);GO:0045471(response to ethanol);GO:0046685(response to arsenic-containing substance);GO:0046686(response to cadmium ion);GO:0046688(response to copper ion)	04141(Protein processing in endoplasmic reticulum)	K13993	NA
1	PH02Gene05255	PH02Gene05255	2.42983	1.51454	0.681974	5.41782e-232	2.14361e-227	Endoglucanase 16 [Dichanthelium oligosanthes]	GO:0004553(hydrolase activity, hydrolyzing O-glycosyl compounds);GO:0005576(extracellular region);GO:0008810(cellulase activity);GO:0030245(cellulose catabolic process);GO:0071555(cell wall organization)	00500(Starch and sucrose metabolism)	K01179	EC:3.2.1.4
1	PH02Gene25300	PH02Gene25300	1.11326	0.910213	0.290511	5.61445e-231	2.22141e-226	kinesin-like protein KIN-13A [Oryza sativa Japonica Group]	GO:0003777(microtubule motor activity);GO:0005871(kinesin complex);GO:0007018(microtubule-based movement);GO:0016887(ATPase activity)	NA	NA	NA
1	PH02Gene21072	PH02Gene21072	1.12655	0.893313	0.334671	7.04911e-231	2.78905e-226	hypothetical protein OsI_06722 [Oryza sativa Indica Group]	GO:0003729(mRNA binding);GO:0004165(dodecenoyl-CoA delta-isomerase activity);GO:0004300(enoyl-CoA hydratase activity);GO:0005777(peroxisome);GO:0006635(fatty acid beta-oxidation);GO:0008017(microtubule binding);GO:0008692(3-hydroxybutyryl-CoA epimerase activity);GO:0018812(3-hydroxyacyl-CoA dehydratase activity)	00071(Fatty acid degradation);00592(alpha-Linolenic acid metabolism)	K10527	EC:4.2.1.17;EC:1.1.1.35
1	PH02Gene23181	PH02Gene23181	2.88879	1.85809	0.636646	1.1677e-230	4.62013e-226	peroxidase 72 [Oryza sativa Japonica Group]	GO:0004601(peroxidase activity);GO:0005576(extracellular region);GO:0006979(response to oxidative stress);GO:0009809(lignin biosynthetic process);GO:0020037(heme binding);GO:0042744(hydrogen peroxide catabolic process);GO:0046872(metal ion binding);GO:0055114(oxidation-reduction process)	00940(Phenylpropanoid biosynthesis)	K00430	EC:1.11.1.7
1	PH02Gene38031	PH02Gene38031	2.81854	2.05245	0.457601	1.90183e-230	7.52479e-226	hypothetical protein C2845_PM01G20220 [Panicum miliaceum]	GO:0009505(plant-type cell wall);GO:0009506(plasmodesma);GO:0016020(membrane)	NA	NA	NA
1	PH02Gene19141	PH02Gene19141	1.92552	1.4284	0.430849	3.43153e-229	1.35772e-224	uncharacterized protein LOC100824226 [Brachypodium distachyon]	NA	NA	NA	NA
1	PH02Gene13800	PH02Gene13800	1.18577	0.961271	0.302809	9.51906e-229	3.76631e-224	plant UBX domain-containing protein 2 [Brachypodium distachyon]	GO:0003676(nucleic acid binding);GO:0005634(nucleus);GO:0008270(zinc ion binding);GO:0009620(response to fungus);GO:0016020(membrane);GO:0019898(extrinsic component of membrane);GO:0046872(metal ion binding);GO:0050832(defense response to fungus)	04141(Protein processing in endoplasmic reticulum)	K14011	NA
1	PH02Gene30808	PH02Gene30808	1.9323	1.11737	0.790214	4.94878e-228	1.95804e-223	PREDICTED: COBRA-like protein 3 isoform X2 [Oryza brachyantha]	GO:0003674(molecular_function);GO:0005886(plasma membrane);GO:0009505(plant-type cell wall);GO:0009651(response to salt stress);GO:0009825(multidimensional cell growth);GO:0009897(external side of plasma membrane);GO:0009930(longitudinal side of cell surface);GO:0010215(cellulose microfibril organization);GO:0016021(integral component of membrane);GO:0016049(cell growth);GO:0016328(lateral plasma…	NA	NA	NA
1	PH02Gene26876	PH02Gene26876	1.88412	1.32262	0.510488	1.22673e-227	4.85367e-223	external alternative NAD(P)H-ubiquinone oxidoreductase B2, mitochondrial [Oryza sativa Japonica Group]	GO:0003954(NADH dehydrogenase activity);GO:0005739(mitochondrion)	NA	NA	NA
1	PH02Gene12347	PH02Gene12347	2.17127	1.29805	0.742193	3.93373e-227	1.55642e-222	predicted protein [Hordeum vulgare subsp. vulgare]	GO:0004674(protein serine/threonine kinase activity);GO:0005886(plasma membrane);GO:0007166(cell surface receptor signaling pathway)	NA	NA	NA
1	PH02Gene02234	PH02Gene02234	2.86335	1.70451	0.748347	1.30707e-226	5.17157e-222	OSJNBa0041A02.26 [Oryza sativa Japonica Group]	GO:0004553(hydrolase activity, hydrolyzing O-glycosyl compounds);GO:0005576(extracellular region);GO:0005618(cell wall);GO:0005794(Golgi apparatus);GO:0010411(xyloglucan metabolic process);GO:0016762(xyloglucan:xyloglucosyl transferase activity);GO:0016798(hydrolase activity, acting on glycosyl bonds);GO:0042546(cell wall biogenesis);GO:0048046(apoplast);GO:0071555(cell wall organization)	04075(Plant hormone signal transduction)	K14504	EC:2.4.1.207
1	PH02Gene35821	PH02Gene35821	3.06067	2.02474	0.596109	1.85086e-226	7.32311e-222	cytochrome P450 72A14 [Brachypodium distachyon]	GO:0004497(monooxygenase activity)	NA	NA	NA
1	PH02Gene19951	PH02Gene19951	1.3264	1.09384	0.278114	2.14718e-226	8.49553e-222	probable monogalactosyldiacylglycerol synthase 3, chloroplastic [Setaria italica]	GO:0009409(response to cold);GO:0009414(response to water deprivation);GO:0009416(response to light stimulus);GO:0009535(chloroplast thylakoid membrane);GO:0009651(response to salt stress);GO:0009735(response to cytokinin);GO:0009739(response to gibberellin);GO:0030912(response to deep water);GO:0045017(glycerolipid biosynthetic process);GO:0046509(1,2-diacylglycerol 3-beta-galactosyltransferase …	00561(Glycerolipid metabolism)	K03715	EC:2.4.1.46
1	PH02Gene03880	PH02Gene03880	2.58123	1.57622	0.711591	1.11959e-225	4.42976e-221	PREDICTED: uncharacterized protein LOC102709508 [Oryza brachyantha]	GO:0006281(DNA repair);GO:0006284(base-excision repair);GO:0008725(DNA-3-methyladenine glycosylase activity)	03410(Base excision repair)	K01246	EC:3.2.2.20
1	PH02Gene28959	PH02Gene28959	1.9894	1.1792	0.754524	2.84334e-224	1.125e-219	AAA-ATPase At3g50940 [Brachypodium distachyon]	GO:0002237(response to molecule of bacterial origin);GO:0005524(ATP binding);GO:0005739(mitochondrion);GO:0005740(mitochondrial envelope);GO:0005741(mitochondrial outer membrane);GO:0005886(plasma membrane);GO:0008219(cell death);GO:0009411(response to UV);GO:0009617(response to bacterium);GO:0009626(plant-type hypersensitive response);GO:0009863(salicylic acid mediated signaling pathway);GO:0016…	NA	NA	NA
1	PH02Gene09765	PH02Gene09765	1.45259	1.00615	0.529776	5.3677e-224	2.12378e-219	probable polyol transporter 4 isoform X1 [Sorghum bicolor]	GO:0005351(carbohydrate:proton symporter activity);GO:0005355(glucose transmembrane transporter activity);GO:0005887(integral component of plasma membrane);GO:0046323(glucose import)	NA	NA	NA
1	PH02Gene25653	PH02Gene25653	2.10854	1.31684	0.679158	7.34192e-224	2.9049e-219	ribose-phosphate pyrophosphokinase 2, chloroplastic-like isoform X1 [Panicum hallii]	GO:0000287(magnesium ion binding);GO:0004749(ribose phosphate diphosphokinase activity);GO:0005524(ATP binding);GO:0009116(nucleoside metabolic process);GO:0009156(ribonucleoside monophosphate biosynthetic process);GO:0009165(nucleotide biosynthetic process);GO:0009507(chloroplast);GO:0016301(kinase activity);GO:0016310(phosphorylation);GO:0016757(transferase activity, transferring glycosyl group…	00030(Pentose phosphate pathway);00230(Purine metabolism)	K00948	EC:2.7.6.1
1	PH02Gene23169	PH02Gene23169	2.04449	1.35295	0.595633	1.75628e-223	6.94889e-219	calcium permeable stress-gated cation channel 1 [Oryza sativa Japonica Group]	GO:0005227(calcium activated cation channel activity);GO:0005886(plasma membrane);GO:0006812(cation transport);GO:0016021(integral component of membrane)	NA	NA	NA
1	PH02Gene27256	PH02Gene27256	2.02553	1.66615	0.281776	6.3413e-222	2.509e-217	PREDICTED: CBS domain-containing protein CBSX3, mitochondrial [Oryza brachyantha]	GO:0005739(mitochondrion);GO:0009651(response to salt stress);GO:0045454(cell redox homeostasis);GO:0050897(cobalt ion binding)	NA	NA	NA
1	PH02Gene31712	PH02Gene31712	0.983105	0.756041	0.378881	8.9595e-222	3.54491e-217	arsenate reductase 2.2 [Brachypodium distachyon]	GO:0008794(arsenate reductase (glutaredoxin) activity);GO:0016791(phosphatase activity)	NA	NA	NA
1	PH02Gene44580	PH02Gene44580	3.92809	3.15179	0.317655	3.41928e-221	1.35287e-216	peroxidase 2-like [Panicum miliaceum]	GO:0004601(peroxidase activity);GO:0005576(extracellular region);GO:0005774(vacuolar membrane);GO:0006979(response to oxidative stress);GO:0020037(heme binding);GO:0042744(hydrogen peroxide catabolic process);GO:0046872(metal ion binding);GO:0055114(oxidation-reduction process)	00940(Phenylpropanoid biosynthesis)	K00430	EC:1.11.1.7
1	PH02Gene50659	PH02Gene50659	1.29437	0.974492	0.409533	3.99456e-221	1.58049e-216	hypothetical protein OsI_02938 [Oryza sativa Indica Group]	GO:0004497(monooxygenase activity)	NA	NA	NA
1	PH02Gene06520	PH02Gene06520	1.16362	0.947418	0.296551	1.1315e-220	4.47689e-216	uncharacterized protein LOC100838789 [Brachypodium distachyon]	GO:0003674(molecular_function);GO:0005634(nucleus)	04144(Endocytosis)	K19476	NA
1	PH02Gene13542	PH02Gene13542	2.83376	1.73203	0.710256	2.74179e-220	1.08482e-215	uncharacterized protein LOC4325311 [Oryza sativa Japonica Group]	GO:0003674(molecular_function);GO:0005576(extracellular region);GO:0009505(plant-type cell wall);GO:0009793(embryo development ending in seed dormancy);GO:0045489(pectin biosynthetic process)	NA	NA	NA
1	PH02Gene20227	PH02Gene20227	2.42734	1.60396	0.597741	4.48584e-220	1.77487e-215	Bowman-Birk type trypsin inhibitor [Zea mays]	NA	NA	NA	NA
1	PH02Gene51004	PH02Gene51004	3.12017	2.32919	0.421796	5.48552e-220	2.1704e-215	predicted protein [Hordeum vulgare subsp. vulgare]	GO:0008889(glycerophosphodiester phosphodiesterase activity);GO:0030643(cellular phosphate ion homeostasis);GO:0046475(glycerophospholipid catabolic process)	00564(Glycerophospholipid metabolism)	K18696	EC:3.1.4.46
1	PH02Gene20669	PH02Gene20669	2.42669	1.57678	0.622011	6.03675e-220	2.3885e-215	serine/threonine-protein kinase Aurora-2 [Oryza sativa Japonica Group]	GO:0000780(condensed nuclear chromosome, centromeric region);GO:0005876(spindle microtubule);GO:0007052(mitotic spindle organization);GO:0031616(spindle pole centrosome);GO:0032133(chromosome passenger complex);GO:0032465(regulation of cytokinesis);GO:0035174(histone serine kinase activity);GO:0051233(spindle midzone)	NA	NA	NA
1	PH02Gene42845	PH02Gene42845	3.63862	2.43405	0.58003	7.79235e-220	3.08312e-215	LOW QUALITY PROTEIN: WRKY transcription factor WRKY62-like [Brachypodium distachyon]	GO:0002237(response to molecule of bacterial origin);GO:0003700(DNA binding transcription factor activity);GO:0005515(protein binding);GO:0005634(nucleus);GO:0006351(transcription, DNA-templated);GO:0006355(regulation of transcription, DNA-templated);GO:0009751(response to salicylic acid);GO:0010200(response to chitin);GO:0031347(regulation of defense response);GO:0042742(defense response to bact…	04626(Plant-pathogen interaction)	K18834	NA
1	PH02Gene00737	PH02Gene00737	1.55277	1.13968	0.446216	1.24917e-219	4.94248e-215	PREDICTED: uncharacterized protein LOC102701783 [Oryza brachyantha]	GO:0000290(deadenylation-dependent decapping of nuclear-transcribed mRNA);GO:0000932(P-body);GO:0003723(RNA binding);GO:0033962(cytoplasmic mRNA processing body assembly)	03018(RNA degradation)	K12617	NA
1	PH02Gene28639	PH02Gene28639	1.27203	1.02124	0.316812	3.94598e-219	1.56127e-214	RPM1-interacting protein 4 [Sorghum bicolor]	NA	04626(Plant-pathogen interaction)	K13456	NA
1	PH02Gene19390	PH02Gene19390	1.07826	0.868887	0.311462	6.67734e-218	2.64196e-213	BTB/POZ domain and ankyrin repeat-containing protein NPR3 isoform X1 [Oryza sativa Japonica Group]	GO:0051245(negative regulation of cellular defense response)	04075(Plant hormone signal transduction)	K14508	NA
1	PH02Gene31596	PH02Gene31596	1.99141	1.48473	0.423589	8.23015e-218	3.25634e-213	NAC domain-containing protein 35 [Dichanthelium oligosanthes]	GO:0003700(DNA binding transcription factor activity);GO:0005634(nucleus);GO:0007275(multicellular organism development);GO:0009965(leaf morphogenesis);GO:0010200(response to chitin);GO:0045792(negative regulation of cell size);GO:0048281(inflorescence morphogenesis)	03013(RNA transport);03015(mRNA surveillance pathway);03018(RNA degradation)	K13126	NA
1	PH02Gene15103	PH02Gene15103	1.10729	0.87498	0.339716	1.05344e-217	4.16806e-213	homeobox protein HAZ1 [Brachypodium distachyon]	GO:0046658(anchored component of plasma membrane)	NA	NA	NA
1	PH02Gene02746	PH02Gene02746	1.46738	1.1711	0.325373	1.64264e-217	6.49927e-213	xyloglucan xyloglucosyl transferase [Hordeum vulgare]	GO:0004553(hydrolase activity, hydrolyzing O-glycosyl compounds);GO:0005618(cell wall);GO:0005794(Golgi apparatus);GO:0009408(response to heat);GO:0009409(response to cold);GO:0009507(chloroplast);GO:0009612(response to mechanical stimulus);GO:0009664(plant-type cell wall organization);GO:0009733(response to auxin);GO:0009741(response to brassinosteroid);GO:0010411(xyloglucan metabolic process);G…	04075(Plant hormone signal transduction)	K14504	EC:2.4.1.207
1	PH02Gene21928	PH02Gene21928	2.26857	1.77088	0.35731	2.36846e-217	9.37104e-213	UPF0496 protein 1 [Setaria italica]	GO:0003674(molecular_function);GO:0016021(integral component of membrane)	NA	NA	NA
1	PH02Gene08512	PH02Gene08512	2.57685	1.66454	0.630487	5.66352e-217	2.24083e-212	uncharacterized protein LOC109780608 [Aegilops tauschii subsp. tauschii]	GO:0004842(ubiquitin-protein transferase activity);GO:0019005(SCF ubiquitin ligase complex);GO:0031146(SCF-dependent proteasomal ubiquitin-dependent protein catabolic process)	NA	NA	NA
1	PH02Gene45275	PH02Gene45275	1.06069	0.870001	0.285918	3.72374e-216	1.47333e-211	cyclin-dependent kinase E-1 [Oryza sativa Japonica Group]	GO:0004693(cyclin-dependent protein serine/threonine kinase activity);GO:0005515(protein binding);GO:0005524(ATP binding);GO:0005634(nucleus);GO:0006468(protein phosphorylation);GO:0007049(cell cycle);GO:0007346(regulation of mitotic cell cycle);GO:0008353(RNA polymerase II carboxy-terminal domain kinase activity);GO:0016301(kinase activity);GO:0016592(mediator complex);GO:0051301(cell division)	NA	NA	NA
1	PH02Gene36190	PH02Gene36190	1.38958	1.03026	0.431644	1.95571e-215	7.73798e-211	hydroxyproline O-galactosyltransferase GALT5 [Brachypodium distachyon]	GO:0000139(Golgi membrane);GO:0005794(Golgi apparatus);GO:0006486(protein glycosylation);GO:0008378(galactosyltransferase activity);GO:0009507(chloroplast);GO:0010405(arabinogalactan protein metabolic process);GO:0016021(integral component of membrane);GO:0016758(transferase activity, transferring hexosyl groups);GO:0018258(protein O-linked glycosylation via hydroxyproline);GO:0030246(carbohydrat…	NA	NA	NA
1	PH02Gene35637	PH02Gene35637	1.97397	1.40667	0.488813	5.40534e-215	2.13868e-210	cyclin-dependent kinase G-1 [Brachypodium distachyon]	GO:0004693(cyclin-dependent protein serine/threonine kinase activity);GO:0005515(protein binding);GO:0005524(ATP binding);GO:0005634(nucleus);GO:0005829(cytosol);GO:0006468(protein phosphorylation);GO:0007346(regulation of mitotic cell cycle);GO:0010468(regulation of gene expression);GO:0016301(kinase activity);GO:0019912(cyclin-dependent protein kinase activating kinase activity);GO:0048586(regu…	NA	NA	NA
1	PH02Gene17538	PH02Gene17538	2.02805	1.65078	0.296947	2.21642e-214	8.76947e-210	cytochrome P450 714C2 [Oryza sativa Japonica Group]	GO:0004497(monooxygenase activity)	NA	NA	NA
1	PH02Gene11993	PH02Gene11993	1.21254	0.968621	0.324027	5.15451e-214	2.03943e-209	hypothetical protein C2845_PM07G14000 [Panicum miliaceum]	GO:0005768(endosome);GO:0005774(vacuolar membrane);GO:0005802(trans-Golgi network);GO:0008757(S-adenosylmethionine-dependent methyltransferase activity);GO:0032259(methylation)	NA	NA	NA
1	PH02Gene05411	PH02Gene05411	3.01156	1.76348	0.772092	5.91093e-214	2.33872e-209	xyloglucan endo-transglucosylase/hydrolase 1 [Bambusa oldhamii]	GO:0004553(hydrolase activity, hydrolyzing O-glycosyl compounds);GO:0005576(extracellular region);GO:0005618(cell wall);GO:0009832(plant-type cell wall biogenesis);GO:0010411(xyloglucan metabolic process);GO:0016762(xyloglucan:xyloglucosyl transferase activity);GO:0016798(hydrolase activity, acting on glycosyl bonds);GO:0048046(apoplast);GO:0071555(cell wall organization)	NA	NA	NA
1	PH02Gene35863	PH02Gene35863	1.86869	1.53459	0.28417	2.32013e-213	9.17984e-209	peroxidase 4 isoform X2 [Setaria italica]	GO:0004601(peroxidase activity);GO:0005515(protein binding);GO:0005576(extracellular region);GO:0005618(cell wall);GO:0005794(Golgi apparatus);GO:0005829(cytosol);GO:0006979(response to oxidative stress);GO:0009809(lignin biosynthetic process);GO:0010089(xylem development);GO:0020037(heme binding);GO:0042744(hydrogen peroxide catabolic process);GO:0046872(metal ion binding);GO:0048046(apoplast);G…	00940(Phenylpropanoid biosynthesis)	K00430	EC:1.11.1.7
1	PH02Gene19784	PH02Gene19784	1.16446	0.867027	0.425513	9.98996e-213	3.95263e-208	mannose-1-phosphate guanyltransferase alpha [Oryza sativa Japonica Group]	GO:0005515(protein binding);GO:0005737(cytoplasm);GO:0005777(peroxisome);GO:0005829(cytosol);GO:0009058(biosynthetic process);GO:0016779(nucleotidyltransferase activity);GO:0043565(sequence-specific DNA binding);GO:0046686(response to cadmium ion);GO:2000082(regulation of L-ascorbic acid biosynthetic process)	00051(Fructose and mannose metabolism);00520(Amino sugar and nucleotide sugar metabolism)	K00966	EC:2.7.7.13
1	PH02Gene16310	PH02Gene16310	1.54008	1.04935	0.553514	2.04415e-212	8.08789e-208	hypothetical protein SORBI_3004G353800 [Sorghum bicolor]	GO:0005773(vacuole);GO:0005783(endoplasmic reticulum);GO:0007165(signal transduction);GO:0016021(integral component of membrane);GO:0035091(phosphatidylinositol binding)	NA	NA	NA
1	PH02Gene15643	PH02Gene15643	2.64016	1.6965	0.638062	2.15641e-212	8.53205e-208	amino acid permease 3 [Sorghum bicolor]	GO:0003333(amino acid transmembrane transport);GO:0005886(plasma membrane);GO:0015171(amino acid transmembrane transporter activity)	NA	NA	NA
1	PH02Gene43423	PH02Gene43423	3.70025	2.98503	0.30988	2.16226e-212	8.55521e-208	PREDICTED: uncharacterized protein LOC102717495 [Oryza brachyantha]	GO:0003674(molecular_function);GO:0005634(nucleus);GO:0008150(biological_process)	NA	NA	NA
1	PH02Gene10213	PH02Gene10213	1.22536	0.960906	0.350741	2.41919e-212	9.57177e-208	wall-associated receptor kinase 5 [Oryza sativa Japonica Group]	GO:0004674(protein serine/threonine kinase activity);GO:0005886(plasma membrane);GO:0007166(cell surface receptor signaling pathway)	NA	NA	NA
1	PH02Gene29567	PH02Gene29567	4.08832	2.04383	1.00023	2.4507e-212	9.69645e-208	PREDICTED: LOW QUALITY PROTEIN: pEARLI1-like lipid transfer protein 1 [Oryza brachyantha]	GO:0005576(extracellular region);GO:0005783(endoplasmic reticulum);GO:0006869(lipid transport);GO:0008289(lipid binding);GO:0009409(response to cold);GO:0009505(plant-type cell wall);GO:0009506(plasmodesma);GO:0009651(response to salt stress);GO:0009682(induced systemic resistance);GO:0009707(chloroplast outer membrane);GO:0009737(response to abscisic acid);GO:0050832(defense response to fungus)	NA	NA	NA
1	PH02Gene02781	PH02Gene02781	1.43561	1.18816	0.272929	5.31794e-212	2.1041e-207	uncharacterized protein LOC101759876 [Setaria italica]	GO:0005215(transporter activity);GO:0005524(ATP binding);GO:0005886(plasma membrane);GO:0006810(transport);GO:0006979(response to oxidative stress);GO:0007623(circadian rhythm);GO:0009507(chloroplast);GO:0009644(response to high light intensity);GO:0009941(chloroplast envelope);GO:0010150(leaf senescence);GO:0016021(integral component of membrane);GO:0016301(kinase activity);GO:0016310(phosphoryl…	NA	NA	NA
1	PH02Gene21100	PH02Gene21100	2.36121	1.44209	0.711365	5.56479e-212	2.20176e-207	hypothetical protein OsI_20854 [Oryza sativa Indica Group]	GO:0005737(cytoplasm)	04016(MAPK signaling pathway - plant)	K20716	NA
1	PH02Gene16625	PH02Gene16625	1.35645	1.06579	0.347915	3.53404e-210	1.39828e-205	PREDICTED: ethanolamine-phosphate cytidylyltransferase-like [Oryza brachyantha]	GO:0004306(ethanolamine-phosphate cytidylyltransferase activity);GO:0005634(nucleus);GO:0005739(mitochondrion);GO:0006646(phosphatidylethanolamine biosynthetic process);GO:0009058(biosynthetic process);GO:0031307(integral component of mitochondrial outer membrane)	00564(Glycerophospholipid metabolism);00440(Phosphonate and phosphinate metabolism)	K00967	EC:2.7.7.14
1	PH02Gene43145	PH02Gene43145	0.809634	0.675164	0.262031	6.73299e-210	2.66398e-205	putative phytosulfokine receptor precursor [Oryza minuta]	GO:0001653(peptide receptor activity);GO:0004383(guanylate cyclase activity);GO:0004672(protein kinase activity);GO:0004674(protein serine/threonine kinase activity);GO:0005515(protein binding);GO:0005524(ATP binding);GO:0005886(plasma membrane);GO:0006468(protein phosphorylation);GO:0007169(transmembrane receptor protein tyrosine kinase signaling pathway);GO:0009611(response to wounding);GO:0016…	04075(Plant hormone signal transduction)	K13415	EC:2.7.10.1;EC:2.7.11.1
1	PH02Gene47340	PH02Gene47340	0.911836	0.757512	0.267507	1.79654e-209	7.10818e-205	la-related protein 6B [Oryza sativa Japonica Group]	GO:0003676(nucleic acid binding);GO:0003729(mRNA binding);GO:0005634(nucleus);GO:0006351(transcription, DNA-templated);GO:0006355(regulation of transcription, DNA-templated);GO:0006396(RNA processing)	NA	NA	NA
1	PH02Gene37972	PH02Gene37972	2.44401	1.864	0.390847	2.86966e-209	1.13541e-204	stem-specific protein TSJT1 isoform X2 [Setaria italica]	GO:0004066(asparagine synthase (glutamine-hydrolyzing) activity);GO:0005829(cytosol);GO:0006529(asparagine biosynthetic process);GO:0006541(glutamine metabolic process);GO:0042803(protein homodimerization activity)	NA	NA	NA
1	PH02Gene13591	PH02Gene13591	1.19048	0.981097	0.279077	6.20022e-209	2.45318e-204	E3 ubiquitin-protein ligase RGLG2-like [Aegilops tauschii subsp. tauschii]	GO:0004842(ubiquitin-protein transferase activity);GO:0005515(protein binding);GO:0005634(nucleus);GO:0005886(plasma membrane);GO:0009690(cytokinin metabolic process);GO:0009738(abscisic acid-activated signaling pathway);GO:0009850(auxin metabolic process);GO:0046872(metal ion binding);GO:0080148(negative regulation of response to water deprivation)	NA	NA	NA
1	PH02Gene16908	PH02Gene16908	1.15019	0.955771	0.26714	3.25247e-208	1.28687e-203	steroid membrane binding protein-like [Oryza sativa Japonica Group]	GO:0012505(endomembrane system);GO:0016020(membrane);GO:0020037(heme binding)	NA	NA	NA
1	PH02Gene49137	PH02Gene49137	1.66578	0.955151	0.802399	3.33439e-207	1.31928e-202	E3 ubiquitin-protein ligase RGLG1 [Sorghum bicolor]	GO:0004842(ubiquitin-protein transferase activity);GO:0005515(protein binding);GO:0005634(nucleus);GO:0005886(plasma membrane);GO:0009690(cytokinin metabolic process);GO:0009738(abscisic acid-activated signaling pathway);GO:0009789(positive regulation of abscisic acid-activated signaling pathway);GO:0009850(auxin metabolic process);GO:0046872(metal ion binding);GO:0070534(protein K63-linked ubiqu…	NA	NA	NA
1	PH02Gene37903	PH02Gene37903	1.70022	1.09419	0.635859	3.92027e-207	1.55109e-202	sucrose phosphate synthase [Lolium perenne]	GO:0005634(nucleus);GO:0005829(cytosol);GO:0005886(plasma membrane);GO:0005986(sucrose biosynthetic process);GO:0009506(plasmodesma);GO:0016157(sucrose synthase activity);GO:0016757(transferase activity, transferring glycosyl groups);GO:0046524(sucrose-phosphate synthase activity);GO:0071836(nectar secretion)	00500(Starch and sucrose metabolism)	K00696	EC:2.4.1.14
1	PH02Gene03943	PH02Gene03943	1.00786	0.840685	0.261661	1.19367e-206	4.72287e-202	uncharacterized protein LOC101765396 [Setaria italica]	GO:0003674(molecular_function);GO:0005783(endoplasmic reticulum);GO:0005886(plasma membrane);GO:0008150(biological_process)	NA	NA	NA
1	PH02Gene40714	PH02Gene40714	2.08477	1.3237	0.655314	1.41239e-206	5.58824e-202	glucan endo-1,3-beta-glucosidase GII [Setaria italica]	GO:0004553(hydrolase activity, hydrolyzing O-glycosyl compounds);GO:0030247(polysaccharide binding);GO:0046658(anchored component of plasma membrane)	00500(Starch and sucrose metabolism)	K19891	EC:3.2.1.39
1	PH02Gene23495	PH02Gene23495	3.0011	2.25337	0.413406	1.01734e-205	4.02521e-201	hypothetical protein OsJ_27650 [Oryza sativa Japonica Group]	GO:0003677(DNA binding);GO:0003700(DNA binding transcription factor activity);GO:0005634(nucleus);GO:0006351(transcription, DNA-templated);GO:0006355(regulation of transcription, DNA-templated);GO:0009873(ethylene-activated signaling pathway);GO:0010087(phloem or xylem histogenesis);GO:0010200(response to chitin);GO:0050832(defense response to fungus);GO:0051301(cell division)	NA	NA	NA
1	PH02Gene46098	PH02Gene46098	0.981577	0.784442	0.323436	3.15823e-205	1.24959e-200	cysteine--tRNA ligase CPS1, chloroplastic/mitochondrial [Oryza sativa Japonica Group]	GO:0004817(cysteine-tRNA ligase activity);GO:0005739(mitochondrion);GO:0005829(cytosol);GO:0006423(cysteinyl-tRNA aminoacylation);GO:0009507(chloroplast)	00970(Aminoacyl-tRNA biosynthesis)	K01883	EC:6.1.1.16
1	PH02Gene26206	PH02Gene26206	2.77017	2.23985	0.306576	8.42519e-205	3.33351e-200	dehydration-responsive element-binding protein 1A-like [Panicum miliaceum]	GO:0003677(DNA binding);GO:0003700(DNA binding transcription factor activity);GO:0005515(protein binding);GO:0005634(nucleus);GO:0006351(transcription, DNA-templated);GO:0009409(response to cold);GO:0009414(response to water deprivation);GO:0009631(cold acclimation);GO:0045893(positive regulation of transcription, DNA-templated)	NA	NA	NA
1	PH02Gene46418	PH02Gene46418	1.41117	0.945371	0.577944	8.67818e-205	3.43361e-200	PREDICTED: U-box domain-containing protein 33-like [Elaeis guineensis]	GO:0004674(protein serine/threonine kinase activity);GO:0004842(ubiquitin-protein transferase activity);GO:0005524(ATP binding);GO:0005886(plasma membrane);GO:0006468(protein phosphorylation);GO:0016301(kinase activity);GO:0016567(protein ubiquitination);GO:0046777(protein autophosphorylation)	NA	NA	NA
1	PH02Gene05129	PH02Gene05129	1.03528	0.807786	0.357971	1.18311e-204	4.68108e-200	PREDICTED: probable receptor-like protein kinase At5g47070 [Oryza brachyantha]	GO:0004675(transmembrane receptor protein serine/threonine kinase activity);GO:0005524(ATP binding);GO:0005886(plasma membrane);GO:0006952(defense response);GO:0016301(kinase activity)	NA	NA	NA
1	PH02Gene01461	PH02Gene01461	1.51053	1.00696	0.585051	4.65876e-204	1.84328e-199	uncharacterized protein LOC4330343 [Oryza sativa Japonica Group]	GO:0005816(spindle pole body);GO:0006999(nuclear pore organization);GO:0017056(structural constituent of nuclear pore);GO:0030474(spindle pole body duplication);GO:0070762(nuclear pore transmembrane ring);GO:0071790(establishment of spindle pole body localization to nuclear envelope)	03013(RNA transport)	K14315	NA
1	PH02Gene16400	PH02Gene16400	1.79042	1.18716	0.592785	2.27417e-203	8.99799e-199	Poly [ADP-ribose] polymerase 2-A [Dichanthelium oligosanthes]	GO:0003910(DNA ligase (ATP) activity);GO:0005737(cytoplasm);GO:0006273(lagging strand elongation);GO:0051103(DNA ligation involved in DNA repair)	03410(Base excision repair)	K10798	EC:2.4.2.30
1	PH02Gene40946	PH02Gene40946	0.827561	0.681701	0.279727	2.29138e-203	9.06606e-199	hypothetical protein BRADI_5g17050v3 [Brachypodium distachyon]	GO:0003674(molecular_function);GO:0005634(nucleus);GO:0008150(biological_process)	NA	NA	NA
1	PH02Gene46074	PH02Gene46074	3.53522	2.73911	0.36809	2.39484e-203	9.47541e-199	hypothetical protein BRADI_5g06207v3 [Brachypodium distachyon]	GO:0005737(cytoplasm);GO:0005773(vacuole);GO:0005794(Golgi apparatus);GO:0005829(cytosol);GO:0005886(plasma membrane);GO:0008270(zinc ion binding);GO:0009507(chloroplast);GO:0009535(chloroplast thylakoid membrane);GO:0009706(chloroplast inner membrane);GO:0009941(chloroplast envelope);GO:0016491(oxidoreductase activity);GO:0055114(oxidation-reduction process)	NA	NA	NA
1	PH02Gene26117	PH02Gene26117	2.52579	1.70868	0.563854	5.06748e-202	2.005e-197	basic blue protein-like [Panicum miliaceum]	GO:0046658(anchored component of plasma membrane)	NA	NA	NA
1	PH02Gene31695	PH02Gene31695	1.24305	0.966244	0.363426	1.22844e-201	4.86045e-197	probable serine/threonine-protein kinase PBL17 [Brachypodium distachyon]	GO:0005524(ATP binding);GO:0005886(plasma membrane);GO:0006952(defense response);GO:0016301(kinase activity);GO:0016310(phosphorylation)	NA	NA	NA
1	PH02Gene07093	PH02Gene07093	2.00219	1.34654	0.572327	2.08276e-201	8.24067e-197	calcium-transporting ATPase 5, plasma membrane-type [Brachypodium distachyon]	GO:0005388(calcium-transporting ATPase activity);GO:0005887(integral component of plasma membrane);GO:0043231(intracellular membrane-bounded organelle)	NA	NA	NA
1	PH02Gene24878	PH02Gene24878	0.881655	0.72597	0.280303	2.58915e-201	1.02442e-196	unnamed protein product [Triticum aestivum]	GO:0003723(RNA binding);GO:0004819(glutamine-tRNA ligase activity);GO:0005739(mitochondrion);GO:0005829(cytosol);GO:0006425(glutaminyl-tRNA aminoacylation)	00970(Aminoacyl-tRNA biosynthesis)	K01886	EC:6.1.1.18
1	PH02Gene46964	PH02Gene46964	1.65996	1.0995	0.594301	4.77234e-201	1.88822e-196	wall-associated receptor kinase 2 [Setaria italica]	GO:0004674(protein serine/threonine kinase activity);GO:0005886(plasma membrane);GO:0007166(cell surface receptor signaling pathway)	NA	NA	NA
1	PH02Gene01836	PH02Gene01836	1.09934	0.88733	0.309091	6.7423e-201	2.66766e-196	PREDICTED: peroxisomal (S)-2-hydroxy-acid oxidase GLO3 [Oryza brachyantha]	GO:0005777(peroxisome);GO:0008891(glycolate oxidase activity);GO:0009853(photorespiration);GO:0010109(regulation of photosynthesis);GO:0019048(modulation by virus of host morphology or physiology)	00630(Glyoxylate and dicarboxylate metabolism);04146(Peroxisome)	K11517	EC:1.1.3.15
1	PH02Gene19264	PH02Gene19264	3.07359	2.06215	0.575777	6.75476e-201	2.67259e-196	hypothetical protein OsJ_27650 [Oryza sativa Japonica Group]	GO:0003677(DNA binding);GO:0003700(DNA binding transcription factor activity);GO:0005634(nucleus);GO:0006351(transcription, DNA-templated);GO:0006355(regulation of transcription, DNA-templated);GO:0009873(ethylene-activated signaling pathway);GO:0010087(phloem or xylem histogenesis);GO:0010200(response to chitin);GO:0050832(defense response to fungus);GO:0051301(cell division)	NA	NA	NA
1	PH02Gene19213	PH02Gene19213	1.61244	1.28545	0.326972	1.2867e-200	5.09094e-196	putative WRKY transcription factor 25 [Panicum miliaceum]	GO:0003700(DNA binding transcription factor activity);GO:0005515(protein binding);GO:0005634(nucleus);GO:0006351(transcription, DNA-templated);GO:0006355(regulation of transcription, DNA-templated);GO:0006970(response to osmotic stress);GO:0009408(response to heat);GO:0009409(response to cold);GO:0009414(response to water deprivation);GO:0009651(response to salt stress);GO:0010120(camalexin biosy…	04016(MAPK signaling pathway - plant);04626(Plant-pathogen interaction)	K13424	NA
1	PH02Gene22033	PH02Gene22033	1.57267	1.08101	0.540825	2.22873e-200	8.8182e-196	U-box domain-containing protein 6-like [Panicum hallii]	GO:0004842(ubiquitin-protein transferase activity);GO:0016567(protein ubiquitination)	NA	NA	NA
1	PH02Gene24175	PH02Gene24175	1.0999	0.876396	0.327715	4.16861e-200	1.64935e-195	anthocyanidin 5,3-O-glucosyltransferase-like [Aegilops tauschii subsp. tauschii]	GO:0009813(flavonoid biosynthetic process);GO:0043231(intracellular membrane-bounded organelle);GO:0052696(flavonoid glucuronidation);GO:0080043(quercetin 3-O-glucosyltransferase activity);GO:0080044(quercetin 7-O-glucosyltransferase activity)	00942(Anthocyanin biosynthesis)	K12938	EC:2.4.1.-
1	PH02Gene00521	PH02Gene00521	4.0832	3.08768	0.403177	1.46115e-199	5.7812e-195	protein GDAP2 homolog [Oryza sativa Japonica Group]	GO:0003674(molecular_function);GO:0005737(cytoplasm);GO:0008150(biological_process)	NA	NA	NA
1	PH02Gene50483	PH02Gene50483	1.51713	1.1739	0.370044	3.55785e-199	1.4077e-194	expansin-like A2, partial [Setaria italica]	GO:0009505(plant-type cell wall);GO:0009506(plasmodesma);GO:0016020(membrane)	NA	NA	NA
1	PH02Gene33619	PH02Gene33619	1.26187	0.963375	0.38939	9.32321e-199	3.68882e-194	E3 SUMO-protein ligase SIZ1 isoform X2 [Brachypodium distachyon]	GO:0005515(protein binding);GO:0016925(protein sumoylation);GO:0061665(SUMO ligase activity)	04120(Ubiquitin mediated proteolysis)	K04706	NA
1	PH02Gene02538	PH02Gene02538	1.29269	1.04858	0.301937	1.43622e-198	5.68253e-194	PREDICTED: galactoside 2-alpha-L-fucosyltransferase-like [Oryza brachyantha]	GO:0005794(Golgi apparatus);GO:0008417(fucosyltransferase activity);GO:0009832(plant-type cell wall biogenesis);GO:0009969(xyloglucan biosynthetic process)	NA	NA	NA
1	PH02Gene41547	PH02Gene41547	1.76546	1.2464	0.50227	5.964e-198	2.35972e-193	PREDICTED: transcription elongation factor SPT6 isoform X2 [Oryza brachyantha]	GO:0003677(DNA binding);GO:0003700(DNA binding transcription factor activity);GO:0003746(translation elongation factor activity);GO:0005515(protein binding);GO:0005634(nucleus);GO:0005829(cytosol);GO:0006333(chromatin assembly or disassembly);GO:0006342(chromatin silencing);GO:0006351(transcription, DNA-templated);GO:0006352(DNA-templated transcription, initiation);GO:0006357(regulation of transc…	NA	NA	NA
1	PH02Gene18881	PH02Gene18881	1.4562	1.2093	0.268042	9.25278e-198	3.66095e-193	putative ferulate 5-hydroxylase [Phyllostachys praecox]	GO:0016020(membrane);GO:0016709(oxidoreductase activity, acting on paired donors, with incorporation or reduction of molecular oxygen, NAD(P)H as one donor, and incorporation of one atom of oxygen);GO:0042343(indole glucosinolate metabolic process);GO:0044550(secondary metabolite biosynthetic process);GO:0098542(defense response to other organism)	NA	NA	NA
1	PH02Gene32385	PH02Gene32385	0.925539	0.736693	0.329231	1.11656e-196	4.41779e-192	PREDICTED: fatty-acid-binding protein 2-like [Oryza brachyantha]	GO:0005504(fatty acid binding);GO:0006631(fatty acid metabolic process);GO:0009570(chloroplast stroma);GO:0016872(intramolecular lyase activity)	NA	NA	NA
1	PH02Gene34085	PH02Gene34085	1.4384	1.19597	0.266282	1.2398e-196	4.90538e-192	PHD finger protein At1g33420-like [Aegilops tauschii subsp. tauschii]	GO:0003677(DNA binding);GO:0005634(nucleus);GO:0006351(transcription, DNA-templated);GO:0006355(regulation of transcription, DNA-templated);GO:0046872(metal ion binding)	NA	NA	NA
1	PH02Gene00667	PH02Gene00667	1.25477	0.974292	0.365001	1.27191e-196	5.03244e-192	uncharacterized protein LOC112900455 [Panicum hallii]	GO:0005634(nucleus)	NA	NA	NA
1	PH02Gene46075	PH02Gene46075	1.94923	1.46326	0.413721	4.2579e-196	1.68468e-191	hypothetical protein BRADI_5g06207v3 [Brachypodium distachyon]	GO:0005737(cytoplasm);GO:0005773(vacuole);GO:0005794(Golgi apparatus);GO:0005829(cytosol);GO:0005886(plasma membrane);GO:0008270(zinc ion binding);GO:0009507(chloroplast);GO:0009535(chloroplast thylakoid membrane);GO:0009706(chloroplast inner membrane);GO:0009941(chloroplast envelope);GO:0016491(oxidoreductase activity);GO:0055114(oxidation-reduction process)	NA	NA	NA
1	PH02Gene00753	PH02Gene00753	2.38939	1.56542	0.610095	5.76187e-195	2.27974e-190	uncharacterized protein LOC100833888 isoform X1 [Brachypodium distachyon]	GO:0004328(formamidase activity);GO:0005773(vacuole)	00630(Glyoxylate and dicarboxylate metabolism);00910(Nitrogen metabolism);00460(Cyanoamino acid metabolism)	K01455	EC:3.5.1.49
1	PH02Gene01782	PH02Gene01782	1.96467	1.35342	0.537673	1.85897e-194	7.35521e-190	protein argonaute 2-like [Panicum hallii]	GO:0003729(mRNA binding);GO:0005515(protein binding);GO:0005634(nucleus);GO:0005737(cytoplasm);GO:0005829(cytosol);GO:0006351(transcription, DNA-templated);GO:0006355(regulation of transcription, DNA-templated);GO:0006417(regulation of translation);GO:0019048(modulation by virus of host morphology or physiology);GO:0031047(gene silencing by RNA);GO:0035197(siRNA binding);GO:0042742(defense respon…	NA	NA	NA
1	PH02Gene17244	PH02Gene17244	1.44973	1.05103	0.463988	3.78046e-193	1.49578e-188	putative polycomb protein EZ1 [Oryza meyeriana var. granulata]	GO:0003700(DNA binding transcription factor activity);GO:0003727(single-stranded RNA binding);GO:0005515(protein binding);GO:0005634(nucleus);GO:0006349(regulation of gene expression by genetic imprinting);GO:0006351(transcription, DNA-templated);GO:0006355(regulation of transcription, DNA-templated);GO:0009294(DNA mediated transformation);GO:0009908(flower development);GO:0009965(leaf morphogene…	00310(Lysine degradation)	K11430	EC:2.1.1.43
1	PH02Gene08571	PH02Gene08571	2.37879	1.27808	0.896249	4.01367e-193	1.58805e-188	protein EXORDIUM-like [Panicum miliaceum]	GO:0003674(molecular_function);GO:0005576(extracellular region);GO:0005615(extracellular space);GO:0005618(cell wall);GO:0005794(Golgi apparatus);GO:0005829(cytosol);GO:0009505(plant-type cell wall);GO:0009741(response to brassinosteroid);GO:0048046(apoplast)	03013(RNA transport)	K13175	NA
1	PH02Gene33943	PH02Gene33943	2.61861	1.95547	0.421285	8.66333e-192	3.42773e-187	PREDICTED: NAC domain-containing protein 48-like [Oryza brachyantha]	GO:0003677(DNA binding);GO:0003700(DNA binding transcription factor activity);GO:0005634(nucleus);GO:0006351(transcription, DNA-templated);GO:0006355(regulation of transcription, DNA-templated);GO:0007275(multicellular organism development);GO:0008283(cell proliferation);GO:0043565(sequence-specific DNA binding);GO:0071365(cellular response to auxin stimulus)	03013(RNA transport);03015(mRNA surveillance pathway);03018(RNA degradation)	K13126	NA
1	PH02Gene00937	PH02Gene00937	1.91301	1.4005	0.449901	8.77373e-192	3.47141e-187	PREDICTED: RHOMBOID-like protein 2 [Oryza brachyantha]	GO:0004252(serine-type endopeptidase activity);GO:0016485(protein processing)	00510(N-Glycan biosynthesis)	K00729	EC:2.4.1.117
1	PH02Gene26703	PH02Gene26703	1.3608	1.09037	0.319638	1.83236e-191	7.2499e-187	putative receptor-like protein kinase At4g00960 [Setaria italica]	GO:0004674(protein serine/threonine kinase activity);GO:0005886(plasma membrane);GO:0006468(protein phosphorylation);GO:0006952(defense response);GO:0009506(plasmodesma)	NA	NA	NA
1	PH02Gene45635	PH02Gene45635	1.52236	0.992618	0.616998	2.34245e-191	9.26812e-187	LOW QUALITY PROTEIN: putative disease resistance protein RGA3 [Oryza sativa Japonica Group]	GO:0005515(protein binding);GO:0005524(ATP binding);GO:0005576(extracellular region);GO:0006952(defense response);GO:0043531(ADP binding)	NA	NA	NA
1	PH02Gene05710	PH02Gene05710	1.74632	1.31942	0.404412	2.76748e-191	1.09498e-186	heat stress transcription factor A-3 [Setaria italica]	GO:0003677(DNA binding);GO:0003700(DNA binding transcription factor activity);GO:0005515(protein binding);GO:0005634(nucleus);GO:0006351(transcription, DNA-templated);GO:0006355(regulation of transcription, DNA-templated);GO:0009408(response to heat);GO:0010200(response to chitin);GO:0043565(sequence-specific DNA binding)	NA	NA	NA
1	PH02Gene30348	PH02Gene30348	1.12207	0.849027	0.402279	3.56052e-191	1.40876e-186	aldehyde dehydrogenase family 7 [Zea mays subsp. mays]	GO:0004029(aldehyde dehydrogenase (NAD) activity)	00010(Glycolysis / Gluconeogenesis);00053(Ascorbate and aldarate metabolism);00620(Pyruvate metabolism);00071(Fatty acid degradation);00561(Glycerolipid metabolism);00260(Glycine, serine and threonine metabolism);00280(Valine, leucine and isoleucine degradation);00310(Lysine degradation);00330(Arginine and proline metabolism);00340(Histidine metabolism);00380(Tryptophan metabolism);00410(beta-Ala…	K14085	EC:1.2.1.31;EC:1.2.1.8
1	PH02Gene42696	PH02Gene42696	1.85983	1.38297	0.427403	5.6612e-189	2.23991e-184	hypothetical protein BRADI_3g46310v3 [Brachypodium distachyon]	NA	NA	NA	NA
1	PH02Gene22947	PH02Gene22947	1.81213	1.15493	0.649887	7.22347e-188	2.85804e-183	PREDICTED: serine/threonine-protein kinase EDR1 [Oryza brachyantha]	GO:0005524(ATP binding);GO:0005634(nucleus);GO:0016301(kinase activity);GO:0016310(phosphorylation)	NA	NA	NA
1	PH02Gene34192	PH02Gene34192	1.69992	1.01207	0.748156	1.44929e-187	5.73427e-183	hypothetical protein OsI_08191 [Oryza sativa Indica Group]	GO:0004185(serine-type carboxypeptidase activity);GO:0005773(vacuole);GO:0051603(proteolysis involved in cellular protein catabolic process)	NA	NA	NA
1	PH02Gene15808	PH02Gene15808	2.25063	1.72278	0.385591	3.63394e-187	1.4378e-182	Dirigent protein 19 [Dichanthelium oligosanthes]	GO:0009699(phenylpropanoid biosynthetic process);GO:0042349(guiding stereospecific synthesis activity)	00970(Aminoacyl-tRNA biosynthesis)	K01870	EC:6.1.1.5
1	PH02Gene36749	PH02Gene36749	1.56064	0.992611	0.652836	2.98576e-186	1.18135e-181	AAA-ATPase At3g50940 [Brachypodium distachyon]	GO:0002237(response to molecule of bacterial origin);GO:0005524(ATP binding);GO:0005739(mitochondrion);GO:0005740(mitochondrial envelope);GO:0005741(mitochondrial outer membrane);GO:0005886(plasma membrane);GO:0008219(cell death);GO:0009411(response to UV);GO:0009617(response to bacterium);GO:0009626(plant-type hypersensitive response);GO:0009863(salicylic acid mediated signaling pathway);GO:0016…	NA	NA	NA
1	PH02Gene34105	PH02Gene34105	1.96299	1.23247	0.671495	6.03509e-186	2.38785e-181	calcium-transporting ATPase 8, plasma membrane-type-like [Aegilops tauschii subsp. tauschii]	GO:0005388(calcium-transporting ATPase activity);GO:0005887(integral component of plasma membrane);GO:0043231(intracellular membrane-bounded organelle)	NA	NA	NA
1	PH02Gene02323	PH02Gene02323	1.20118	0.909945	0.400602	1.58918e-185	6.28775e-181	probable L-type lectin-domain containing receptor kinase S.5 [Zea mays]	GO:0004672(protein kinase activity);GO:0004674(protein serine/threonine kinase activity);GO:0005524(ATP binding);GO:0005886(plasma membrane);GO:0006468(protein phosphorylation);GO:0016021(integral component of membrane);GO:0016301(kinase activity);GO:0030246(carbohydrate binding)	NA	NA	NA
1	PH02Gene23441	PH02Gene23441	1.28362	0.958805	0.420904	8.83206e-185	3.49449e-180	purple acid phosphatase [Triticum aestivum]	GO:0003993(acid phosphatase activity);GO:0004722(protein serine/threonine phosphatase activity);GO:0005576(extracellular region);GO:0005773(vacuole);GO:0016311(dephosphorylation);GO:0046872(metal ion binding)	00740(Riboflavin metabolism)	K14379	EC:3.1.3.2
1	PH02Gene30788	PH02Gene30788	1.79126	1.41751	0.337623	1.88501e-184	7.45822e-180	delta(8)-fatty-acid desaturase 2 [Panicum hallii]	GO:0005783(endoplasmic reticulum);GO:0005789(endoplasmic reticulum membrane);GO:0016021(integral component of membrane);GO:0016491(oxidoreductase activity);GO:0030148(sphingolipid biosynthetic process);GO:0046872(metal ion binding);GO:0052631(sphingolipid delta-8 desaturase activity);GO:0055114(oxidation-reduction process);GO:0070417(cellular response to cold)	NA	NA	NA
1	PH02Gene10837	PH02Gene10837	0.84961	0.684562	0.31162	3.26936e-184	1.29356e-179	uncharacterized protein LOC100839594 [Brachypodium distachyon]	GO:0003674(molecular_function);GO:0005634(nucleus);GO:0008150(biological_process)	NA	NA	NA
1	PH02Gene46713	PH02Gene46713	2.63641	1.63362	0.690499	4.6904e-183	1.8558e-178	transcription factor bHLH18 [Setaria italica]	GO:0005634(nucleus)	04016(MAPK signaling pathway - plant);04075(Plant hormone signal transduction)	K13422	NA
1	PH02Gene05254	PH02Gene05254	0.958355	0.791813	0.2754	7.55648e-183	2.9898e-178	dynamin-2A [Setaria italica]	GO:0000139(Golgi membrane);GO:0000266(mitochondrial fission);GO:0003924(GTPase activity);GO:0005525(GTP binding);GO:0005737(cytoplasm);GO:0005774(vacuolar membrane);GO:0005794(Golgi apparatus);GO:0005829(cytosol);GO:0005874(microtubule);GO:0005886(plasma membrane);GO:0006896(Golgi to vacuole transport);GO:0008017(microtubule binding);GO:0008289(lipid binding);GO:0009506(plasmodesma);GO:0009524(ph…	04144(Endocytosis)	K01528	EC:3.6.5.5
1	PH02Gene00310	PH02Gene00310	1.83888	1.23627	0.572833	1.26566e-182	5.00772e-178	uncharacterized protein LOC101768752 isoform X1 [Setaria italica]	GO:0003674(molecular_function);GO:0005634(nucleus);GO:0016021(integral component of membrane)	NA	NA	NA
1	PH02Gene48988	PH02Gene48988	1.63005	1.15789	0.493411	1.83773e-182	7.27115e-178	anthocyanidin reductase ((2S)-flavan-3-ol-forming)-like [Aegilops tauschii subsp. tauschii]	GO:0003824(catalytic activity);GO:0005634(nucleus);GO:0045551(cinnamyl-alcohol dehydrogenase activity);GO:0050662(coenzyme binding)	00941(Flavonoid biosynthesis)	K08695	EC:1.3.1.77
1	PH02Gene37445	PH02Gene37445	0.918293	0.723013	0.344934	2.32237e-182	9.18867e-178	zinc transporter 2-like isoform X1 [Aegilops tauschii subsp. tauschii]	GO:0005385(zinc ion transmembrane transporter activity);GO:0016020(membrane);GO:0071577(zinc II ion transmembrane transport)	NA	NA	NA
1	PH02Gene19757	PH02Gene19757	1.14069	0.930031	0.294559	3.56307e-182	1.40976e-177	ubiquitin carboxyl-terminal hydrolase MINDY-2 [Brachypodium distachyon]	GO:0004843(thiol-dependent ubiquitin-specific protease activity);GO:0005634(nucleus);GO:0005737(cytoplasm);GO:0005829(cytosol);GO:0005886(plasma membrane);GO:0008150(biological_process);GO:1990380(Lys48-specific deubiquitinase activity)	00970(Aminoacyl-tRNA biosynthesis)	K01872	EC:6.1.1.7
1	PH02Gene14597	PH02Gene14597	1.86228	1.34425	0.470275	3.93168e-182	1.55561e-177	probable L-gulonolactone oxidase 6 [Panicum hallii]	GO:0003885(D-arabinono-1,4-lactone oxidase activity);GO:0005576(extracellular region);GO:0016020(membrane);GO:0019853(L-ascorbic acid biosynthetic process);GO:0050105(L-gulonolactone oxidase activity);GO:0050660(flavin adenine dinucleotide binding);GO:0055114(oxidation-reduction process)	00053(Ascorbate and aldarate metabolism)	K00225	EC:1.3.2.3
1	PH02Gene15976	PH02Gene15976	1.13116	0.942298	0.263549	4.86368e-182	1.92437e-177	auxin-induced in root cultures protein 12 [Oryza sativa Japonica Group]	NA	NA	NA	NA
1	PH02Gene13533	PH02Gene13533	2.74324	2.16694	0.340221	5.32371e-182	2.10638e-177	hypothetical protein BAE44_0001067 [Dichanthelium oligosanthes]	GO:0005634(nucleus);GO:0005737(cytoplasm);GO:0006457(protein folding)	NA	NA	NA
1	PH02Gene31016	PH02Gene31016	2.00384	1.23142	0.702452	1.77188e-181	7.0106e-177	PREDICTED: villin-3-like [Oryza brachyantha]	GO:0003779(actin binding);GO:0005515(protein binding);GO:0005737(cytoplasm);GO:0005829(cytosol);GO:0005856(cytoskeleton);GO:0007010(cytoskeleton organization);GO:0051015(actin filament binding);GO:0051017(actin filament bundle assembly);GO:0051693(actin filament capping)	NA	NA	NA
1	PH02Gene06486	PH02Gene06486	0.813004	0.671944	0.274922	4.27317e-181	1.69072e-176	nuclear receptor coactivator 7 [Oryza sativa Japonica Group]	GO:0003674(molecular_function);GO:0005739(mitochondrion);GO:0008150(biological_process)	NA	NA	NA
1	PH02Gene29279	PH02Gene29279	1.68469	1.02651	0.71474	5.59171e-181	2.21241e-176	hypothetical protein OsI_21609 [Oryza sativa Indica Group]	GO:0004181(metallocarboxypeptidase activity);GO:0004185(serine-type carboxypeptidase activity);GO:0005615(extracellular space);GO:0006518(peptide metabolic process);GO:0016485(protein processing)	NA	NA	NA
1	PH02Gene24776	PH02Gene24776	1.14094	0.833914	0.452254	6.54073e-181	2.5879e-176	polypyrimidine tract-binding protein homolog 3 [Brachypodium distachyon]	GO:0000932(P-body);GO:0003723(RNA binding);GO:0003729(mRNA binding);GO:0005634(nucleus);GO:0005737(cytoplasm);GO:0006397(mRNA processing);GO:0006417(regulation of translation);GO:0008380(RNA splicing);GO:0043484(regulation of RNA splicing)	NA	NA	NA
1	PH02Gene05285	PH02Gene05285	1.06696	0.809423	0.398544	3.99135e-180	1.57922e-175	uncharacterized protein LOC4340684 isoform X2 [Oryza sativa Japonica Group]	GO:0003674(molecular_function);GO:0005575(cellular_component);GO:0008150(biological_process)	00280(Valine, leucine and isoleucine degradation)	K00020	EC:1.1.1.31
1	PH02Gene00636	PH02Gene00636	0.761723	0.625118	0.285136	7.97222e-180	3.15429e-175	probable L-type lectin-domain containing receptor kinase S.5 [Zea mays]	GO:0004672(protein kinase activity);GO:0004674(protein serine/threonine kinase activity);GO:0005524(ATP binding);GO:0005886(plasma membrane);GO:0006468(protein phosphorylation);GO:0016021(integral component of membrane);GO:0016301(kinase activity);GO:0030246(carbohydrate binding)	NA	NA	NA
1	PH02Gene10076	PH02Gene10076	3.75032	2.39651	0.646078	7.73803e-179	3.06163e-174	cysteine protease XCP2 [Oryza sativa Japonica Group]	GO:0004197(cysteine-type endopeptidase activity);GO:0005615(extracellular space);GO:0005764(lysosome);GO:0051603(proteolysis involved in cellular protein catabolic process)	NA	NA	NA
1	PH02Gene12862	PH02Gene12862	1.14897	0.901624	0.349749	2.63629e-178	1.04308e-173	PREDICTED: protein CROWDED NUCLEI 4-like [Oryza brachyantha]	GO:0005515(protein binding);GO:0005634(nucleus);GO:0005652(nuclear lamina);GO:0005654(nucleoplasm);GO:0005737(cytoplasm);GO:0006997(nucleus organization);GO:0008483(transaminase activity);GO:0009507(chloroplast);GO:0010369(chromocenter);GO:0031965(nuclear membrane);GO:0034399(nuclear periphery);GO:0097298(regulation of nucleus size)	00270(Cysteine and methionine metabolism);00280(Valine, leucine and isoleucine degradation);00290(Valine, leucine and isoleucine biosynthesis);00770(Pantothenate and CoA biosynthesis)	K00826	EC:2.6.1.42
1	PH02Gene37682	PH02Gene37682	1.50332	0.923175	0.703475	6.8215e-178	2.69899e-173	PREDICTED: 2-oxoglutarate dehydrogenase, mitochondrial-like, partial [Oryza brachyantha]	GO:0004591(oxoglutarate dehydrogenase (succinyl-transferring) activity);GO:0005739(mitochondrion);GO:0005829(cytosol);GO:0006099(tricarboxylic acid cycle);GO:0045252(oxoglutarate dehydrogenase complex)	00020(Citrate cycle (TCA cycle));00310(Lysine degradation);00380(Tryptophan metabolism)	K00164	EC:1.2.4.2
1	PH02Gene43497	PH02Gene43497	2.0858	1.26428	0.722287	7.26737e-178	2.87541e-173	PREDICTED: protein YLS9-like [Oryza brachyantha]	GO:0006952(defense response);GO:0009506(plasmodesma);GO:0046658(anchored component of plasma membrane)	NA	NA	NA
1	PH02Gene34422	PH02Gene34422	1.31388	0.986277	0.41377	2.10593e-177	8.33234e-173	glutathione S-transferase DHAR2 [Setaria italica]	GO:0004364(glutathione transferase activity);GO:0005737(cytoplasm);GO:0006749(glutathione metabolic process)	00053(Ascorbate and aldarate metabolism);00480(Glutathione metabolism)	K21888	EC:1.8.5.1;EC:2.5.1.18
1	PH02Gene28058	PH02Gene28058	1.32815	0.957615	0.471897	2.66028e-177	1.05256e-172	PREDICTED: callose synthase 3-like [Oryza brachyantha]	GO:0000148(1,3-beta-D-glucan synthase complex);GO:0003843(1,3-beta-D-glucan synthase activity);GO:0005886(plasma membrane)	NA	NA	NA
1	PH02Gene33360	PH02Gene33360	1.87376	1.37745	0.443939	6.92496e-177	2.73993e-172	myosin-17-like isoform X4 [Aegilops tauschii subsp. tauschii]	GO:0003774(motor activity);GO:0003779(actin binding);GO:0005515(protein binding);GO:0005516(calmodulin binding);GO:0005524(ATP binding);GO:0005737(cytoplasm);GO:0009791(post-embryonic development);GO:0009826(unidimensional cell growth);GO:0010090(trichome morphogenesis);GO:0010154(fruit development);GO:0016459(myosin complex);GO:0030048(actin filament-based movement);GO:0042802(identical protein …	NA	NA	NA
1	PH02Gene42458	PH02Gene42458	1.69325	1.0103	0.745013	9.77577e-177	3.86788e-172	protein IQ-DOMAIN 14 isoform X2 [Brachypodium distachyon]	GO:0005516(calmodulin binding);GO:0005634(nucleus);GO:0008150(biological_process)	NA	NA	NA
1	PH02Gene27617	PH02Gene27617	1.38122	0.848618	0.702754	9.94159e-177	3.93349e-172	hypothetical protein BAE44_0015187 [Dichanthelium oligosanthes]	GO:0003700(DNA binding transcription factor activity);GO:0005515(protein binding);GO:0005634(nucleus);GO:0006351(transcription, DNA-templated);GO:0006355(regulation of transcription, DNA-templated);GO:0009751(response to salicylic acid);GO:0031347(regulation of defense response);GO:0043565(sequence-specific DNA binding);GO:1900056(negative regulation of leaf senescence)	04626(Plant-pathogen interaction)	K13459	NA
1	PH02Gene06791	PH02Gene06791	2.54902	1.72883	0.560146	1.63208e-176	6.45747e-172	WRKY76 protein [Phyllostachys edulis]	GO:0002237(response to molecule of bacterial origin);GO:0003700(DNA binding transcription factor activity);GO:0005515(protein binding);GO:0005634(nucleus);GO:0006351(transcription, DNA-templated);GO:0006355(regulation of transcription, DNA-templated);GO:0009611(response to wounding);GO:0009751(response to salicylic acid);GO:0010200(response to chitin);GO:0031347(regulation of defense response);GO…	04626(Plant-pathogen interaction)	K18834	NA
1	PH02Gene04455	PH02Gene04455	1.19944	1.00129	0.260502	5.12105e-176	2.0262e-171	hypothetical protein GQ55_5G113700 [Panicum hallii var. hallii]	GO:0004674(protein serine/threonine kinase activity);GO:0005524(ATP binding);GO:0005886(plasma membrane);GO:0006468(protein phosphorylation);GO:0007169(transmembrane receptor protein tyrosine kinase signaling pathway);GO:0009507(chloroplast);GO:0009755(hormone-mediated signaling pathway);GO:0016301(kinase activity)	NA	NA	NA
1	PH02Gene27186	PH02Gene27186	1.7018	1.32667	0.359249	2.26707e-175	8.9699e-171	protein TIFY 11e [Setaria italica]	GO:0003714(transcription corepressor activity);GO:0005634(nucleus);GO:0009611(response to wounding);GO:0031347(regulation of defense response);GO:1903507(negative regulation of nucleic acid-templated transcription);GO:2000022(regulation of jasmonic acid mediated signaling pathway)	04075(Plant hormone signal transduction)	K13464	NA
1	PH02Gene18894	PH02Gene18894	1.25552	0.880736	0.5115	2.8334e-175	1.12106e-170	PREDICTED: peroxidase 51-like [Oryza brachyantha]	GO:0004601(peroxidase activity);GO:0005515(protein binding);GO:0005576(extracellular region);GO:0006979(response to oxidative stress);GO:0009651(response to salt stress);GO:0020037(heme binding);GO:0042744(hydrogen peroxide catabolic process);GO:0046872(metal ion binding);GO:0055114(oxidation-reduction process)	00940(Phenylpropanoid biosynthesis)	K00430	EC:1.11.1.7
1	PH02Gene11373	PH02Gene11373	1.37053	1.01093	0.439061	7.77864e-175	3.0777e-170	uncharacterized protein LOC101755614 [Setaria italica]	GO:0008168(methyltransferase activity);GO:0009507(chloroplast);GO:0032259(methylation)	NA	NA	NA
1	PH02Gene04412	PH02Gene04412	2.30451	1.28259	0.8454	6.40687e-174	2.53494e-169	trimethylguanosine synthase isoform X1 [Brachypodium distachyon]	GO:0001510(RNA methylation);GO:0005634(nucleus);GO:0008168(methyltransferase activity);GO:0009452(7-methylguanosine RNA capping);GO:0071164(RNA trimethylguanosine synthase activity)	03013(RNA transport)	K14292	EC:2.1.1.-
1	PH02Gene40516	PH02Gene40516	1.53599	1.15031	0.417138	7.98797e-174	3.16052e-169	class III chitinase [Bambusa oldhamii]	GO:0004568(chitinase activity);GO:0005576(extracellular region);GO:0006032(chitin catabolic process);GO:0008061(chitin binding)	00520(Amino sugar and nucleotide sugar metabolism)	K01183	EC:3.2.1.14
1	PH02Gene45350	PH02Gene45350	2.51969	1.9412	0.376298	1.00625e-173	3.98134e-169	heavy metal-associated isoprenylated plant protein 47 [Brachypodium distachyon]	GO:0005737(cytoplasm);GO:0030001(metal ion transport);GO:0046914(transition metal ion binding);GO:0046916(cellular transition metal ion homeostasis)	NA	NA	NA
1	PH02Gene16976	PH02Gene16976	0.909714	0.748022	0.282332	1.55493e-173	6.15222e-169	PREDICTED: protein IQ-DOMAIN 1-like [Oryza brachyantha]	GO:0005516(calmodulin binding);GO:0005634(nucleus)	03015(mRNA surveillance pathway)	K14411	NA
1	PH02Gene27440	PH02Gene27440	1.64167	1.34102	0.291837	2.25826e-173	8.93503e-169	predicted protein [Hordeum vulgare subsp. vulgare]	GO:0016791(phosphatase activity)	00564(Glycerophospholipid metabolism)	K06124	EC:3.1.3.75
1	PH02Gene35633	PH02Gene35633	1.07374	0.882971	0.28221	7.13637e-173	2.82358e-168	PREDICTED: transcription factor GTE9-like [Oryza brachyantha]	GO:0003677(DNA binding);GO:0005634(nucleus);GO:0006351(transcription, DNA-templated);GO:0006355(regulation of transcription, DNA-templated);GO:0009507(chloroplast)	NA	NA	NA
1	PH02Gene22705	PH02Gene22705	1.3216	0.901149	0.552453	7.14222e-173	2.82589e-168	PREDICTED: uncharacterized protein LOC102711416 [Oryza brachyantha]	GO:0003777(microtubule motor activity);GO:0005871(kinesin complex);GO:0007018(microtubule-based movement);GO:0016887(ATPase activity)	00565(Ether lipid metabolism)	K01062	EC:3.1.1.47
1	PH02Gene08429	PH02Gene08429	1.12178	0.855004	0.391787	1.0383e-172	4.10814e-168	protein ATAF2-like [Aegilops tauschii subsp. tauschii]	GO:0004197(cysteine-type endopeptidase activity);GO:0005615(extracellular space);GO:0005764(lysosome);GO:0051603(proteolysis involved in cellular protein catabolic process)	NA	NA	NA
1	PH02Gene00909	PH02Gene00909	1.33129	0.907392	0.553022	2.00956e-171	7.95102e-167	Putative peroxidase [Oryza sativa Japonica Group]	GO:0004601(peroxidase activity);GO:0009505(plant-type cell wall);GO:0009664(plant-type cell wall organization)	00940(Phenylpropanoid biosynthesis)	K00430	EC:1.11.1.7
1	PH02Gene17081	PH02Gene17081	3.275	2.12799	0.622001	2.8996e-171	1.14726e-166	thaumatin-like protein 1b [Oryza sativa Japonica Group]	GO:0003674(molecular_function);GO:0005576(extracellular region);GO:0031225(anchored component of membrane);GO:0051707(response to other organism)	03440(Homologous recombination)	K12173	NA
1	PH02Gene12808	PH02Gene12808	1.54878	1.17387	0.399862	3.52186e-171	1.39346e-166	D-protein [Hordeum vulgare]	GO:0003674(molecular_function);GO:0005634(nucleus);GO:0005737(cytoplasm);GO:0005829(cytosol);GO:0010043(response to zinc ion)	NA	NA	NA
1	PH02Gene30575	PH02Gene30575	1.24741	0.970463	0.362191	2.21129e-170	8.74921e-166	U1 small nuclear ribonucleoprotein 70K [Oryza sativa Japonica Group]	GO:0000243(commitment complex);GO:0000398(mRNA splicing, via spliceosome);GO:0003729(mRNA binding);GO:0005685(U1 snRNP);GO:0030619(U1 snRNA binding);GO:0071004(U2-type prespliceosome);GO:0071011(precatalytic spliceosome)	03040(Spliceosome)	K11093	NA
1	PH02Gene29965	PH02Gene29965	1.03828	0.818292	0.343506	2.28111e-170	9.02543e-166	probable protein phosphatase 2C 15 [Aegilops tauschii subsp. tauschii]	GO:0004722(protein serine/threonine phosphatase activity);GO:0005739(mitochondrion);GO:0005829(cytosol);GO:0006470(protein dephosphorylation);GO:0046872(metal ion binding)	NA	NA	NA
1	PH02Gene23834	PH02Gene23834	1.12029	0.808565	0.470443	2.72925e-170	1.07986e-165	probable serine/threonine-protein kinase yakA isoform X2 [Brachypodium distachyon]	GO:0004674(protein serine/threonine kinase activity);GO:0005524(ATP binding);GO:0005634(nucleus);GO:0005737(cytoplasm);GO:0016301(kinase activity);GO:0046777(protein autophosphorylation)	NA	NA	NA
1	PH02Gene19838	PH02Gene19838	1.09416	0.823542	0.409911	1.09543e-169	4.33418e-165	cysteine proteinase 2 [Setaria italica]	GO:0004197(cysteine-type endopeptidase activity);GO:0005615(extracellular space);GO:0005764(lysosome);GO:0006955(immune response);GO:0051603(proteolysis involved in cellular protein catabolic process)	NA	NA	NA
1	PH02Gene04031	PH02Gene04031	0.886997	0.688395	0.365692	1.50681e-169	5.96183e-165	F-box protein At1g70590 isoform X1 [Brachypodium distachyon]	GO:0008150(biological_process)	NA	NA	NA
1	PH02Gene41377	PH02Gene41377	2.414	1.77112	0.446762	4.01493e-169	1.58855e-164	Flavoprotein wrbA [Triticum urartu]	GO:0003955(NAD(P)H dehydrogenase (quinone) activity);GO:0005737(cytoplasm);GO:0005886(plasma membrane);GO:0009506(plasmodesma);GO:0010181(FMN binding);GO:0055114(oxidation-reduction process)	00130(Ubiquinone and other terpenoid-quinone biosynthesis)	K03809	EC:1.6.5.2
1	PH02Gene06479	PH02Gene06479	1.26792	0.98546	0.363591	5.93043e-169	2.34643e-164	hypothetical protein GQ55_1G392300 [Panicum hallii var. hallii]	GO:0003674(molecular_function);GO:0005576(extracellular region);GO:0005773(vacuole);GO:0005774(vacuolar membrane);GO:0005783(endoplasmic reticulum);GO:0005829(cytosol);GO:0005886(plasma membrane);GO:0009409(response to cold);GO:0009414(response to water deprivation);GO:0009507(chloroplast);GO:0009535(chloroplast thylakoid membrane);GO:0009579(thylakoid);GO:0009651(response to salt stress);GO:0010…	NA	NA	NA
1	PH02Gene21055	PH02Gene21055	0.92524	0.751322	0.300397	1.65291e-167	6.5399e-163	uncharacterized protein LOC112893400 isoform X1 [Panicum hallii]	GO:0004553(hydrolase activity, hydrolyzing O-glycosyl compounds);GO:0005975(carbohydrate metabolic process);GO:0043231(intracellular membrane-bounded organelle)	00052(Galactose metabolism);00600(Sphingolipid metabolism);00511(Other glycan degradation)	K01190	EC:3.2.1.23
1	PH02Gene05420	PH02Gene05420	1.15023	0.92017	0.321955	2.84465e-167	1.12551e-162	peroxidase 16 [Setaria italica]	GO:0004601(peroxidase activity);GO:0005576(extracellular region);GO:0006979(response to oxidative stress);GO:0020037(heme binding);GO:0042744(hydrogen peroxide catabolic process);GO:0046872(metal ion binding);GO:0055114(oxidation-reduction process)	00940(Phenylpropanoid biosynthesis)	K00430	EC:1.11.1.7
1	PH02Gene04559	PH02Gene04559	1.07983	0.826971	0.384893	4.26527e-167	1.6876e-162	hypothetical protein SORBI_3002G076800 [Sorghum bicolor]	GO:0008150(biological_process);GO:0009507(chloroplast);GO:0016787(hydrolase activity)	NA	NA	NA
1	PH02Gene41312	PH02Gene41312	1.17595	0.805008	0.546757	7.32754e-167	2.89921e-162	predicted protein [Hordeum vulgare subsp. vulgare]	GO:0004497(monooxygenase activity);GO:0007275(multicellular organism development);GO:0010268(brassinosteroid homeostasis);GO:0016125(sterol metabolic process);GO:0016132(brassinosteroid biosynthetic process)	NA	NA	NA
1	PH02Gene21532	PH02Gene21532	1.47475	1.07919	0.450518	2.17176e-166	8.59278e-162	uncharacterized protein LOC4352838 [Oryza sativa Japonica Group]	GO:0000977(RNA polymerase II regulatory region sequence-specific DNA binding);GO:0001085(RNA polymerase II transcription factor binding);GO:0001228(transcriptional activator activity, RNA polymerase II transcription regulatory region sequence-specific DNA binding);GO:0003682(chromatin binding);GO:0005634(nucleus);GO:0005667(transcription factor complex);GO:0030154(cell differentiation)	NA	NA	NA
1	PH02Gene23859	PH02Gene23859	0.660324	0.539367	0.291907	3.45997e-166	1.36897e-161	PREDICTED: putative serine/threonine-protein kinase isoform X2 [Oryza brachyantha]	GO:0004674(protein serine/threonine kinase activity);GO:0005886(plasma membrane)	NA	NA	NA
1	PH02Gene25333	PH02Gene25333	1.54443	1.20024	0.363751	1.60801e-165	6.36225e-161	ATP-dependent Clp protease ATP-binding subunit precursor [Oryza sativa Indica Group]	GO:0034605(cellular response to heat)	NA	NA	NA
1	PH02Gene25355	PH02Gene25355	1.45281	1.17606	0.304878	2.66695e-165	1.05521e-160	predicted protein [Hordeum vulgare subsp. vulgare]	GO:0016791(phosphatase activity)	00564(Glycerophospholipid metabolism)	K06124	EC:3.1.3.75
1	PH02Gene42287	PH02Gene42287	1.12044	0.886355	0.338112	4.89384e-165	1.9363e-160	cytosolic endo-beta-N-acetylglucosaminidase 1-like [Aegilops tauschii subsp. tauschii]	GO:0005737(cytoplasm);GO:0005773(vacuole);GO:0006491(N-glycan processing);GO:0006517(protein deglycosylation);GO:0016798(hydrolase activity, acting on glycosyl bonds);GO:0033925(mannosyl-glycoprotein endo-beta-N-acetylglucosaminidase activity)	00511(Other glycan degradation)	K01227	EC:3.2.1.96
1	PH02Gene06552	PH02Gene06552	1.6722	1.23264	0.439992	8.66644e-165	3.42896e-160	hypothetical protein OsI_03401 [Oryza sativa Indica Group]	GO:0005737(cytoplasm)	04016(MAPK signaling pathway - plant)	K20716	NA
1	PH02Gene20232	PH02Gene20232	0.830431	0.678988	0.290473	6.46705e-164	2.55875e-159	hypothetical protein GQ55_5G461300 [Panicum hallii var. hallii]	GO:0004526(ribonuclease P activity);GO:0005655(nucleolar ribonuclease P complex);GO:0090502(RNA phosphodiester bond hydrolysis, endonucleolytic)	NA	NA	NA
1	PH02Gene09835	PH02Gene09835	2.3418	1.62851	0.524058	1.84675e-163	7.30686e-159	phytosulfokines 5 [Setaria italica]	NA	NA	NA	NA
1	PH02Gene17214	PH02Gene17214	1.32791	0.984504	0.431687	6.22194e-163	2.46177e-158	putative esterase [Oryza australiensis]	GO:0005576(extracellular region);GO:0016042(lipid catabolic process);GO:0016788(hydrolase activity, acting on ester bonds);GO:0052689(carboxylic ester hydrolase activity)	00901(Indole alkaloid biosynthesis)	K21026	EC:3.1.1.80
1	PH02Gene04297	PH02Gene04297	1.47571	0.917529	0.685578	6.47032e-163	2.56005e-158	hypothetical protein OsI_18398 [Oryza sativa Indica Group]	GO:0005575(cellular_component);GO:0008150(biological_process)	NA	NA	NA
1	PH02Gene35510	PH02Gene35510	1.3392	0.928918	0.527748	1.71481e-162	6.7848e-158	PREDICTED: B-box zinc finger protein 20-like [Oryza brachyantha]	GO:0005634(nucleus);GO:0006355(regulation of transcription, DNA-templated);GO:0009640(photomorphogenesis)	NA	NA	NA
1	PH02Gene20942	PH02Gene20942	1.29839	0.947089	0.455153	1.7752e-162	7.02377e-158	uncharacterized protein LOC100822323 isoform X4 [Brachypodium distachyon]	GO:0005739(mitochondrion);GO:0005768(endosome);GO:0005794(Golgi apparatus);GO:0005802(trans-Golgi network);GO:0009058(biosynthetic process);GO:0009507(chloroplast);GO:0016757(transferase activity, transferring glycosyl groups)	NA	NA	NA
1	PH02Gene21433	PH02Gene21433	1.17643	0.816371	0.527121	4.23806e-162	1.67683e-157	UDP-galactose-4-epimerase [Phyllostachys edulis]	GO:0003824(catalytic activity);GO:0003978(UDP-glucose 4-epimerase activity);GO:0005794(Golgi apparatus);GO:0006012(galactose metabolic process);GO:0009225(nucleotide-sugar metabolic process);GO:0009832(plant-type cell wall biogenesis);GO:0016021(integral component of membrane);GO:0019567(arabinose biosynthetic process);GO:0032580(Golgi cisterna membrane);GO:0033358(UDP-L-arabinose biosynthetic pr…	00520(Amino sugar and nucleotide sugar metabolism)	K12448	EC:5.1.3.5
1	PH02Gene42759	PH02Gene42759	1.40964	0.847451	0.734127	5.04935e-162	1.99782e-157	protein SHI RELATED SEQUENCE 1-like [Sorghum bicolor]	GO:0003677(DNA binding);GO:0003700(DNA binding transcription factor activity);GO:0005634(nucleus);GO:0007275(multicellular organism development);GO:0009734(auxin-activated signaling pathway);GO:0009851(auxin biosynthetic process);GO:0009938(negative regulation of gibberellic acid mediated signaling pathway);GO:0010051(xylem and phloem pattern formation);GO:0010252(auxin homeostasis);GO:0045893(po…	NA	NA	NA
1	PH02Gene44151	PH02Gene44151	1.18319	0.87481	0.43564	5.87397e-162	2.32409e-157	Glucan endo-1,3-beta-glucosidase 7 [Zea mays]	GO:0004553(hydrolase activity, hydrolyzing O-glycosyl compounds);GO:0030247(polysaccharide binding);GO:0046658(anchored component of plasma membrane)	00500(Starch and sucrose metabolism)	K19891	EC:3.2.1.39
1	PH02Gene48901	PH02Gene48901	1.02553	0.766775	0.419494	1.56321e-160	6.18499e-156	Amino acid permease [Zea mays]	GO:0005887(integral component of plasma membrane);GO:0015179(L-amino acid transmembrane transporter activity);GO:0015297(antiporter activity)	NA	NA	NA
1	PH02Gene24301	PH02Gene24301	1.525	0.999661	0.609299	2.67899e-160	1.05997e-155	calcium-transporting ATPase 2, plasma membrane-type [Brachypodium distachyon]	GO:0005388(calcium-transporting ATPase activity);GO:0005887(integral component of plasma membrane);GO:0043231(intracellular membrane-bounded organelle)	NA	NA	NA
1	PH02Gene13317	PH02Gene13317	1.20356	0.882906	0.44697	2.99741e-160	1.18595e-155	putative chitin-inducible gibberellin-responsive protein [Bambusa ventricosa]	GO:0003700(DNA binding transcription factor activity);GO:0005634(nucleus);GO:0006355(regulation of transcription, DNA-templated);GO:0043565(sequence-specific DNA binding)	04075(Plant hormone signal transduction)	K14494	NA
1	PH02Gene40738	PH02Gene40738	0.958219	0.738833	0.375107	3.05507e-160	1.20877e-155	Cytochrome b561 and DOMON domain-containing protein [Dichanthelium oligosanthes]	GO:0016020(membrane)	NA	NA	NA
1	PH02Gene48367	PH02Gene48367	1.70561	1.32111	0.368539	9.49867e-160	3.75824e-155	probable aminodeoxychorismate synthase, chloroplastic isoform X1 [Oryza sativa Japonica Group]	GO:0046654(tetrahydrofolate biosynthetic process);GO:0046820(4-amino-4-deoxychorismate synthase activity)	00790(Folate biosynthesis)	K13950	EC:2.6.1.85
1	PH02Gene02994	PH02Gene02994	0.892508	0.731419	0.287167	1.00167e-159	3.96319e-155	24-methylenesterol C-methyltransferase 2 [Brachypodium distachyon]	GO:0005737(cytoplasm);GO:0008757(S-adenosylmethionine-dependent methyltransferase activity);GO:0032259(methylation)	00100(Steroid biosynthesis)	K08242	EC:2.1.1.143
1	PH02Gene27887	PH02Gene27887	1.24182	0.768325	0.692668	2.09465e-159	8.28769e-155	nuclear transcription factor Y subunit A-7-like isoform X2 [Panicum hallii]	GO:0003677(DNA binding);GO:0003700(DNA binding transcription factor activity);GO:0005515(protein binding);GO:0005634(nucleus);GO:0006351(transcription, DNA-templated);GO:0006355(regulation of transcription, DNA-templated);GO:0009793(embryo development ending in seed dormancy);GO:0010262(somatic embryogenesis);GO:0016602(CCAAT-binding factor complex);GO:0048316(seed development)	NA	NA	NA
1	PH02Gene22948	PH02Gene22948	1.54363	1.15606	0.417115	2.69184e-159	1.06505e-154	hypothetical protein BAE44_0021753 [Dichanthelium oligosanthes]	NA	NA	NA	NA
1	PH02Gene13216	PH02Gene13216	1.04311	0.814728	0.356498	3.16914e-159	1.2539e-154	putative receptor-like protein kinase At4g00960 [Aegilops tauschii subsp. tauschii]	GO:0004674(protein serine/threonine kinase activity);GO:0005886(plasma membrane);GO:0006468(protein phosphorylation);GO:0006952(defense response);GO:0009506(plasmodesma)	NA	NA	NA
1	PH02Gene32823	PH02Gene32823	2.33778	1.4333	0.705799	3.24945e-159	1.28568e-154	putative lipid-transfer protein DIR1 [Brachypodium distachyon]	NA	NA	NA	NA
1	PH02Gene22856	PH02Gene22856	1.48023	1.01472	0.544741	4.52823e-159	1.79164e-154	hypothetical protein SETIT_5G053000v2 [Setaria italica]	GO:0004601(peroxidase activity);GO:0005576(extracellular region);GO:0006979(response to oxidative stress);GO:0009809(lignin biosynthetic process);GO:0020037(heme binding);GO:0042744(hydrogen peroxide catabolic process);GO:0046872(metal ion binding);GO:0055114(oxidation-reduction process)	00940(Phenylpropanoid biosynthesis)	K00430	EC:1.11.1.7
1	PH02Gene15312	PH02Gene15312	1.05154	0.824328	0.351216	5.78455e-159	2.28872e-154	keratin, ultra high-sulfur matrix protein [Brachypodium distachyon]	GO:0005634(nucleus);GO:0005834(heterotrimeric G-protein complex);GO:0005886(plasma membrane);GO:0007186(G-protein coupled receptor signaling pathway);GO:0009737(response to abscisic acid)	NA	NA	NA
1	PH02Gene46869	PH02Gene46869	1.35307	0.877152	0.625334	4.08583e-158	1.6166e-153	hypothetical protein OsJ_26089 [Oryza sativa Japonica Group]	GO:0006820(anion transport);GO:0016021(integral component of membrane);GO:0022857(transmembrane transporter activity);GO:0055085(transmembrane transport)	NA	NA	NA
1	PH02Gene48334	PH02Gene48334	1.64064	1.07348	0.611965	7.59131e-158	3.00358e-153	hypothetical protein BRADI_4g20960v3 [Brachypodium distachyon]	GO:0001558(regulation of cell growth);GO:0004252(serine-type endopeptidase activity);GO:0005520(insulin-like growth factor binding);GO:0005576(extracellular region);GO:0006508(proteolysis)	NA	NA	NA
1	PH02Gene18893	PH02Gene18893	1.53892	1.12849	0.447531	2.21153e-157	8.75014e-153	peroxidase 51 [Oryza sativa Japonica Group]	GO:0004601(peroxidase activity);GO:0005515(protein binding);GO:0005576(extracellular region);GO:0006979(response to oxidative stress);GO:0009651(response to salt stress);GO:0020037(heme binding);GO:0042744(hydrogen peroxide catabolic process);GO:0046872(metal ion binding);GO:0055114(oxidation-reduction process)	00940(Phenylpropanoid biosynthesis)	K00430	EC:1.11.1.7
1	PH02Gene16188	PH02Gene16188	1.16278	0.909333	0.354703	2.74734e-157	1.08701e-152	protein MICRORCHIDIA 6 [Setaria italica]	GO:0005515(protein binding);GO:0005524(ATP binding);GO:0005634(nucleus);GO:0006281(DNA repair);GO:0006952(defense response);GO:0009506(plasmodesma);GO:0009941(chloroplast envelope);GO:0016569(covalent chromatin modification);GO:0016887(ATPase activity);GO:0031935(regulation of chromatin silencing);GO:0042803(protein homodimerization activity);GO:0080188(RNA-directed DNA methylation);GO:1902290(po…	NA	NA	NA
1	PH02Gene47921	PH02Gene47921	1.18326	0.977298	0.2759	2.77143e-157	1.09655e-152	probable cinnamyl alcohol dehydrogenase 5 [Aegilops tauschii subsp. tauschii]	GO:0009809(lignin biosynthetic process);GO:0045551(cinnamyl-alcohol dehydrogenase activity)	00940(Phenylpropanoid biosynthesis)	K00083	EC:1.1.1.195
1	PH02Gene33933	PH02Gene33933	1.08614	0.759516	0.516054	1.51914e-156	6.01065e-152	NA	NA	NA	NA	NA
1	PH02Gene41610	PH02Gene41610	0.722502	0.596221	0.277154	1.88531e-156	7.45942e-152	Os05g0414700, partial [Oryza sativa Japonica Group]	GO:0004672(protein kinase activity);GO:0005515(protein binding);GO:0005524(ATP binding);GO:0005886(plasma membrane);GO:0006468(protein phosphorylation);GO:0009506(plasmodesma);GO:0016021(integral component of membrane);GO:0016301(kinase activity);GO:0031348(negative regulation of defense response);GO:0033612(receptor serine/threonine kinase binding);GO:0042742(defense response to bacterium);GO:00…	NA	NA	NA
1	PH02Gene14895	PH02Gene14895	2.40199	1.94722	0.302818	3.18624e-156	1.26067e-151	heavy metal-associated isoprenylated plant protein 27 [Oryza sativa Japonica Group]	GO:0005737(cytoplasm);GO:0030001(metal ion transport);GO:0046914(transition metal ion binding);GO:0046916(cellular transition metal ion homeostasis)	NA	NA	NA
1	PH02Gene11470	PH02Gene11470	1.22148	0.875971	0.479678	3.363e-156	1.3306e-151	serine/threonine-protein kinase STY46 isoform X1 [Setaria italica]	GO:0004674(protein serine/threonine kinase activity);GO:0005829(cytosol);GO:0006468(protein phosphorylation);GO:0035556(intracellular signal transduction)	NA	NA	NA
1	PH02Gene42246	PH02Gene42246	1.11092	0.748712	0.569268	6.75198e-156	2.67149e-151	hypothetical protein OsI_03362 [Oryza sativa Indica Group]	GO:0005515(protein binding)	04075(Plant hormone signal transduction)	K13415	EC:2.7.10.1;EC:2.7.11.1
1	PH02Gene09931	PH02Gene09931	1.00134	0.825939	0.277824	8.36886e-156	3.31122e-151	chemocyanin [Oryza sativa Japonica Group]	GO:0046658(anchored component of plasma membrane)	NA	NA	NA
1	PH02Gene43319	PH02Gene43319	0.990018	0.771299	0.360164	4.16529e-155	1.64804e-150	callose synthase 12 [Brachypodium distachyon]	GO:0000148(1,3-beta-D-glucan synthase complex);GO:0003843(1,3-beta-D-glucan synthase activity);GO:0005886(plasma membrane)	NA	NA	NA
1	PH02Gene43597	PH02Gene43597	1.06308	0.86691	0.294295	5.03359e-155	1.99159e-150	probable ADP-ribosylation factor GTPase-activating protein AGD14 [Brachypodium distachyon]	GO:0003924(GTPase activity);GO:0005096(GTPase activator activity);GO:0005525(GTP binding);GO:0005737(cytoplasm);GO:0005829(cytosol);GO:0006913(nucleocytoplasmic transport);GO:0009615(response to virus);GO:0046872(metal ion binding)	NA	NA	NA
1	PH02Gene02468	PH02Gene02468	1.18181	0.856198	0.464982	6.03656e-155	2.38842e-150	PREDICTED: transcription factor ILI5-like [Elaeis guineensis]	GO:0005515(protein binding);GO:0005634(nucleus);GO:0080113(regulation of seed growth)	NA	NA	NA
1	PH02Gene22459	PH02Gene22459	1.07481	0.758793	0.502299	1.69653e-154	6.71251e-150	unnamed protein product [Triticum aestivum]	GO:0003700(DNA binding transcription factor activity);GO:0005634(nucleus);GO:0006351(transcription, DNA-templated);GO:0006355(regulation of transcription, DNA-templated);GO:0007275(multicellular organism development);GO:0009753(response to jasmonic acid);GO:0044212(transcription regulatory region DNA binding);GO:0045995(regulation of embryonic development);GO:0048317(seed morphogenesis);GO:008006…	NA	NA	NA
1	PH02Gene20776	PH02Gene20776	1.56509	1.03055	0.602822	3.60304e-154	1.42558e-149	basic leucine zipper 19 [Setaria italica]	GO:0000977(RNA polymerase II regulatory region sequence-specific DNA binding);GO:0003677(DNA binding);GO:0003700(DNA binding transcription factor activity);GO:0005634(nucleus);GO:0009555(pollen development);GO:0045893(positive regulation of transcription, DNA-templated)	04141(Protein processing in endoplasmic reticulum)	K04374	NA
1	PH02Gene08639	PH02Gene08639	1.7182	1.041	0.722923	5.09703e-154	2.01669e-149	hypothetical protein OsI_30060 [Oryza sativa Indica Group]	GO:0005737(cytoplasm)	NA	NA	NA
1	PH02Gene00110	PH02Gene00110	1.02723	0.856518	0.262206	9.4975e-154	3.75778e-149	PREDICTED: EVI5-like protein isoform X1 [Oryza brachyantha]	GO:0005096(GTPase activator activity);GO:0005622(intracellular);GO:0006886(intracellular protein transport);GO:0012505(endomembrane system);GO:0017137(Rab GTPase binding);GO:0031338(regulation of vesicle fusion);GO:0090630(activation of GTPase activity)	NA	NA	NA
1	PH02Gene03699	PH02Gene03699	1.08127	0.901814	0.261826	1.33662e-153	5.28847e-149	probable inactive serine/threonine-protein kinase scy1 [Oryza sativa Japonica Group]	GO:0000049(tRNA binding);GO:0005515(protein binding);GO:0005622(intracellular);GO:0005623(cell);GO:0005643(nuclear pore);GO:0005737(cytoplasm);GO:0006409(tRNA export from nucleus)	NA	NA	NA
1	PH02Gene14288	PH02Gene14288	2.01241	1.40372	0.519665	3.25787e-152	1.28901e-147	expansin-A31 [Oryza sativa Japonica Group]	GO:0005576(extracellular region);GO:0005618(cell wall);GO:0009664(plant-type cell wall organization);GO:0009826(unidimensional cell growth);GO:0009828(plant-type cell wall loosening);GO:0009831(plant-type cell wall modification involved in multidimensional cell growth);GO:0016020(membrane)	NA	NA	NA
1	PH02Gene15659	PH02Gene15659	1.7618	1.28822	0.451665	7.51129e-152	2.97192e-147	hypothetical protein OsI_37721 [Oryza sativa Indica Group]	GO:0008152(metabolic process);GO:0008807(carboxyvinyl-carboxyphosphonate phosphorylmutase activity);GO:0009507(chloroplast);GO:0009570(chloroplast stroma)	NA	NA	NA
1	PH02Gene28550	PH02Gene28550	1.90857	1.35853	0.490448	9.90784e-152	3.92014e-147	monooxygenase 2 [Brachypodium distachyon]	GO:0004497(monooxygenase activity);GO:0044550(secondary metabolite biosynthetic process)	00906(Carotenoid biosynthesis)	K09838	EC:1.14.15.21
1	PH02Gene38078	PH02Gene38078	0.996223	0.771678	0.368469	1.54275e-151	6.10406e-147	predicted protein [Hordeum vulgare subsp. vulgare]	GO:0003674(molecular_function);GO:0005634(nucleus);GO:0008150(biological_process)	NA	NA	NA
1	PH02Gene41309	PH02Gene41309	1.04911	0.694002	0.596156	1.74446e-151	6.90214e-147	PREDICTED: endoribonuclease Dicer homolog 2a [Oryza brachyantha]	GO:0003723(RNA binding);GO:0004525(ribonuclease III activity);GO:0005634(nucleus);GO:0005737(cytoplasm);GO:0016442(RISC complex);GO:0030422(production of siRNA involved in RNA interference)	NA	NA	NA
1	PH02Gene26751	PH02Gene26751	1.94662	1.58621	0.295385	3.07324e-151	1.21596e-146	PREDICTED: heat shock cognate 70 kDa protein-like [Oryza brachyantha]	GO:0005524(ATP binding);GO:0005618(cell wall);GO:0005634(nucleus);GO:0005739(mitochondrion);GO:0005774(vacuolar membrane);GO:0005794(Golgi apparatus);GO:0005829(cytosol);GO:0005886(plasma membrane);GO:0006351(transcription, DNA-templated);GO:0006355(regulation of transcription, DNA-templated);GO:0006457(protein folding);GO:0006986(response to unfolded protein);GO:0009266(response to temperature s…	03040(Spliceosome);04141(Protein processing in endoplasmic reticulum);04144(Endocytosis)	K03283	NA
1	PH02Gene47204	PH02Gene47204	1.10892	0.754802	0.554991	7.53218e-151	2.98018e-146	predicted protein [Hordeum vulgare subsp. vulgare]	GO:0004674(protein serine/threonine kinase activity);GO:0005886(plasma membrane);GO:0006468(protein phosphorylation);GO:0006952(defense response);GO:0009506(plasmodesma)	NA	NA	NA
1	PH02Gene19079	PH02Gene19079	1.18576	0.983832	0.269326	8.66882e-151	3.42991e-146	pollen-specific protein C13 [Brachypodium distachyon]	GO:0003674(molecular_function);GO:0005576(extracellular region);GO:0008150(biological_process)	03050(Proteasome)	K03036	NA
1	PH02Gene16288	PH02Gene16288	1.32177	0.8863	0.576606	1.40046e-150	5.54107e-146	acyl-CoA-binding domain-containing protein 4 isoform X2 [Panicum hallii]	GO:0005634(nucleus);GO:0005737(cytoplasm);GO:0005829(cytosol);GO:0008150(biological_process)	NA	NA	NA
1	PH02Gene04907	PH02Gene04907	1.40255	1.05716	0.407858	2.99794e-150	1.18617e-145	probable UDP-N-acetylglucosamine--peptide N-acetylglucosaminyltransferase SEC isoform X2 [Brachypodium distachyon]	GO:0005634(nucleus);GO:0006493(protein O-linked glycosylation);GO:0007275(multicellular organism development);GO:0016757(transferase activity, transferring glycosyl groups)	00514(Other types of O-glycan biosynthesis)	K09667	EC:2.4.1.255
1	PH02Gene27402	PH02Gene27402	1.16582	0.85871	0.441097	3.6628e-150	1.44922e-145	endoglucanase 22 [Brachypodium distachyon]	GO:0004553(hydrolase activity, hydrolyzing O-glycosyl compounds);GO:0005576(extracellular region);GO:0008810(cellulase activity);GO:0030245(cellulose catabolic process);GO:0071555(cell wall organization)	00500(Starch and sucrose metabolism)	K01179	EC:3.2.1.4
1	PH02Gene03848	PH02Gene03848	1.34733	1.06941	0.33328	5.53104e-149	2.18841e-144	PREDICTED: uncharacterized protein LOC102717495 [Oryza brachyantha]	GO:0003674(molecular_function);GO:0005634(nucleus);GO:0008150(biological_process)	NA	NA	NA
1	PH02Gene03005	PH02Gene03005	1.00068	0.825338	0.27793	2.70106e-148	1.0687e-143	hypothetical protein OsI_34517 [Oryza sativa Indica Group]	GO:0004568(chitinase activity);GO:0005576(extracellular region);GO:0008061(chitin binding);GO:0016998(cell wall macromolecule catabolic process);GO:0050832(defense response to fungus)	00520(Amino sugar and nucleotide sugar metabolism);04016(MAPK signaling pathway - plant)	K20547	EC:3.2.1.14
1	PH02Gene47596	PH02Gene47596	1.371	0.851055	0.687904	4.95057e-148	1.95874e-143	unnamed protein product [Triticum aestivum]	GO:0003674(molecular_function);GO:0005737(cytoplasm);GO:0008150(biological_process);GO:0080008(Cul4-RING E3 ubiquitin ligase complex)	NA	NA	NA
1	PH02Gene45960	PH02Gene45960	1.14258	0.851896	0.423552	5.27439e-148	2.08686e-143	hypothetical protein OsI_34005 [Oryza sativa Indica Group]	GO:0004348(glucosylceramidase activity);GO:0005886(plasma membrane);GO:0006680(glucosylceramide catabolic process)	00600(Sphingolipid metabolism);00511(Other glycan degradation)	K17108	EC:3.2.1.45
1	PH02Gene01963	PH02Gene01963	1.27564	1.02318	0.318153	1.05068e-147	4.15712e-143	protein DMR6-LIKE OXYGENASE 1 [Sorghum bicolor]	GO:0051213(dioxygenase activity)	00941(Flavonoid biosynthesis)	K00475	EC:1.14.11.9
1	PH02Gene07577	PH02Gene07577	1.02655	0.839134	0.290838	2.39335e-147	9.46951e-143	serine/threonine-protein phosphatase BSL2 homolog [Oryza sativa Japonica Group]	GO:0004721(phosphoprotein phosphatase activity);GO:0004722(protein serine/threonine phosphatase activity);GO:0005634(nucleus);GO:0005829(cytosol);GO:0005886(plasma membrane);GO:0009742(brassinosteroid mediated signaling pathway);GO:0046872(metal ion binding)	NA	NA	NA
1	PH02Gene35834	PH02Gene35834	1.55784	1.07592	0.533976	4.59484e-147	1.81799e-142	Peroxidase 5 [Triticum urartu]	GO:0004601(peroxidase activity);GO:0009505(plant-type cell wall);GO:0009664(plant-type cell wall organization)	00940(Phenylpropanoid biosynthesis)	K00430	EC:1.11.1.7
1	PH02Gene42316	PH02Gene42316	2.84783	1.89435	0.588156	8.17557e-146	3.23475e-141	heavy metal-associated isoprenylated plant protein 23-like [Aegilops tauschii subsp. tauschii]	GO:0005737(cytoplasm);GO:0030001(metal ion transport);GO:0046914(transition metal ion binding);GO:0046916(cellular transition metal ion homeostasis)	NA	NA	NA
1	PH02Gene15460	PH02Gene15460	1.15472	0.738208	0.645438	8.95932e-146	3.54484e-141	RING-H2 finger protein ATL72 [Brachypodium distachyon]	GO:0043161(proteasome-mediated ubiquitin-dependent protein catabolic process);GO:0061630(ubiquitin protein ligase activity)	NA	NA	NA
1	PH02Gene22405	PH02Gene22405	0.837213	0.661264	0.340369	9.93801e-146	3.93207e-141	predicted protein [Hordeum vulgare subsp. vulgare]	GO:0000139(Golgi membrane);GO:0005464(UDP-xylose transmembrane transporter activity);GO:0005794(Golgi apparatus);GO:0005886(plasma membrane);GO:0008643(carbohydrate transport);GO:0015297(antiporter activity);GO:0015790(UDP-xylose transmembrane transport);GO:0016020(membrane);GO:0016021(integral component of membrane)	NA	NA	NA
1	PH02Gene25634	PH02Gene25634	3.81523	2.85549	0.418031	1.50737e-145	5.96406e-141	BAG family molecular chaperone regulator 6 isoform X2 [Oryza sativa Japonica Group]	GO:0005515(protein binding);GO:0005516(calmodulin binding);GO:0005634(nucleus);GO:0006457(protein folding);GO:0006914(autophagy);GO:0009408(response to heat);GO:0009409(response to cold);GO:0009506(plasmodesma);GO:0009644(response to high light intensity);GO:0009817(defense response to fungus, incompatible interaction);GO:0010228(vegetative to reproductive phase transition of meristem);GO:0010508…	NA	NA	NA
1	PH02Gene43844	PH02Gene43844	1.24515	1.03042	0.27309	2.00543e-145	7.9347e-141	hypothetical protein BAE44_0007697 [Dichanthelium oligosanthes]	NA	NA	NA	NA
1	PH02Gene14338	PH02Gene14338	1.14212	0.838663	0.445547	2.69292e-145	1.06548e-140	cycloartenol synthase [Brachypodium distachyon]	GO:0005773(vacuole);GO:0009555(pollen development);GO:0010027(thylakoid membrane organization);GO:0016866(intramolecular transferase activity);GO:0016871(cycloartenol synthase activity);GO:0019745(pentacyclic triterpenoid biosynthetic process)	00100(Steroid biosynthesis)	K01853	EC:5.4.99.8
1	PH02Gene38567	PH02Gene38567	1.89055	1.16466	0.698902	3.78346e-145	1.49697e-140	protein WALLS ARE THIN 1 [Sorghum bicolor]	GO:0005886(plasma membrane);GO:0006810(transport);GO:0022857(transmembrane transporter activity)	NA	NA	NA
1	PH02Gene45952	PH02Gene45952	2.24972	1.59346	0.497582	9.28232e-145	3.67264e-140	basic blue protein-like [Panicum hallii]	GO:0046658(anchored component of plasma membrane)	NA	NA	NA
1	PH02Gene26731	PH02Gene26731	0.696814	0.579815	0.265181	2.41529e-144	9.55633e-140	ACC synthase [Phyllostachys edulis]	GO:0016847(1-aminocyclopropane-1-carboxylate synthase activity)	00270(Cysteine and methionine metabolism)	K01762	EC:4.4.1.14
1	PH02Gene00920	PH02Gene00920	1.59344	1.12251	0.505413	4.54367e-144	1.79775e-139	subtilisin-like protease SBT1.2 [Oryza sativa Japonica Group]	GO:0004252(serine-type endopeptidase activity);GO:0005618(cell wall)	NA	NA	NA
1	PH02Gene16852	PH02Gene16852	1.32197	1.03275	0.356195	1.7329e-143	6.85638e-139	cell wall invertase BObetaFRUCT1 [Bambusa oldhamii]	GO:0042742(defense response to bacterium);GO:0050832(defense response to fungus);GO:0052576(carbohydrate storage)	00052(Galactose metabolism);00500(Starch and sucrose metabolism)	K01193	EC:3.2.1.26
1	PH02Gene18593	PH02Gene18593	1.05556	0.776204	0.443496	2.10503e-143	8.32875e-139	uncharacterized protein LOC100821677 isoform X1 [Brachypodium distachyon]	NA	00010(Glycolysis / Gluconeogenesis);00030(Pentose phosphate pathway);00052(Galactose metabolism);00500(Starch and sucrose metabolism);00520(Amino sugar and nucleotide sugar metabolism);00230(Purine metabolism)	K01835	EC:5.4.2.2
1	PH02Gene33176	PH02Gene33176	1.05255	0.710869	0.566238	2.62784e-143	1.03973e-138	soluble starch synthase III1 [Oryza officinalis]	GO:0004373(glycogen (starch) synthase activity);GO:0005515(protein binding);GO:0005982(starch metabolic process);GO:0009011(starch synthase activity);GO:0009501(amyloplast);GO:0009507(chloroplast);GO:0016757(transferase activity, transferring glycosyl groups);GO:0019252(starch biosynthetic process);GO:0033201(alpha-1,4-glucan synthase activity)	00500(Starch and sucrose metabolism)	K00703	EC:2.4.1.21
1	PH02Gene02580	PH02Gene02580	1.31268	0.886289	0.566668	2.18992e-142	8.66465e-138	probable mixed-linked glucan synthase 6 [Oryza sativa Japonica Group]	GO:0000271(polysaccharide biosynthetic process);GO:0000977(RNA polymerase II regulatory region sequence-specific DNA binding);GO:0005768(endosome);GO:0005794(Golgi apparatus);GO:0005802(trans-Golgi network);GO:0005886(plasma membrane);GO:0009409(response to cold);GO:0009832(plant-type cell wall biogenesis);GO:0016757(transferase activity, transferring glycosyl groups);GO:0016759(cellulose synthas…	NA	NA	NA
1	PH02Gene12702	PH02Gene12702	1.36385	1.06752	0.353425	2.20833e-142	8.73749e-138	auxin-responsive protein IAA20 [Setaria italica]	GO:0009733(response to auxin)	04075(Plant hormone signal transduction)	K14484	NA
1	PH02Gene35179	PH02Gene35179	0.950308	0.702263	0.436384	2.51984e-142	9.97001e-138	putative serine/threonine-protein kinase Cx32, chloroplastic [Dichanthelium oligosanthes]	GO:0004675(transmembrane receptor protein serine/threonine kinase activity);GO:0005524(ATP binding);GO:0005634(nucleus);GO:0005886(plasma membrane);GO:0006468(protein phosphorylation);GO:0006952(defense response);GO:0007166(cell surface receptor signaling pathway);GO:0009507(chloroplast);GO:0016301(kinase activity)	NA	NA	NA
1	PH02Gene04638	PH02Gene04638	0.905258	0.744509	0.28204	3.08826e-142	1.2219e-137	uncharacterized protein LOC100834434 [Brachypodium distachyon]	NA	NA	NA	NA
1	PH02Gene12625	PH02Gene12625	1.119	0.922812	0.278102	4.59917e-142	1.81971e-137	uncharacterized protein LOC109750921 [Aegilops tauschii subsp. tauschii]	GO:0003674(molecular_function);GO:0005575(cellular_component)	NA	NA	NA
1	PH02Gene44759	PH02Gene44759	1.18202	0.917306	0.365783	6.85407e-142	2.71188e-137	E3 ubiquitin-protein ligase UPL6 isoform X1 [Panicum hallii]	GO:0004842(ubiquitin-protein transferase activity);GO:0005634(nucleus);GO:0005737(cytoplasm)	04120(Ubiquitin mediated proteolysis)	K10589	EC:2.3.2.26
1	PH02Gene01639	PH02Gene01639	1.67467	1.11246	0.590128	2.94634e-141	1.16575e-136	predicted protein [Hordeum vulgare subsp. vulgare]	GO:0004497(monooxygenase activity);GO:0055114(oxidation-reduction process)	NA	NA	NA
1	PH02Gene02786	PH02Gene02786	1.19832	0.811083	0.563091	8.43868e-141	3.33885e-136	hypothetical protein Zm00014a_024173 [Zea mays]	GO:0000287(magnesium ion binding);GO:0005737(cytoplasm);GO:0006020(inositol metabolic process);GO:0007165(signal transduction);GO:0008934(inositol monophosphate 1-phosphatase activity);GO:0046855(inositol phosphate dephosphorylation)	NA	NA	NA
1	PH02Gene21702	PH02Gene21702	0.827721	0.667439	0.31051	3.72263e-140	1.47289e-135	COBRA-like protein 3 [Brachypodium distachyon]	GO:0003674(molecular_function);GO:0005886(plasma membrane);GO:0009505(plant-type cell wall);GO:0009651(response to salt stress);GO:0009825(multidimensional cell growth);GO:0009897(external side of plasma membrane);GO:0009930(longitudinal side of cell surface);GO:0010215(cellulose microfibril organization);GO:0016021(integral component of membrane);GO:0016049(cell growth);GO:0016328(lateral plasma…	NA	NA	NA
1	PH02Gene07868	PH02Gene07868	1.39391	1.01323	0.46018	7.90373e-140	3.12719e-135	predicted protein [Hordeum vulgare subsp. vulgare]	GO:0000784(nuclear chromosome, telomeric region);GO:0003684(damaged DNA binding);GO:0006303(double-strand break repair via nonhomologous end joining);GO:0031848(protection from non-homologous end joining at telomere);GO:0035312(5'-3' exodeoxyribonuclease activity);GO:0036297(interstrand cross-link repair)	NA	NA	NA
1	PH02Gene10640	PH02Gene10640	1.40731	0.994226	0.501298	3.57573e-139	1.41477e-134	ABC transporter C family member 3 [Brachypodium distachyon]	GO:0000325(plant-type vacuole);GO:0005524(ATP binding);GO:0005773(vacuole);GO:0005774(vacuolar membrane);GO:0005886(plasma membrane);GO:0008559(xenobiotic transmembrane transporting ATPase activity);GO:0009506(plasmodesma);GO:0010290(chlorophyll catabolite transmembrane transporter activity);GO:0015431(glutathione S-conjugate-exporting ATPase activity);GO:0016021(integral component of membrane);G…	02010(ABC transporters)	K05666	NA
1	PH02Gene03673	PH02Gene03673	1.35174	0.797923	0.7605	7.3508e-139	2.90842e-134	uncharacterized protein LOC101775711 [Setaria italica]	GO:0010052(guard cell differentiation)	NA	NA	NA
1	PH02Gene26386	PH02Gene26386	1.65521	1.15853	0.514714	2.1471e-138	8.49522e-134	PREDICTED: probable aquaporin PIP2-6 [Oryza brachyantha]	GO:0005773(vacuole);GO:0005887(integral component of plasma membrane);GO:0009506(plasmodesma);GO:0009992(cellular water homeostasis);GO:0015250(water channel activity);GO:0015254(glycerol channel activity);GO:0034220(ion transmembrane transport)	NA	NA	NA
1	PH02Gene44200	PH02Gene44200	1.16979	0.759649	0.622838	2.6499e-138	1.04846e-133	hypothetical protein BRADI_2g34460v3 [Brachypodium distachyon]	GO:0005737(cytoplasm)	NA	NA	NA
1	PH02Gene16524	PH02Gene16524	1.28445	1.03755	0.307971	3.05634e-138	1.20927e-133	uncharacterized protein LOC100821154 [Brachypodium distachyon]	GO:0004004(ATP-dependent RNA helicase activity);GO:0010501(RNA secondary structure unwinding)	NA	NA	NA
1	PH02Gene16291	PH02Gene16291	0.908052	0.71519	0.344448	4.55203e-138	1.80105e-133	PIP1 protein, partial [Stipa tianschanica var. gobica]	GO:0005773(vacuole);GO:0005887(integral component of plasma membrane);GO:0009506(plasmodesma);GO:0009992(cellular water homeostasis);GO:0015250(water channel activity);GO:0015254(glycerol channel activity);GO:0034220(ion transmembrane transport)	NA	NA	NA
1	PH02Gene10712	PH02Gene10712	1.32397	0.848706	0.641533	5.80324e-138	2.29611e-133	abhydrolase domain-containing protein C22H12.03-like isoform X2 [Panicum hallii]	GO:0016787(hydrolase activity)	NA	NA	NA
1	PH02Gene00721	PH02Gene00721	1.20544	0.875161	0.461939	7.37343e-138	2.91737e-133	ubiquitin carboxyl-terminal hydrolase 12 [Setaria italica]	GO:0004843(thiol-dependent ubiquitin-specific protease activity);GO:0005515(protein binding);GO:0005634(nucleus);GO:0005737(cytoplasm);GO:0005829(cytosol);GO:0006511(ubiquitin-dependent protein catabolic process);GO:0009506(plasmodesma);GO:0009867(jasmonic acid mediated signaling pathway);GO:0016579(protein deubiquitination);GO:0036459(thiol-dependent ubiquitinyl hydrolase activity)	NA	NA	NA
1	PH02Gene21588	PH02Gene21588	1.20846	0.941774	0.359718	5.53346e-137	2.18937e-132	callose synthase 9 [Brachypodium distachyon]	GO:0000148(1,3-beta-D-glucan synthase complex);GO:0003843(1,3-beta-D-glucan synthase activity);GO:0005886(plasma membrane)	NA	NA	NA
1	PH02Gene17917	PH02Gene17917	0.699785	0.584013	0.260912	7.96285e-137	3.15058e-132	hypothetical protein C2845_PM03G11570 [Panicum miliaceum]	GO:0003723(RNA binding);GO:0003729(mRNA binding);GO:0005576(extracellular region)	03015(mRNA surveillance pathway)	K14411	NA
1	PH02Gene06591	PH02Gene06591	1.08427	0.798297	0.441732	8.58777e-137	3.39784e-132	general transcription and DNA repair factor IIH helicase subunit XPB1 [Brachypodium distachyon]	GO:0003677(DNA binding);GO:0004003(ATP-dependent DNA helicase activity);GO:0005524(ATP binding);GO:0005634(nucleus);GO:0005737(cytoplasm);GO:0006289(nucleotide-excision repair);GO:0006355(regulation of transcription, DNA-templated);GO:0006367(transcription initiation from RNA polymerase II promoter);GO:0008026(ATP-dependent helicase activity);GO:0009411(response to UV);GO:0009636(response to toxi…	03022(Basal transcription factors);03420(Nucleotide excision repair)	K10843	EC:3.6.4.12
1	PH02Gene47406	PH02Gene47406	1.13607	0.826366	0.459196	9.05263e-137	3.58176e-132	hypothetical protein OsI_07522 [Oryza sativa Indica Group]	GO:0004553(hydrolase activity, hydrolyzing O-glycosyl compounds);GO:0030247(polysaccharide binding);GO:0046658(anchored component of plasma membrane)	00500(Starch and sucrose metabolism)	K19892	EC:3.2.1.39
1	PH02Gene22243	PH02Gene22243	2.13435	1.62557	0.392851	1.24197e-135	4.91397e-131	PREDICTED: CTP synthase-like isoform X1 [Oryza brachyantha]	GO:0003883(CTP synthase activity);GO:0005737(cytoplasm)	00240(Pyrimidine metabolism)	K01937	EC:6.3.4.2
1	PH02Gene06738	PH02Gene06738	0.941691	0.77564	0.279867	4.69581e-135	1.85795e-130	hypothetical protein OsI_13899 [Oryza sativa Indica Group]	GO:0000162(tryptophan biosynthetic process);GO:0004834(tryptophan synthase activity);GO:0005737(cytoplasm);GO:0009507(chloroplast);GO:0030170(pyridoxal phosphate binding)	00260(Glycine, serine and threonine metabolism);00400(Phenylalanine, tyrosine and tryptophan biosynthesis)	K01695	EC:4.2.1.20
1	PH02Gene02836	PH02Gene02836	0.783857	0.6508	0.268376	1.78762e-134	7.07291e-130	predicted protein [Hordeum vulgare subsp. vulgare]	NA	NA	NA	NA
1	PH02Gene46804	PH02Gene46804	0.936133	0.732126	0.354621	3.5983e-134	1.4237e-129	PREDICTED: long chain acyl-CoA synthetase 8 [Oryza brachyantha]	GO:0000723(telomere maintenance);GO:0000784(nuclear chromosome, telomeric region);GO:0004467(long-chain fatty acid-CoA ligase activity);GO:0005524(ATP binding);GO:0005783(endoplasmic reticulum);GO:0005794(Golgi apparatus);GO:0006631(fatty acid metabolic process);GO:0006633(fatty acid biosynthetic process);GO:0009507(chloroplast);GO:0009941(chloroplast envelope);GO:0043047(single-stranded telomeri…	00061(Fatty acid biosynthesis);00071(Fatty acid degradation);04146(Peroxisome)	K01897	EC:6.2.1.3
1	PH02Gene26845	PH02Gene26845	0.999133	0.733527	0.445826	5.02669e-134	1.98886e-129	protein STRUBBELIG-RECEPTOR FAMILY 3 isoform X1 [Oryza sativa Japonica Group]	GO:0004672(protein kinase activity);GO:0004675(transmembrane receptor protein serine/threonine kinase activity);GO:0005524(ATP binding);GO:0005886(plasma membrane);GO:0006468(protein phosphorylation);GO:0007166(cell surface receptor signaling pathway);GO:0009506(plasmodesma);GO:0016021(integral component of membrane);GO:0016301(kinase activity)	NA	NA	NA
1	PH02Gene27897	PH02Gene27897	1.70514	1.15854	0.557586	1.02742e-133	4.06507e-129	hypothetical protein OsI_37712 [Oryza sativa Indica Group]	GO:0003674(molecular_function);GO:0005576(extracellular region);GO:0051707(response to other organism)	03440(Homologous recombination)	K12173	NA
1	PH02Gene07990	PH02Gene07990	0.886232	0.702488	0.335211	1.62865e-133	6.44391e-129	proline-rich receptor-like protein kinase PERK2 [Setaria italica]	GO:0004674(protein serine/threonine kinase activity);GO:0005887(integral component of plasma membrane)	NA	NA	NA
1	PH02Gene49087	PH02Gene49087	1.77786	1.25395	0.503665	2.29851e-133	9.09427e-129	uncharacterized protein LOC100284192 precursor [Zea mays]	GO:0004568(chitinase activity);GO:0050832(defense response to fungus)	00520(Amino sugar and nucleotide sugar metabolism);04016(MAPK signaling pathway - plant)	K20547	EC:3.2.1.14
1	PH02Gene10711	PH02Gene10711	0.735699	0.601594	0.290326	5.6343e-133	2.22927e-128	uncharacterized protein LOC100827256 isoform X1 [Brachypodium distachyon]	GO:0005886(plasma membrane);GO:0006952(defense response)	NA	NA	NA
1	PH02Gene03205	PH02Gene03205	1.11862	0.730793	0.614186	7.47041e-133	2.95574e-128	unnamed protein product [Triticum aestivum]	GO:0000049(tRNA binding);GO:0004694(eukaryotic translation initiation factor 2alpha kinase activity);GO:0005524(ATP binding);GO:0022626(cytosolic ribosome);GO:0031571(mitotic G1 DNA damage checkpoint);GO:0034198(cellular response to amino acid starvation);GO:0071849(G1 cell cycle arrest in response to nitrogen starvation);GO:1904803(regulation of translation involved in cellular response to UV);G…	04141(Protein processing in endoplasmic reticulum)	K16196	EC:2.7.11.1
1	PH02Gene10465	PH02Gene10465	1.36522	1.00087	0.447875	4.93415e-132	1.95225e-127	uncharacterized protein LOC101761864 [Setaria italica]	GO:0009507(chloroplast)	NA	NA	NA
1	PH02Gene17982	PH02Gene17982	1.17906	0.826006	0.513408	7.62807e-132	3.01812e-127	protein ENHANCED DISEASE RESISTANCE 4 [Oryza sativa Japonica Group]	NA	NA	NA	NA
1	PH02Gene18218	PH02Gene18218	2.07146	1.71337	0.273811	2.62562e-131	1.03885e-126	hypothetical protein OsJ_26506 [Oryza sativa Japonica Group]	NA	NA	NA	NA
1	PH02Gene02449	PH02Gene02449	1.11506	0.887049	0.33003	1.53667e-130	6.07998e-126	PREDICTED: IQ domain-containing protein IQM2-like [Oryza brachyantha]	GO:0005516(calmodulin binding);GO:0005634(nucleus);GO:0005737(cytoplasm);GO:0008150(biological_process)	00940(Phenylpropanoid biosynthesis)	K06892	EC:1.14.11.-
1	PH02Gene05107	PH02Gene05107	0.950653	0.748358	0.34519	2.38978e-130	9.4554e-126	synaptotagmin-1 [Setaria italica]	GO:0005783(endoplasmic reticulum)	NA	NA	NA
1	PH02Gene01375	PH02Gene01375	0.903631	0.710774	0.346342	3.83867e-130	1.51881e-125	adenylate cyclase, terminal-differentiation specific isoform X2 [Oryza sativa Japonica Group]	GO:0003674(molecular_function);GO:0005634(nucleus);GO:0008150(biological_process)	00380(Tryptophan metabolism)	K16903	EC:2.6.1.99
1	PH02Gene44763	PH02Gene44763	1.20956	0.96763	0.321956	1.03215e-129	4.08379e-125	hypothetical protein OsI_34134 [Oryza sativa Indica Group]	GO:0005576(extracellular region);GO:0006952(defense response)	NA	NA	NA
1	PH02Gene12433	PH02Gene12433	0.915761	0.734276	0.318648	1.91685e-129	7.58423e-125	ACC synthase [Phyllostachys edulis]	GO:0016847(1-aminocyclopropane-1-carboxylate synthase activity)	00270(Cysteine and methionine metabolism)	K01762	EC:4.4.1.14
1	PH02Gene31125	PH02Gene31125	1.37112	1.04172	0.396381	1.97546e-129	7.81609e-125	hypothetical protein OsJ_05106 [Oryza sativa Japonica Group]	GO:0000469(cleavage involved in rRNA processing);GO:0004521(endoribonuclease activity);GO:0030490(maturation of SSU-rRNA);GO:0030688(preribosome, small subunit precursor)	03008(Ribosome biogenesis in eukaryotes)	K11883	NA
1	PH02Gene17759	PH02Gene17759	0.964561	0.764128	0.336057	3.1289e-129	1.23798e-124	SPX domain-containing protein 3-like [Aegilops tauschii subsp. tauschii]	GO:0005783(endoplasmic reticulum);GO:0070417(cellular response to cold)	NA	NA	NA
1	PH02Gene16956	PH02Gene16956	0.870122	0.690633	0.333298	5.98049e-129	2.36624e-124	putative calcium-transporting ATPase 13, plasma membrane-type [Aegilops tauschii subsp. tauschii]	GO:0005388(calcium-transporting ATPase activity);GO:0005887(integral component of plasma membrane);GO:0043231(intracellular membrane-bounded organelle)	NA	NA	NA
1	PH02Gene18548	PH02Gene18548	1.00171	0.720279	0.475837	8.6351e-129	3.41657e-124	G-type lectin S-receptor-like serine/threonine-protein kinase LECRK3 [Brachypodium distachyon]	GO:0004674(protein serine/threonine kinase activity);GO:0005886(plasma membrane);GO:0006468(protein phosphorylation)	NA	NA	NA
1	PH02Gene13536	PH02Gene13536	0.911691	0.751993	0.277826	9.29239e-129	3.67663e-124	mitogen-activated protein kinase kinase 9-like [Brachypodium distachyon]	GO:0005737(cytoplasm)	04016(MAPK signaling pathway - plant)	K20604	EC:2.7.12.2
1	PH02Gene21630	PH02Gene21630	0.779729	0.63114	0.305012	1.31956e-128	5.22096e-124	hypothetical protein GQ55_6G148500 [Panicum hallii var. hallii]	GO:0000139(Golgi membrane);GO:0005215(transporter activity);GO:0005794(Golgi apparatus);GO:0005886(plasma membrane);GO:0006810(transport);GO:0015031(protein transport)	00970(Aminoacyl-tRNA biosynthesis)	K02433	EC:6.3.5.6;EC:6.3.5.7
1	PH02Gene30215	PH02Gene30215	1.10987	0.855288	0.375904	1.46854e-128	5.81043e-124	TATA-binding protein-associated factor BTAF1 [Aegilops tauschii subsp. tauschii]	GO:0005319(lipid transporter activity);GO:0005524(ATP binding);GO:0005654(nucleoplasm);GO:0006869(lipid transport);GO:0035562(negative regulation of chromatin binding);GO:0043231(intracellular membrane-bounded organelle)	NA	NA	NA
1	PH02Gene22017	PH02Gene22017	1.06221	0.840101	0.338438	3.26652e-128	1.29243e-123	centromere-associated protein E isoform X1 [Brachypodium distachyon]	NA	NA	NA	NA
1	PH02Gene46749	PH02Gene46749	0.903234	0.728062	0.311038	1.04204e-127	4.12292e-123	germin-like protein 1-1 [Oryza sativa Japonica Group]	GO:0005618(cell wall);GO:0009506(plasmodesma);GO:0010497(plasmodesmata-mediated intercellular transport);GO:0033609(oxalate metabolic process);GO:0046564(oxalate decarboxylase activity);GO:2000280(regulation of root development)	NA	NA	NA
1	PH02Gene06960	PH02Gene06960	1.14141	0.928926	0.297177	1.67722e-126	6.63611e-122	hypothetical protein OsI_26536 [Oryza sativa Indica Group]	NA	NA	NA	NA
1	PH02Gene50466	PH02Gene50466	1.09855	0.80704	0.444892	3.72017e-126	1.47192e-121	low-affinity cation transporter [Triticum aestivum]	NA	NA	NA	NA
1	PH02Gene25370	PH02Gene25370	3.71729	2.70839	0.456817	6.79942e-126	2.69026e-121	leaf-specific thionin [Oryza sativa Japonica Group]	NA	NA	NA	NA
1	PH02Gene07522	PH02Gene07522	1.55113	1.13887	0.445721	1.65295e-125	6.54008e-121	NA	NA	NA	NA	NA
1	PH02Gene17548	PH02Gene17548	1.09928	0.818044	0.426315	2.41563e-125	9.55769e-121	probable apyrase 3 [Sorghum bicolor]	GO:0005886(plasma membrane);GO:0009877(nodulation);GO:0017110(nucleoside-diphosphatase activity);GO:0043273(CTPase activity)	00230(Purine metabolism);00240(Pyrimidine metabolism)	K14641	EC:3.6.1.5
1	PH02Gene11700	PH02Gene11700	1.03588	0.770626	0.426751	2.67771e-125	1.05946e-120	cytochrome P450 89A2-like [Panicum hallii]	GO:0016020(membrane);GO:0016709(oxidoreductase activity, acting on paired donors, with incorporation or reduction of molecular oxygen, NAD(P)H as one donor, and incorporation of one atom of oxygen);GO:0044550(secondary metabolite biosynthetic process)	NA	NA	NA
1	PH02Gene26842	PH02Gene26842	1.19203	0.802386	0.571052	3.31497e-125	1.3116e-120	calcium-transporting ATPase 8, plasma membrane-type-like [Aegilops tauschii subsp. tauschii]	GO:0005388(calcium-transporting ATPase activity);GO:0005887(integral component of plasma membrane);GO:0043231(intracellular membrane-bounded organelle)	NA	NA	NA
1	PH02Gene25836	PH02Gene25836	0.970005	0.776478	0.321047	6.8246e-125	2.70022e-120	O-fucosyltransferase 34 [Brachypodium distachyon]	GO:0005737(cytoplasm)	NA	NA	NA
1	PH02Gene05187	PH02Gene05187	1.08972	0.866788	0.330208	1.23208e-124	4.87485e-120	class III chitinase [Bambusa oldhamii]	GO:0004568(chitinase activity);GO:0005576(extracellular region);GO:0006032(chitin catabolic process);GO:0008061(chitin binding)	00520(Amino sugar and nucleotide sugar metabolism)	K01183	EC:3.2.1.14
1	PH02Gene15809	PH02Gene15809	1.26658	0.980912	0.368745	5.1072e-124	2.02071e-119	Dirigent protein 19 [Dichanthelium oligosanthes]	GO:0009699(phenylpropanoid biosynthetic process);GO:0042349(guiding stereospecific synthesis activity)	00970(Aminoacyl-tRNA biosynthesis)	K01870	EC:6.1.1.5
1	PH02Gene19604	PH02Gene19604	1.16645	0.856477	0.445643	1.02422e-123	4.05244e-119	nucleotide pyrophosphatase/phosphodiesterase [Sorghum bicolor]	GO:0003993(acid phosphatase activity);GO:0004722(protein serine/threonine phosphatase activity);GO:0005576(extracellular region);GO:0016311(dephosphorylation);GO:0046872(metal ion binding)	NA	NA	NA
1	PH02Gene22926	PH02Gene22926	1.24494	0.940978	0.403846	1.95184e-122	7.72267e-118	fasciclin-like arabinogalactan protein 11 [Oryza sativa Japonica Group]	GO:0005886(plasma membrane);GO:0009834(plant-type secondary cell wall biogenesis);GO:0031225(anchored component of membrane)	NA	NA	NA
1	PH02Gene14328	PH02Gene14328	0.933593	0.671548	0.475304	6.13717e-122	2.42823e-117	Putative quinone-oxidoreductase homolog chloroplastic [Zea mays]	GO:0005737(cytoplasm);GO:0005773(vacuole);GO:0005794(Golgi apparatus);GO:0005829(cytosol);GO:0005886(plasma membrane);GO:0008270(zinc ion binding);GO:0009507(chloroplast);GO:0009535(chloroplast thylakoid membrane);GO:0009706(chloroplast inner membrane);GO:0009941(chloroplast envelope);GO:0016491(oxidoreductase activity);GO:0055114(oxidation-reduction process)	NA	NA	NA
1	PH02Gene42768	PH02Gene42768	1.54047	1.03475	0.574095	1.91022e-120	7.55799e-116	predicted protein, partial [Hordeum vulgare subsp. vulgare]	GO:0004857(enzyme inhibitor activity);GO:0048833(specification of floral organ number)	NA	NA	NA
1	PH02Gene17673	PH02Gene17673	1.67142	1.38311	0.273159	1.88978e-119	7.47712e-115	NA	NA	NA	NA	NA
1	PH02Gene11163	PH02Gene11163	0.929838	0.683044	0.445002	6.57346e-119	2.60086e-114	hypothetical protein GQ55_4G312500 [Panicum hallii var. hallii]	GO:0005634(nucleus);GO:0009744(response to sucrose)	NA	NA	NA
1	PH02Gene13967	PH02Gene13967	1.26936	0.876885	0.53364	1.27099e-118	5.0288e-114	cellulose synthase BoCesA7 [Bambusa oldhamii]	GO:0000977(RNA polymerase II regulatory region sequence-specific DNA binding);GO:0005794(Golgi apparatus);GO:0005886(plasma membrane);GO:0009833(plant-type primary cell wall biogenesis);GO:0016021(integral component of membrane);GO:0016757(transferase activity, transferring glycosyl groups);GO:0016759(cellulose synthase activity);GO:0016760(cellulose synthase (UDP-forming) activity);GO:0030244(ce…	NA	NA	NA
1	PH02Gene17442	PH02Gene17442	1.1192	0.830932	0.429669	3.30787e-118	1.30879e-113	molybdenum cofactor sulfurase [Brachypodium distachyon]	GO:0005737(cytoplasm);GO:0006777(Mo-molybdopterin cofactor biosynthetic process);GO:0006970(response to osmotic stress);GO:0008265(Mo-molybdopterin cofactor sulfurase activity);GO:0009000(selenocysteine lyase activity);GO:0009408(response to heat);GO:0009409(response to cold);GO:0009651(response to salt stress);GO:0009688(abscisic acid biosynthetic process);GO:0009734(auxin-activated signaling pa…	00790(Folate biosynthesis)	K15631	EC:2.8.1.9
1	PH02Gene34934	PH02Gene34934	0.717009	0.59589	0.266946	4.02526e-118	1.59264e-113	structural maintenance of chromosomes protein 5 isoform X1 [Brachypodium distachyon]	GO:0000724(double-strand break repair via homologous recombination);GO:0005524(ATP binding);GO:0005634(nucleus);GO:0007059(chromosome segregation);GO:0007062(sister chromatid cohesion);GO:0009506(plasmodesma);GO:0030915(Smc5-Smc6 complex)	NA	NA	NA
1	PH02Gene03391	PH02Gene03391	1.36192	0.913704	0.575842	6.57889e-118	2.603e-113	asparagine synthetase-1 [Secale cereale]	GO:0004066(asparagine synthase (glutamine-hydrolyzing) activity);GO:0005829(cytosol);GO:0006529(asparagine biosynthetic process);GO:0006541(glutamine metabolic process);GO:0009646(response to absence of light);GO:0042803(protein homodimerization activity)	00250(Alanine, aspartate and glutamate metabolism)	K01953	EC:6.3.5.4
1	PH02Gene26718	PH02Gene26718	1.44582	1.03261	0.485598	2.18302e-114	8.63734e-110	PREDICTED: aquaporin PIP1-1 [Oryza brachyantha]	GO:0005773(vacuole);GO:0005887(integral component of plasma membrane);GO:0009506(plasmodesma);GO:0009992(cellular water homeostasis);GO:0015250(water channel activity);GO:0015254(glycerol channel activity);GO:0034220(ion transmembrane transport)	NA	NA	NA
1	PH02Gene42860	PH02Gene42860	1.20817	0.897309	0.429146	4.73723e-113	1.87433e-108	WRKY74-1 protein [Phyllostachys edulis]	GO:0009737(response to abscisic acid)	04626(Plant-pathogen interaction)	K16225	NA
1	PH02Gene20496	PH02Gene20496	1.03412	0.744946	0.473189	7.30293e-113	2.88948e-108	callose synthase 3-like [Oryza sativa Japonica Group]	GO:0000148(1,3-beta-D-glucan synthase complex);GO:0003843(1,3-beta-D-glucan synthase activity);GO:0005886(plasma membrane)	NA	NA	NA
1	PH02Gene42019	PH02Gene42019	0.750988	0.622891	0.269811	2.24249e-112	8.87265e-108	exocyst complex component EXO70B1 [Oryza sativa Japonica Group]	GO:0000145(exocyst);GO:0005737(cytoplasm);GO:0006887(exocytosis);GO:0006904(vesicle docking involved in exocytosis);GO:0090406(pollen tube)	NA	NA	NA
1	PH02Gene24538	PH02Gene24538	1.31803	1.01805	0.372571	7.27917e-112	2.88007e-107	inositol hexakisphosphate and diphosphoinositol-pentakisphosphate kinase VIP2 isoform X1 [Oryza sativa Japonica Group]	GO:0000828(inositol hexakisphosphate kinase activity);GO:0000829(inositol heptakisphosphate kinase activity);GO:0005737(cytoplasm);GO:0005886(plasma membrane);GO:0006020(inositol metabolic process);GO:0009817(defense response to fungus, incompatible interaction);GO:0009861(jasmonic acid and ethylene-dependent systemic resistance);GO:0032958(inositol phosphate biosynthetic process);GO:0033857(diph…	04070(Phosphatidylinositol signaling system)	K13024	EC:2.7.4.24
1	PH02Gene31305	PH02Gene31305	0.79438	0.655275	0.277729	6.69845e-111	2.65031e-106	muscle M-line assembly protein unc-89 [Brachypodium distachyon]	GO:0000785(chromatin);GO:0005634(nucleus);GO:0005829(cytosol);GO:0006281(DNA repair);GO:0007064(mitotic sister chromatid cohesion);GO:0009507(chloroplast);GO:0009556(microsporogenesis)	NA	NA	NA
1	PH02Gene35886	PH02Gene35886	0.993368	0.766799	0.373479	1.62595e-110	6.43322e-106	hypothetical protein BAE44_0024950 [Dichanthelium oligosanthes]	GO:0007165(signal transduction)	NA	NA	NA
1	PH02Gene49262	PH02Gene49262	1.01043	0.801153	0.334826	3.33123e-110	1.31803e-105	unnamed protein product [Triticum aestivum]	GO:0009737(response to abscisic acid)	NA	NA	NA
1	PH02Gene15427	PH02Gene15427	1.38283	1.04261	0.407427	1.47305e-108	5.82829e-104	NA	NA	NA	NA	NA
1	PH02Gene15720	PH02Gene15720	1.15412	0.854021	0.434447	2.11451e-108	8.36627e-104	hypothetical protein OsI_27703 [Oryza sativa Indica Group]	GO:0005886(plasma membrane);GO:0009416(response to light stimulus);GO:0016567(protein ubiquitination)	NA	NA	NA
1	PH02Gene13076	PH02Gene13076	0.900265	0.750532	0.262435	5.30203e-108	2.0978e-103	probable indole-3-acetic acid-amido synthetase GH3.8 [Oryza sativa Japonica Group]	GO:0005737(cytoplasm);GO:0009733(response to auxin);GO:0016874(ligase activity)	04075(Plant hormone signal transduction)	K14487	NA
1	PH02Gene24658	PH02Gene24658	1.33978	0.852819	0.651683	1.09885e-103	4.34773e-99	ABC transporter B family member 21 [Zea mays]	GO:0016021(integral component of membrane);GO:0042626(ATPase activity, coupled to transmembrane movement of substances);GO:0055085(transmembrane transport)	02010(ABC transporters)	K05658	EC:3.6.3.44
1	PH02Gene22958	PH02Gene22958	0.802169	0.655146	0.29209	7.80081e-103	3.08647e-98	polyadenylate-binding protein RBP45 [Brachypodium distachyon]	GO:0005634(nucleus);GO:0008143(poly(A) binding)	03013(RNA transport)	K03231	NA
1	PH02Gene31026	PH02Gene31026	0.967358	0.771793	0.325837	1.56661e-101	6.19845e-97	exosome complex component RRP45A isoform X2 [Brachypodium distachyon]	GO:0000176(nuclear exosome (RNase complex));GO:0000177(cytoplasmic exosome (RNase complex));GO:0000467(exonucleolytic trimming to generate mature 3'-end of 5.8S rRNA from tricistronic rRNA transcript (SSU-rRNA, 5.8S rRNA, LSU-rRNA));GO:0017091(AU-rich element binding);GO:0034427(nuclear-transcribed mRNA catabolic process, exonucleolytic, 3'-5');GO:0034473(U1 snRNA 3'-end processing);GO:0034475(U4…	03018(RNA degradation)	K03678	NA
1	PH02Gene01788	PH02Gene01788	1.03725	0.809963	0.356833	3.42203e-101	1.35396e-96	PREDICTED: probable LRR receptor-like serine/threonine-protein kinase At1g56140 [Oryza brachyantha]	GO:0004674(protein serine/threonine kinase activity);GO:0005886(plasma membrane)	NA	NA	NA
1	PH02Gene41313	PH02Gene41313	0.919525	0.668511	0.459937	5.96001e-99	2.35814e-94	Os03g0583900, partial [Oryza sativa Japonica Group]	GO:0003723(RNA binding);GO:0004525(ribonuclease III activity);GO:0005634(nucleus);GO:0005737(cytoplasm);GO:0016442(RISC complex);GO:0030422(production of siRNA involved in RNA interference)	NA	NA	NA
1	PH02Gene25672	PH02Gene25672	1.20423	0.890175	0.435947	5.77428e-97	2.28465e-92	PREDICTED: 26.7 kDa heat shock protein, chloroplastic [Oryza brachyantha]	GO:0009408(response to heat)	04141(Protein processing in endoplasmic reticulum)	K13993	NA
2	PH02Gene20652	PH02Gene20652	10.8021	5.19444	1.05627	0	0	uncharacterized protein LOC101777051 [Setaria italica]	NA	NA	NA	NA
2	PH02Gene27237	PH02Gene27237	17.6531	9.24487	0.933194	0	0	uncharacterized protein LOC101773898 [Setaria italica]	NA	NA	NA	NA
2	PH02Gene02066	PH02Gene02066	16.5276	8.68695	0.927951	0	0	heavy metal-associated isoprenylated plant protein 39 isoform X3 [Brachypodium distachyon]	GO:0005737(cytoplasm);GO:0030001(metal ion transport);GO:0046914(transition metal ion binding);GO:0046916(cellular transition metal ion homeostasis)	00010(Glycolysis / Gluconeogenesis);00030(Pentose phosphate pathway);00051(Fructose and mannose metabolism);00710(Carbon fixation in photosynthetic organisms)	K01623	EC:4.1.2.13
2	PH02Gene36976	PH02Gene36976	36.9378	19.709	0.906244	0	0	hypothetical protein C2845_PM05G20060 [Panicum miliaceum]	GO:0005515(protein binding)	NA	NA	NA
2	PH02Gene19153	PH02Gene19153	5.79658	3.1193	0.893977	0	0	PREDICTED: branched-chain-amino-acid aminotransferase 2, chloroplastic-like [Oryza brachyantha]	GO:0003824(catalytic activity);GO:0004084(branched-chain-amino-acid transaminase activity);GO:0005829(cytosol);GO:0009082(branched-chain amino acid biosynthetic process);GO:0009097(isoleucine biosynthetic process);GO:0009098(leucine biosynthetic process);GO:0009099(valine biosynthetic process);GO:0009507(chloroplast);GO:0009570(chloroplast stroma);GO:0052654(L-leucine transaminase activity);GO:00…	00270(Cysteine and methionine metabolism);00280(Valine, leucine and isoleucine degradation);00290(Valine, leucine and isoleucine biosynthesis);00770(Pantothenate and CoA biosynthesis)	K00826	EC:2.6.1.42
2	PH02Gene17549	PH02Gene17549	4.12985	2.25682	0.871799	0	0	NAC transcription factor 29-like [Panicum miliaceum]	GO:0003677(DNA binding);GO:0003700(DNA binding transcription factor activity);GO:0005634(nucleus);GO:0006351(transcription, DNA-templated);GO:0006355(regulation of transcription, DNA-templated);GO:0007275(multicellular organism development);GO:0009793(embryo development ending in seed dormancy);GO:0009825(multidimensional cell growth);GO:0009835(fruit ripening);GO:0009908(flower development);GO:0…	NA	NA	NA
2	PH02Gene16325	PH02Gene16325	3.99873	2.19107	0.867908	0	0	cytochrome P450 72A14 [Sorghum bicolor]	GO:0004497(monooxygenase activity)	NA	NA	NA
2	PH02Gene43760	PH02Gene43760	32.7615	18.1817	0.84951	0	0	stem-specific protein TSJT1 [Oryza sativa Japonica Group]	GO:0004066(asparagine synthase (glutamine-hydrolyzing) activity);GO:0005829(cytosol);GO:0006529(asparagine biosynthetic process);GO:0006541(glutamine metabolic process);GO:0042803(protein homodimerization activity)	NA	NA	NA
2	PH02Gene46530	PH02Gene46530	10.9663	6.11605	0.842407	0	0	peroxidase 5-like [Panicum hallii]	GO:0004601(peroxidase activity);GO:0009505(plant-type cell wall);GO:0009664(plant-type cell wall organization)	00940(Phenylpropanoid biosynthesis)	K00430	EC:1.11.1.7
2	PH02Gene25011	PH02Gene25011	11.2842	6.55406	0.783841	0	0	autophagy-related protein 8C [Sorghum bicolor]	GO:0006995(cellular response to nitrogen starvation)	04136(Autophagy - other eukaryotes)	K08341	NA
2	PH02Gene44182	PH02Gene44182	13.7319	7.99089	0.7811	0	0	NAC domain-containing protein 100 [Dichanthelium oligosanthes]	GO:0003677(DNA binding);GO:0003700(DNA binding transcription factor activity);GO:0005634(nucleus);GO:0005737(cytoplasm);GO:0006351(transcription, DNA-templated);GO:0006355(regulation of transcription, DNA-templated);GO:0007275(multicellular organism development)	03013(RNA transport);03015(mRNA surveillance pathway);03018(RNA degradation)	K13126	NA
2	PH02Gene30528	PH02Gene30528	4.181	2.44485	0.7741	0	0	carbonic anhydrase, chloroplastic isoform X1 [Brachypodium distachyon]	GO:0004089(carbonate dehydratase activity);GO:0005886(plasma membrane);GO:0008270(zinc ion binding);GO:0009409(response to cold);GO:0009507(chloroplast);GO:0009535(chloroplast thylakoid membrane);GO:0009570(chloroplast stroma);GO:0009579(thylakoid);GO:0009817(defense response to fungus, incompatible interaction);GO:0009941(chloroplast envelope);GO:0010037(response to carbon dioxide);GO:0010119(re…	00910(Nitrogen metabolism)	K01673	EC:4.2.1.1
2	PH02Gene09128	PH02Gene09128	15.0943	9.13043	0.725249	0	0	4-hydroxyphenylpyruvate dioxygenase [Panicum hallii]	GO:0000139(Golgi membrane);GO:0003868(4-hydroxyphenylpyruvate dioxygenase activity);GO:0004462(lactoylglutathione lyase activity);GO:0005789(endoplasmic reticulum membrane);GO:0006559(L-phenylalanine catabolic process);GO:0006572(tyrosine catabolic process);GO:0009072(aromatic amino acid family metabolic process);GO:0016491(oxidoreductase activity);GO:0016701(oxidoreductase activity, acting on si…	00350(Tyrosine metabolism);00360(Phenylalanine metabolism);00130(Ubiquinone and other terpenoid-quinone biosynthesis)	K00457	EC:1.13.11.27
2	PH02Gene14067	PH02Gene14067	29.7187	17.9777	0.725165	0	0	unknown protein [Oryza sativa Japonica Group]	GO:0004066(asparagine synthase (glutamine-hydrolyzing) activity);GO:0005829(cytosol);GO:0006529(asparagine biosynthetic process);GO:0006541(glutamine metabolic process);GO:0042803(protein homodimerization activity)	NA	NA	NA
2	PH02Gene37112	PH02Gene37112	44.3472	26.8797	0.722328	0	0	predicted protein, partial [Hordeum vulgare subsp. vulgare]	GO:0005737(cytoplasm);GO:0030001(metal ion transport);GO:0046914(transition metal ion binding);GO:0046916(cellular transition metal ion homeostasis)	NA	NA	NA
2	PH02Gene37329	PH02Gene37329	51.7125	33.0986	0.643741	0	0	Sugar transport protein 1 [Dichanthelium oligosanthes]	GO:0005351(carbohydrate:proton symporter activity);GO:0005355(glucose transmembrane transporter activity);GO:0005887(integral component of plasma membrane);GO:0046323(glucose import)	NA	NA	NA
2	PH02Gene27470	PH02Gene27470	49.9581	32.8587	0.604444	9.18962e-322	3.63597e-317	PREDICTED: glutamate dehydrogenase A-like [Oryza brachyantha]	GO:0004352(glutamate dehydrogenase (NAD+) activity);GO:0004353(glutamate dehydrogenase [NAD(P)+] activity);GO:0005507(copper ion binding);GO:0005524(ATP binding);GO:0005737(cytoplasm);GO:0005739(mitochondrion);GO:0005774(vacuolar membrane);GO:0005794(Golgi apparatus);GO:0006520(cellular amino acid metabolic process);GO:0008270(zinc ion binding);GO:0009651(response to salt stress);GO:0016491(oxido…	00910(Nitrogen metabolism);00250(Alanine, aspartate and glutamate metabolism);00220(Arginine biosynthesis);00471(D-Glutamine and D-glutamate metabolism)	K00261	EC:1.4.1.3
2	PH02Gene43520	PH02Gene43520	4.63898	2.56997	0.852056	8.33221e-314	3.29672e-309	nudix hydrolase 13, mitochondrial isoform X1 [Oryza sativa Japonica Group]	GO:0005634(nucleus);GO:0005739(mitochondrion);GO:0016787(hydrolase activity);GO:0034432(bis(5'-adenosyl)-pentaphosphatase activity);GO:0046872(metal ion binding)	NA	NA	NA
2	PH02Gene21684	PH02Gene21684	2.64333	1.50638	0.811269	2.92323e-312	1.15661e-307	UDP-glycosyltransferase 83A1 [Oryza sativa Japonica Group]	GO:0008194(UDP-glycosyltransferase activity);GO:0009813(flavonoid biosynthetic process);GO:0043231(intracellular membrane-bounded organelle);GO:0052696(flavonoid glucuronidation)	00565(Ether lipid metabolism);00600(Sphingolipid metabolism)	K04628	EC:2.4.1.47
2	PH02Gene05717	PH02Gene05717	8.57781	4.97469	0.786001	1.43889e-308	5.69313e-304	copper transport protein ATX1 [Brachypodium distachyon]	GO:0005737(cytoplasm);GO:0030001(metal ion transport);GO:0046914(transition metal ion binding);GO:0046916(cellular transition metal ion homeostasis)	03013(RNA transport)	K14292	EC:2.1.1.-
2	PH02Gene19873	PH02Gene19873	36.6042	22.7378	0.686918	1.62323e-307	6.42248e-303	blue copper protein-like [Aegilops tauschii subsp. tauschii]	GO:0046658(anchored component of plasma membrane)	NA	NA	NA
2	PH02Gene16806	PH02Gene16806	6.1444	3.69812	0.73248	1.5124e-300	5.98398e-296	uncharacterized protein LOC100837486 [Brachypodium distachyon]	GO:0051213(dioxygenase activity)	NA	NA	NA
2	PH02Gene23178	PH02Gene23178	19.4335	11.3945	0.770208	4.80367e-299	1.90062e-294	bidirectional sugar transporter SWEET2a [Brachypodium distachyon]	GO:0008643(carbohydrate transport);GO:0016021(integral component of membrane);GO:0051119(sugar transmembrane transporter activity)	NA	NA	NA
2	PH02Gene28890	PH02Gene28890	14.08	8.74562	0.687018	2.63185e-298	1.04132e-293	hypothetical protein SORBI_3001G233532 [Sorghum bicolor]	GO:0005737(cytoplasm);GO:0006511(ubiquitin-dependent protein catabolic process);GO:0031625(ubiquitin protein ligase binding);GO:0061630(ubiquitin protein ligase activity)	04120(Ubiquitin mediated proteolysis)	K10576	EC:2.3.2.23
2	PH02Gene05899	PH02Gene05899	4.47922	2.74716	0.705305	4.4522e-297	1.76156e-292	3-ketoacyl-CoA thiolase 2, peroxisomal [Setaria italica]	GO:0003988(acetyl-CoA C-acyltransferase activity);GO:0005730(nucleolus);GO:0005739(mitochondrion);GO:0005774(vacuolar membrane);GO:0005777(peroxisome);GO:0005829(cytosol);GO:0006635(fatty acid beta-oxidation);GO:0009507(chloroplast);GO:0009514(glyoxysome);GO:0009611(response to wounding);GO:0009695(jasmonic acid biosynthetic process);GO:0009789(positive regulation of abscisic acid-activated signa…	00071(Fatty acid degradation);00592(alpha-Linolenic acid metabolism);01040(Biosynthesis of unsaturated fatty acids);00280(Valine, leucine and isoleucine degradation);04146(Peroxisome)	K07513	EC:2.3.1.16
2	PH02Gene28167	PH02Gene28167	14.6161	8.45864	0.789065	1.28605e-292	5.08838e-288	glutathione S-transferase 4-like [Aegilops tauschii subsp. tauschii]	GO:0004364(glutathione transferase activity);GO:0005737(cytoplasm);GO:0006749(glutathione metabolic process)	00480(Glutathione metabolism)	K00799	EC:2.5.1.18
2	PH02Gene12244	PH02Gene12244	8.11503	4.93945	0.716247	9.4322e-291	3.73194e-286	autophagy-related protein 8C [Sorghum bicolor]	GO:0006995(cellular response to nitrogen starvation)	04136(Autophagy - other eukaryotes)	K08341	NA
2	PH02Gene43042	PH02Gene43042	5.98897	3.41819	0.809076	1.25494e-289	4.96529e-285	Ornithine decarboxylase [Dichanthelium oligosanthes]	GO:0004586(ornithine decarboxylase activity);GO:0005737(cytoplasm);GO:0033387(putrescine biosynthetic process from ornithine)	00330(Arginine and proline metabolism);00480(Glutathione metabolism)	K01581	EC:4.1.1.17
2	PH02Gene43654	PH02Gene43654	17.5915	10.0922	0.801634	7.33906e-288	2.90377e-283	hypothetical protein GQ55_2G341900 [Panicum hallii var. hallii]	GO:0047634(agmatine N4-coumaroyltransferase activity)	00940(Phenylpropanoid biosynthesis);00945(Stilbenoid, diarylheptanoid and gingerol biosynthesis);00941(Flavonoid biosynthesis)	K13065	EC:2.3.1.133
2	PH02Gene05732	PH02Gene05732	2.74441	1.70185	0.689394	1.51032e-284	5.97575e-280	PREDICTED: selenium-binding protein 1-like [Oryza brachyantha]	GO:0000103(sulfate assimilation);GO:0005634(nucleus);GO:0005829(cytosol);GO:0008430(selenium binding);GO:0009506(plasmodesma);GO:0042542(response to hydrogen peroxide);GO:0046686(response to cadmium ion);GO:0071291(cellular response to selenium ion)	NA	NA	NA
2	PH02Gene32764	PH02Gene32764	7.26765	4.1788	0.798402	5.68257e-278	2.24837e-273	OSJNBa0085I10.2 [Oryza sativa Japonica Group]	GO:0004722(protein serine/threonine phosphatase activity);GO:0005575(cellular_component);GO:0006470(protein dephosphorylation);GO:0046872(metal ion binding)	NA	NA	NA
2	PH02Gene23797	PH02Gene23797	2.78652	1.83208	0.604977	2.31436e-276	9.15698e-272	mitochondrial uncoupling protein 1 [Oryza sativa Japonica Group]	GO:0003735(structural constituent of ribosome);GO:0006412(translation)	NA	NA	NA
2	PH02Gene08780	PH02Gene08780	3.23775	1.96514	0.720357	3.30732e-275	1.30857e-270	PREDICTED: calcium uniporter protein 2, mitochondrial-like [Oryza brachyantha]	GO:0015292(uniporter activity)	NA	NA	NA
2	PH02Gene45438	PH02Gene45438	18.0947	11.7917	0.617796	1.51803e-273	6.00622e-269	hexokinase-7 [Oryza sativa Japonica Group]	GO:0001678(cellular glucose homeostasis);GO:0004340(glucokinase activity);GO:0005829(cytosol);GO:0006096(glycolytic process);GO:0008865(fructokinase activity);GO:0019158(mannokinase activity)	00010(Glycolysis / Gluconeogenesis);00051(Fructose and mannose metabolism);00052(Galactose metabolism);00500(Starch and sucrose metabolism);00520(Amino sugar and nucleotide sugar metabolism);00524(Neomycin, kanamycin and gentamicin biosynthesis)	K00844	EC:2.7.1.1
2	PH02Gene13004	PH02Gene13004	6.69115	4.03804	0.728598	6.57447e-271	2.60126e-266	enolase 1 [Oryza sativa Japonica Group]	GO:0000015(phosphopyruvate hydratase complex);GO:0000287(magnesium ion binding);GO:0003677(DNA binding);GO:0004634(phosphopyruvate hydratase activity);GO:0005507(copper ion binding);GO:0005634(nucleus);GO:0005737(cytoplasm);GO:0005739(mitochondrion);GO:0005740(mitochondrial envelope);GO:0005741(mitochondrial outer membrane);GO:0005829(cytosol);GO:0005886(plasma membrane);GO:0006096(glycolytic pro…	00010(Glycolysis / Gluconeogenesis);03018(RNA degradation)	K01689	EC:4.2.1.11
2	PH02Gene44299	PH02Gene44299	1.68196	1.10405	0.607335	9.97777e-268	3.9478e-263	hypothetical protein GQ55_5G233800 [Panicum hallii var. hallii]	GO:0004497(monooxygenase activity)	NA	NA	NA
2	PH02Gene38837	PH02Gene38837	6.37553	3.65008	0.804619	1.16262e-267	4.60001e-263	probable inositol oxygenase [Brachypodium distachyon]	GO:0005506(iron ion binding);GO:0005737(cytoplasm);GO:0006949(syncytium formation);GO:0016491(oxidoreductase activity);GO:0019310(inositol catabolic process);GO:0019853(L-ascorbic acid biosynthetic process);GO:0050113(inositol oxygenase activity);GO:0055114(oxidation-reduction process)	00053(Ascorbate and aldarate metabolism);00562(Inositol phosphate metabolism)	K00469	EC:1.13.99.1
2	PH02Gene13609	PH02Gene13609	3.57451	2.30912	0.630398	3.3131e-267	1.31086e-262	E3 ubiquitin-protein ligase AIRP2 [Brachypodium distachyon]	GO:0005634(nucleus);GO:0008270(zinc ion binding)	NA	NA	NA
2	PH02Gene00871	PH02Gene00871	2.69321	1.71531	0.650857	1.38557e-265	5.48216e-261	uncharacterized protein C2845_PM02G39030 [Panicum miliaceum]	GO:0005737(cytoplasm);GO:0030001(metal ion transport);GO:0046914(transition metal ion binding);GO:0046916(cellular transition metal ion homeostasis)	NA	NA	NA
2	PH02Gene24076	PH02Gene24076	8.16422	4.52322	0.851966	3.76832e-265	1.49097e-260	fructose-1,6-bisphosphatase, cytosolic [Setaria italica]	GO:0005634(nucleus);GO:0005737(cytoplasm);GO:0005829(cytosol);GO:0005983(starch catabolic process);GO:0005986(sucrose biosynthetic process);GO:0006000(fructose metabolic process);GO:0006002(fructose 6-phosphate metabolic process);GO:0006094(gluconeogenesis);GO:0009737(response to abscisic acid);GO:0009750(response to fructose);GO:0015979(photosynthesis);GO:0016311(dephosphorylation);GO:0030388(fr…	00010(Glycolysis / Gluconeogenesis);00030(Pentose phosphate pathway);00051(Fructose and mannose metabolism);00710(Carbon fixation in photosynthetic organisms)	K03841	EC:3.1.3.11
2	PH02Gene02152	PH02Gene02152	2.38472	1.51352	0.655914	1.95834e-261	7.74837e-257	protein LURP-one-related 6 isoform X1 [Brachypodium distachyon]	GO:0006952(defense response)	NA	NA	NA
2	PH02Gene32504	PH02Gene32504	2.39347	1.4755	0.697905	6.77274e-259	2.6797e-254	PREDICTED: pyruvate dehydrogenase (acetyl-transferring) kinase, mitochondrial-like isoform X2 [Oryza brachyantha]	GO:0004740(pyruvate dehydrogenase (acetyl-transferring) kinase activity);GO:0005524(ATP binding);GO:0005739(mitochondrion);GO:0009927(histidine phosphotransfer kinase activity);GO:0042803(protein homodimerization activity);GO:0046777(protein autophosphorylation)	NA	NA	NA
2	PH02Gene33220	PH02Gene33220	3.14672	1.86412	0.755351	1.09185e-258	4.32002e-254	probable uridine nucleosidase 2 [Sorghum bicolor]	GO:0005829(cytosol);GO:0006152(purine nucleoside catabolic process);GO:0008477(purine nucleosidase activity)	00240(Pyrimidine metabolism);00760(Nicotinate and nicotinamide metabolism)	K01240	EC:3.2.2.3
2	PH02Gene14703	PH02Gene14703	4.5633	3.01496	0.597941	1.96964e-258	7.79308e-254	carbonic anhydrase, chloroplastic isoform X1 [Brachypodium distachyon]	GO:0004089(carbonate dehydratase activity);GO:0005737(cytoplasm);GO:0005829(cytosol);GO:0008270(zinc ion binding);GO:0009507(chloroplast);GO:0009535(chloroplast thylakoid membrane);GO:0009570(chloroplast stroma);GO:0009941(chloroplast envelope);GO:0015976(carbon utilization);GO:0042742(defense response to bacterium);GO:0048046(apoplast)	00910(Nitrogen metabolism)	K01673	EC:4.2.1.1
2	PH02Gene01012	PH02Gene01012	6.69695	4.65953	0.52332	4.40979e-256	1.74478e-251	Membrane-anchored ubiquitin-fold protein 3 [Zea mays]	GO:0005737(cytoplasm);GO:0030001(metal ion transport);GO:0046914(transition metal ion binding);GO:0046916(cellular transition metal ion homeostasis)	NA	NA	NA
2	PH02Gene12652	PH02Gene12652	4.17575	2.44608	0.771564	1.99382e-255	7.88874e-251	uncharacterized protein LOC109785880 [Aegilops tauschii subsp. tauschii]	GO:0003674(molecular_function);GO:0005634(nucleus);GO:0008150(biological_process)	NA	NA	NA
2	PH02Gene42376	PH02Gene42376	6.00613	3.95497	0.60277	3.3104e-255	1.30979e-250	PREDICTED: small ubiquitin-related modifier 1 [Oryza brachyantha]	GO:0005634(nucleus);GO:0016925(protein sumoylation);GO:0031386(protein tag)	03013(RNA transport)	K12160	NA
2	PH02Gene30647	PH02Gene30647	53.874	38.5266	0.483735	4.27106e-255	1.68989e-250	PREDICTED: uncharacterized protein LOC102702396 [Oryza brachyantha]	GO:0003674(molecular_function);GO:0005739(mitochondrion);GO:0005777(peroxisome);GO:0010150(leaf senescence);GO:0016021(integral component of membrane)	NA	NA	NA
2	PH02Gene07774	PH02Gene07774	3.92076	2.53173	0.63101	7.72072e-254	3.05478e-249	PREDICTED: probable enoyl-CoA hydratase 1, peroxisomal [Oryza brachyantha]	GO:0003824(catalytic activity);GO:0004300(enoyl-CoA hydratase activity);GO:0005739(mitochondrion);GO:0005777(peroxisome);GO:0005829(cytosol);GO:0006635(fatty acid beta-oxidation)	00280(Valine, leucine and isoleucine degradation)	K05607	EC:4.2.1.18
2	PH02Gene05401	PH02Gene05401	1.49915	0.98732	0.602552	7.907e-254	3.12848e-249	uncharacterized protein LOC109778894 [Aegilops tauschii subsp. tauschii]	GO:0003674(molecular_function);GO:0005634(nucleus);GO:0008150(biological_process)	NA	NA	NA
2	PH02Gene46978	PH02Gene46978	5.47532	3.51963	0.637521	2.65816e-253	1.05173e-248	PTI1-like tyrosine-protein kinase [Panicum miliaceum]	GO:0004715(non-membrane spanning protein tyrosine kinase activity);GO:0005524(ATP binding);GO:0005886(plasma membrane);GO:0006468(protein phosphorylation);GO:0016301(kinase activity)	NA	NA	NA
2	PH02Gene11536	PH02Gene11536	50.845	30.6073	0.732233	3.00985e-253	1.19088e-248	PREDICTED: Bowman-Birk type wound-induced proteinase inhibitor WIP1-like [Oryza brachyantha]	NA	NA	NA	NA
2	PH02Gene07045	PH02Gene07045	4.51933	3.14093	0.524918	1.18351e-252	4.68266e-248	AT-hook motif nuclear-localized protein 10 [Brachypodium distachyon]	GO:0003677(DNA binding);GO:0005634(nucleus);GO:0005829(cytosol);GO:0006351(transcription, DNA-templated);GO:0006355(regulation of transcription, DNA-templated)	NA	NA	NA
2	PH02Gene22100	PH02Gene22100	2.184	1.37817	0.664222	2.882e-252	1.14029e-247	NAC transcription factor 29-like [Panicum miliaceum]	GO:0003677(DNA binding);GO:0003700(DNA binding transcription factor activity);GO:0005634(nucleus);GO:0006351(transcription, DNA-templated);GO:0006355(regulation of transcription, DNA-templated);GO:0007275(multicellular organism development);GO:0009793(embryo development ending in seed dormancy);GO:0009825(multidimensional cell growth);GO:0009835(fruit ripening);GO:0009908(flower development);GO:0…	NA	NA	NA
2	PH02Gene02039	PH02Gene02039	18.6859	8.79309	1.08751	7.45534e-250	2.94978e-245	hypothetical protein BAE44_0025223 [Dichanthelium oligosanthes]	GO:0004462(lactoylglutathione lyase activity);GO:0005737(cytoplasm);GO:0005975(carbohydrate metabolic process);GO:0016829(lyase activity)	NA	NA	NA
2	PH02Gene33513	PH02Gene33513	2.22151	1.61834	0.457032	1.55816e-249	6.16501e-245	PREDICTED: secretory carrier-associated membrane protein 4 [Oryza brachyantha]	GO:0005769(early endosome);GO:0005886(plasma membrane);GO:0006897(endocytosis);GO:0006898(receptor-mediated endocytosis)	NA	NA	NA
2	PH02Gene35310	PH02Gene35310	6.88737	4.9093	0.488435	3.78367e-249	1.49705e-244	mavicyanin-like [Setaria italica]	GO:0046658(anchored component of plasma membrane)	NA	NA	NA
2	PH02Gene36962	PH02Gene36962	10.6673	6.62904	0.686324	4.00146e-248	1.58322e-243	guanosine deaminase [Oryza sativa Japonica Group]	GO:0005829(cytosol);GO:0009451(RNA modification);GO:0047974(guanosine deaminase activity)	NA	NA	NA
2	PH02Gene33588	PH02Gene33588	3.83613	2.35732	0.702502	4.0321e-248	1.59534e-243	E3 ubiquitin ligase BIG BROTHER-related isoform X1 [Brachypodium distachyon]	GO:0043161(proteasome-mediated ubiquitin-dependent protein catabolic process);GO:0061630(ubiquitin protein ligase activity)	NA	NA	NA
2	PH02Gene35867	PH02Gene35867	8.81548	6.03458	0.546787	4.61586e-247	1.82631e-242	PREDICTED: uncharacterized protein LOC102721025 [Oryza brachyantha]	GO:0005576(extracellular region);GO:0008168(methyltransferase activity);GO:0032259(methylation)	NA	NA	NA
2	PH02Gene00298	PH02Gene00298	32.8297	21.9096	0.583438	1.70821e-245	6.75872e-241	stem-specific protein TSJT1 [Oryza sativa Japonica Group]	GO:0004066(asparagine synthase (glutamine-hydrolyzing) activity);GO:0005829(cytosol);GO:0006529(asparagine biosynthetic process);GO:0006541(glutamine metabolic process);GO:0042803(protein homodimerization activity)	NA	NA	NA
2	PH02Gene04323	PH02Gene04323	5.93377	3.85619	0.621774	5.72117e-243	2.26364e-238	pto-interacting protein 1 [Oryza sativa Japonica Group]	GO:0005524(ATP binding);GO:0005886(plasma membrane);GO:0006468(protein phosphorylation);GO:0016301(kinase activity)	04626(Plant-pathogen interaction)	K13436	EC:2.7.11.1
2	PH02Gene40003	PH02Gene40003	25.3571	16.593	0.611816	1.64767e-242	6.51918e-238	12-oxophytodienoate reductase 1-like [Panicum miliaceum]	GO:0003959(NADPH dehydrogenase activity);GO:0005622(intracellular);GO:0055114(oxidation-reduction process)	00592(alpha-Linolenic acid metabolism)	K05894	EC:1.3.1.42
2	PH02Gene14065	PH02Gene14065	6.78494	4.10918	0.723487	6.89026e-242	2.7262e-237	ATP sulfurylase 1, chloroplastic [Brachypodium distachyon]	GO:0000103(sulfate assimilation);GO:0004020(adenylylsulfate kinase activity)	00920(Sulfur metabolism);00230(Purine metabolism);00450(Selenocompound metabolism);00261(Monobactam biosynthesis)	K13811	EC:2.7.7.4;EC:2.7.1.25
2	PH02Gene11801	PH02Gene11801	9.16909	4.12941	1.15084	1.94621e-241	7.70039e-237	hypothetical protein SETIT_3G326700v2 [Setaria italica]	NA	NA	NA	NA
2	PH02Gene20436	PH02Gene20436	11.9041	8.28119	0.523547	7.82839e-241	3.09738e-236	cytochrome b5-like [Oryza sativa Japonica Group]	GO:0005515(protein binding);GO:0005783(endoplasmic reticulum);GO:0005789(endoplasmic reticulum membrane);GO:0016021(integral component of membrane);GO:0020037(heme binding);GO:0043447(alkane biosynthetic process);GO:0046872(metal ion binding);GO:0055114(oxidation-reduction process)	00910(Nitrogen metabolism)	K10534	EC:1.7.1.1;EC:1.7.1.2
2	PH02Gene38178	PH02Gene38178	30.5255	19.8118	0.623656	5.2914e-240	2.0936e-235	pathogenesis-related protein 1 [Setaria italica]	GO:0004674(protein serine/threonine kinase activity);GO:0005886(plasma membrane);GO:0006468(protein phosphorylation);GO:0006952(defense response);GO:0009506(plasmodesma)	04016(MAPK signaling pathway - plant);04075(Plant hormone signal transduction);04626(Plant-pathogen interaction)	K13449	NA
2	PH02Gene33231	PH02Gene33231	3.96024	2.08767	0.923694	8.59607e-239	3.40112e-234	strigolactone esterase D14 [Setaria italica]	GO:0016787(hydrolase activity)	NA	NA	NA
2	PH02Gene42656	PH02Gene42656	16.9636	8.97937	0.917757	1.53674e-238	6.08027e-234	dynein light chain LC6, flagellar outer arm [Oryza sativa Japonica Group]	GO:0003777(microtubule motor activity);GO:0005737(cytoplasm);GO:0005875(microtubule associated complex);GO:0007017(microtubule-based process);GO:0008574(ATP-dependent microtubule motor activity, plus-end-directed);GO:2000582(positive regulation of ATP-dependent microtubule motor activity, plus-end-directed)	NA	NA	NA
2	PH02Gene25864	PH02Gene25864	21.1407	11.73	0.849822	2.87055e-238	1.13576e-233	hypothetical protein OsJ_18198 [Oryza sativa Japonica Group]	GO:0005634(nucleus);GO:0005773(vacuole);GO:0006950(response to stress);GO:0016787(hydrolase activity)	NA	NA	NA
2	PH02Gene14007	PH02Gene14007	3.87126	2.69201	0.524122	6.38132e-236	2.52483e-231	PREDICTED: glucose-6-phosphate 1-dehydrogenase, cytoplasmic isoform-like [Oryza brachyantha]	GO:0004345(glucose-6-phosphate dehydrogenase activity);GO:0005737(cytoplasm);GO:0005829(cytosol);GO:0006006(glucose metabolic process);GO:0009051(pentose-phosphate shunt, oxidative branch);GO:0050661(NADP binding);GO:0055114(oxidation-reduction process)	00030(Pentose phosphate pathway);00480(Glutathione metabolism)	K00036	EC:1.1.1.49;EC:1.1.1.363
2	PH02Gene41316	PH02Gene41316	4.08347	2.87288	0.507295	7.22012e-236	2.85671e-231	hypothetical protein C2845_PM05G20060 [Panicum miliaceum]	GO:0005515(protein binding)	NA	NA	NA
2	PH02Gene04968	PH02Gene04968	3.87963	2.50465	0.631312	4.97587e-235	1.96875e-230	PREDICTED: zinc finger protein ZAT12-like [Oryza brachyantha]	GO:0003700(DNA binding transcription factor activity);GO:0005634(nucleus);GO:0043565(sequence-specific DNA binding);GO:0044212(transcription regulatory region DNA binding)	NA	NA	NA
2	PH02Gene14449	PH02Gene14449	3.14324	2.20035	0.514516	1.01111e-234	4.00055e-230	peroxisomal membrane protein 11-5 [Setaria italica]	GO:0005778(peroxisomal membrane);GO:0016559(peroxisome fission);GO:0044375(regulation of peroxisome size)	04146(Peroxisome)	K13352	NA
2	PH02Gene31759	PH02Gene31759	8.99672	5.77219	0.640281	6.23641e-234	2.4675e-229	uncharacterized protein LOC112894064 [Panicum hallii]	NA	NA	NA	NA
2	PH02Gene06459	PH02Gene06459	9.43328	6.47493	0.542895	1.91283e-233	7.56832e-229	shikimate kinase 1, chloroplastic [Oryza sativa Japonica Group]	GO:0000287(magnesium ion binding);GO:0004765(shikimate kinase activity);GO:0009073(aromatic amino acid family biosynthetic process);GO:0009507(chloroplast);GO:0009536(plastid);GO:0019632(shikimate metabolic process)	00400(Phenylalanine, tyrosine and tryptophan biosynthesis)	K00891	EC:2.7.1.71
2	PH02Gene40249	PH02Gene40249	1.59688	1.26501	0.3361	1.91757e-232	7.58705e-228	(-)-germacrene D synthase [Indosasa hispida]	GO:0010334(sesquiterpene synthase activity);GO:0033383(geranyl diphosphate metabolic process)	00909(Sesquiterpenoid and triterpenoid biosynthesis)	K15803	EC:4.2.3.75
2	PH02Gene42260	PH02Gene42260	3.96224	2.82619	0.48746	9.4015e-232	3.7198e-227	thioredoxin-like protein Clot [Aegilops tauschii subsp. tauschii]	GO:0005829(cytosol);GO:0047134(protein-disulfide reductase activity)	NA	NA	NA
2	PH02Gene43996	PH02Gene43996	2.44431	1.68233	0.538966	1.37319e-231	5.43318e-227	hypothetical protein SETIT_2G294600v2 [Setaria italica]	GO:0004586(ornithine decarboxylase activity);GO:0005737(cytoplasm);GO:0033387(putrescine biosynthetic process from ornithine)	NA	NA	NA
2	PH02Gene22557	PH02Gene22557	11.1833	6.94831	0.686609	1.55362e-231	6.14706e-227	probable glutathione S-transferase GSTU6 [Aegilops tauschii subsp. tauschii]	GO:0004364(glutathione transferase activity);GO:0005737(cytoplasm);GO:0006749(glutathione metabolic process);GO:0009407(toxin catabolic process)	00480(Glutathione metabolism)	K00799	EC:2.5.1.18
2	PH02Gene04357	PH02Gene04357	2.05286	1.49956	0.453094	1.45045e-230	5.73883e-226	acetylornithine aminotransferase, mitochondrial [Oryza sativa Japonica Group]	GO:0003992(N2-acetyl-L-ornithine:2-oxoglutarate 5-aminotransferase activity);GO:0005829(cytosol);GO:0006526(arginine biosynthetic process);GO:0009570(chloroplast stroma);GO:0030170(pyridoxal phosphate binding);GO:0042802(identical protein binding)	00220(Arginine biosynthesis)	K00818	EC:2.6.1.11
2	PH02Gene13821	PH02Gene13821	3.02807	1.95043	0.634605	1.29005e-226	5.10419e-222	putative patatin-like phospholipase [Triticum timopheevii subsp. timopheevii]	GO:0004620(phospholipase activity);GO:0005737(cytoplasm);GO:0016020(membrane);GO:0047372(acylglycerol lipase activity)	NA	NA	NA
2	PH02Gene00447	PH02Gene00447	2.52035	1.64104	0.619013	1.13142e-225	4.47658e-221	NA	NA	NA	NA	NA
2	PH02Gene15179	PH02Gene15179	2.91971	2.07699	0.491335	1.45219e-225	5.74574e-221	hypothetical protein GQ55_9G055000 [Panicum hallii var. hallii]	GO:0000209(protein polyubiquitination);GO:0005737(cytoplasm);GO:0006281(DNA repair);GO:0016574(histone ubiquitination);GO:0031625(ubiquitin protein ligase binding);GO:0043161(proteasome-mediated ubiquitin-dependent protein catabolic process);GO:0061630(ubiquitin protein ligase activity)	04120(Ubiquitin mediated proteolysis)	K10573	EC:2.3.2.23
2	PH02Gene29448	PH02Gene29448	2.39724	1.86743	0.360315	2.53152e-224	1.00162e-219	RecName: Full=Catalase isozyme B; Short=CAT-B	GO:0004096(catalase activity);GO:0005737(cytoplasm);GO:0020037(heme binding);GO:0042542(response to hydrogen peroxide);GO:0042744(hydrogen peroxide catabolic process)	00630(Glyoxylate and dicarboxylate metabolism);00380(Tryptophan metabolism);04016(MAPK signaling pathway - plant);04146(Peroxisome)	K03781	EC:1.11.1.6
2	PH02Gene27790	PH02Gene27790	37.0065	27.3944	0.433895	7.49645e-224	2.96604e-219	glycine/proline-rich family protein isoform X1 [Zea mays]	NA	NA	NA	NA
2	PH02Gene04855	PH02Gene04855	11.2424	7.5685	0.570872	8.39955e-224	3.32337e-219	glutamine synthetase cytosolic isozyme 1-1 [Oryza sativa Japonica Group]	GO:0004356(glutamate-ammonia ligase activity);GO:0005507(copper ion binding);GO:0005515(protein binding);GO:0005524(ATP binding);GO:0005618(cell wall);GO:0005737(cytoplasm);GO:0005829(cytosol);GO:0005886(plasma membrane);GO:0006542(glutamine biosynthetic process);GO:0009399(nitrogen fixation);GO:0009506(plasmodesma);GO:0010150(leaf senescence);GO:0022626(cytosolic ribosome);GO:0042128(nitrate ass…	00630(Glyoxylate and dicarboxylate metabolism);00910(Nitrogen metabolism);00250(Alanine, aspartate and glutamate metabolism);00220(Arginine biosynthesis)	K01915	EC:6.3.1.2
2	PH02Gene20810	PH02Gene20810	25.2585	17.9922	0.489398	1.87027e-223	7.3999e-219	probable phospholipid hydroperoxide glutathione peroxidase 6, mitochondrial [Sorghum bicolor]	GO:0048831(regulation of shoot system development);GO:2000280(regulation of root development)	00590(Arachidonic acid metabolism);00480(Glutathione metabolism)	K00432	EC:1.11.1.9
2	PH02Gene08389	PH02Gene08389	16.3577	9.13737	0.840117	9.63689e-223	3.81293e-218	chemocyanin [Setaria italica]	GO:0046658(anchored component of plasma membrane)	NA	NA	NA
2	PH02Gene08689	PH02Gene08689	10.2485	7.27654	0.494086	3.64565e-222	1.44244e-217	Histone H2A.4 [Dichanthelium oligosanthes]	GO:0000790(nuclear chromatin);GO:0003677(DNA binding);GO:0006342(chromatin silencing)	NA	NA	NA
2	PH02Gene12751	PH02Gene12751	5.24629	3.7801	0.472873	1.24832e-221	4.93912e-217	autophagy-related protein 8A [Aegilops tauschii subsp. tauschii]	GO:0005515(protein binding)	04136(Autophagy - other eukaryotes)	K08341	NA
2	PH02Gene09050	PH02Gene09050	2.19632	1.55537	0.497831	4.77053e-221	1.88751e-216	acyl transferase 7-like [Oryza sativa Japonica Group]	GO:0005737(cytoplasm);GO:0016740(transferase activity)	NA	NA	NA
2	PH02Gene04443	PH02Gene04443	6.73242	4.55242	0.564491	2.78153e-220	1.10054e-215	serine/threonine-protein kinase RIPK [Brachypodium distachyon]	GO:0005515(protein binding)	NA	NA	NA
2	PH02Gene23152	PH02Gene23152	6.03886	4.582	0.398298	6.54272e-220	2.58869e-215	PREDICTED: uncharacterized protein LOC102716602 [Oryza brachyantha]	GO:0005576(extracellular region);GO:0016021(integral component of membrane);GO:0016757(transferase activity, transferring glycosyl groups)	00515(Mannose type O-glycan biosyntheis)	K18207	EC:2.4.1.312
2	PH02Gene08609	PH02Gene08609	4.57877	3.73821	0.292611	1.10229e-219	4.36131e-215	nuclear transport factor 2 [Setaria italica]	GO:0005515(protein binding);GO:0005622(intracellular);GO:0005634(nucleus);GO:0005635(nuclear envelope);GO:0005730(nucleolus);GO:0005737(cytoplasm);GO:0006606(protein import into nucleus);GO:0006913(nucleocytoplasmic transport);GO:0008536(Ran GTPase binding)	00510(N-Glycan biosynthesis);04141(Protein processing in endoplasmic reticulum)	K12669	NA
2	PH02Gene34975	PH02Gene34975	30.8304	19.3704	0.670501	3.52874e-219	1.39618e-214	probable glutathione S-transferase GSTU6 [Brachypodium distachyon]	GO:0004364(glutathione transferase activity);GO:0005737(cytoplasm);GO:0006749(glutathione metabolic process);GO:0009407(toxin catabolic process)	00480(Glutathione metabolism)	K00799	EC:2.5.1.18
2	PH02Gene05762	PH02Gene05762	2.43627	1.77653	0.455614	1.61595e-218	6.39367e-214	hypothetical protein GQ55_5G039500 [Panicum hallii var. hallii]	GO:0003723(RNA binding);GO:0005737(cytoplasm);GO:0043231(intracellular membrane-bounded organelle)	NA	NA	NA
2	PH02Gene36771	PH02Gene36771	12.6282	8.72163	0.533978	4.85122e-218	1.91944e-213	unknown protein [Oryza sativa Japonica Group]	GO:0004066(asparagine synthase (glutamine-hydrolyzing) activity);GO:0005829(cytosol);GO:0006529(asparagine biosynthetic process);GO:0006541(glutamine metabolic process);GO:0042803(protein homodimerization activity)	NA	NA	NA
2	PH02Gene07789	PH02Gene07789	4.10119	2.7683	0.567041	5.19847e-218	2.05683e-213	Ubiquitin-conjugating enzyme E2 32 [Dichanthelium oligosanthes]	GO:0005737(cytoplasm);GO:0031625(ubiquitin protein ligase binding);GO:0061630(ubiquitin protein ligase activity)	04141(Protein processing in endoplasmic reticulum);04120(Ubiquitin mediated proteolysis)	K10578	EC:2.3.2.23
2	PH02Gene25749	PH02Gene25749	2.71202	2.05783	0.398245	5.71634e-218	2.26173e-213	GTP-binding protein YPTM1 isoform X1 [Oryza sativa Japonica Group]	GO:0000139(Golgi membrane);GO:0005789(endoplasmic reticulum membrane);GO:0006888(ER to Golgi vesicle-mediated transport)	NA	NA	NA
2	PH02Gene23711	PH02Gene23711	5.76453	3.65066	0.659044	6.75952e-218	2.67447e-213	tryptophan synthase alpha chain isoform X1 [Oryza sativa Japonica Group]	GO:0000162(tryptophan biosynthetic process);GO:0004834(tryptophan synthase activity);GO:0005737(cytoplasm);GO:0009507(chloroplast);GO:0030170(pyridoxal phosphate binding)	00260(Glycine, serine and threonine metabolism);00400(Phenylalanine, tyrosine and tryptophan biosynthesis)	K01695	EC:4.2.1.20
2	PH02Gene04154	PH02Gene04154	6.01672	4.29078	0.487737	7.69513e-217	3.04465e-212	PREDICTED: uncharacterized protein LOC102705209 [Oryza brachyantha]	NA	NA	NA	NA
2	PH02Gene01065	PH02Gene01065	3.05199	2.46583	0.307678	2.89729e-216	1.14634e-211	DCN1-like protein 2 [Setaria italica]	GO:0000151(ubiquitin ligase complex);GO:0031624(ubiquitin conjugating enzyme binding);GO:0032182(ubiquitin-like protein binding);GO:0045116(protein neddylation);GO:0051443(positive regulation of ubiquitin-protein transferase activity);GO:0097602(cullin family protein binding)	NA	NA	NA
2	PH02Gene31942	PH02Gene31942	2.66202	2.08078	0.355393	6.30503e-216	2.49465e-211	citrate synthase, glyoxysomal [Brachypodium distachyon]	GO:0004108(citrate (Si)-synthase activity);GO:0005777(peroxisome);GO:0006099(tricarboxylic acid cycle);GO:0006635(fatty acid beta-oxidation);GO:0009506(plasmodesma)	00020(Citrate cycle (TCA cycle));00630(Glyoxylate and dicarboxylate metabolism)	K01647	EC:2.3.3.1
2	PH02Gene09080	PH02Gene09080	5.64412	3.59456	0.650933	6.30088e-215	2.49301e-210	predicted protein, partial [Hordeum vulgare subsp. vulgare]	NA	NA	NA	NA
2	PH02Gene35891	PH02Gene35891	17.7681	11.2894	0.654316	2.20542e-214	8.72597e-210	phosphoenolpyruvate carboxykinase (ATP) [Setaria italica]	GO:0004612(phosphoenolpyruvate carboxykinase (ATP) activity);GO:0005829(cytosol);GO:0006094(gluconeogenesis)	00010(Glycolysis / Gluconeogenesis);00020(Citrate cycle (TCA cycle));00620(Pyruvate metabolism);00710(Carbon fixation in photosynthetic organisms)	K01610	EC:4.1.1.49
2	PH02Gene29317	PH02Gene29317	1.9234	1.37298	0.486348	5.76809e-214	2.2822e-209	autophagy-related protein 13a [Oryza sativa Japonica Group]	GO:0005634(nucleus)	04136(Autophagy - other eukaryotes)	K08331	NA
2	PH02Gene47349	PH02Gene47349	8.02008	5.56094	0.528289	8.67269e-214	3.43144e-209	glutathione transferase [Hordeum vulgare subsp. vulgare]	GO:0004364(glutathione transferase activity);GO:0005737(cytoplasm);GO:0006749(glutathione metabolic process)	00480(Glutathione metabolism)	K00799	EC:2.5.1.18
2	PH02Gene21763	PH02Gene21763	1.27099	1.01268	0.327786	1.08674e-213	4.29978e-209	probable E3 ubiquitin-protein ligase BAH1-like 2 isoform X2 [Brachypodium distachyon]	GO:0005634(nucleus);GO:0016567(protein ubiquitination);GO:0043161(proteasome-mediated ubiquitin-dependent protein catabolic process);GO:0061630(ubiquitin protein ligase activity)	NA	NA	NA
2	PH02Gene15078	PH02Gene15078	4.75036	3.24119	0.551512	2.34082e-213	9.26168e-209	PREDICTED: coiled-coil domain-containing protein 25-like [Oryza brachyantha]	GO:0003674(molecular_function);GO:0005737(cytoplasm);GO:0008150(biological_process)	NA	NA	NA
2	PH02Gene34302	PH02Gene34302	2.05268	1.52353	0.430092	4.80289e-213	1.90031e-208	transmembrane protein 230-like [Aegilops tauschii subsp. tauschii]	GO:0003674(molecular_function);GO:0008150(biological_process);GO:0016021(integral component of membrane)	NA	NA	NA
2	PH02Gene02950	PH02Gene02950	3.00019	2.26166	0.40767	1.02765e-212	4.06599e-208	hypothetical protein BRADI_3g32970v3 [Brachypodium distachyon]	GO:0004805(trehalose-phosphatase activity);GO:0005992(trehalose biosynthetic process)	00500(Starch and sucrose metabolism)	K01087	EC:3.1.3.12
2	PH02Gene21882	PH02Gene21882	7.50701	5.2498	0.515975	2.74671e-212	1.08676e-207	protein TIFY 10b [Setaria italica]	GO:0003714(transcription corepressor activity);GO:0005634(nucleus);GO:0009611(response to wounding);GO:0031347(regulation of defense response);GO:1903507(negative regulation of nucleic acid-templated transcription);GO:2000022(regulation of jasmonic acid mediated signaling pathway)	04075(Plant hormone signal transduction)	K13464	NA
2	PH02Gene37884	PH02Gene37884	4.36147	2.97126	0.553738	5.92228e-212	2.34321e-207	NA	NA	NA	NA	NA
2	PH02Gene46999	PH02Gene46999	4.68085	2.89874	0.691342	8.24337e-212	3.26157e-207	peptide methionine sulfoxide reductase B5 [Setaria italica]	GO:0006979(response to oxidative stress);GO:0009507(chloroplast);GO:0009570(chloroplast stroma);GO:0030091(protein repair);GO:0033743(peptide-methionine (R)-S-oxide reductase activity);GO:0046872(metal ion binding);GO:0055114(oxidation-reduction process)	NA	NA	NA
2	PH02Gene35046	PH02Gene35046	2.88081	2.04495	0.494415	1.19954e-211	4.7461e-207	hypothetical protein BRADI_5g09777v3 [Brachypodium distachyon]	GO:0004842(ubiquitin-protein transferase activity);GO:0005737(cytoplasm);GO:0010200(response to chitin);GO:0016567(protein ubiquitination)	NA	NA	NA
2	PH02Gene40511	PH02Gene40511	7.03173	5.27221	0.415472	4.75614e-211	1.88182e-206	GSH-induced LITAF domain protein [Brachypodium distachyon]	GO:0005515(protein binding);GO:0005886(plasma membrane);GO:0034051(negative regulation of plant-type hypersensitive response);GO:0046872(metal ion binding)	NA	NA	NA
2	PH02Gene06921	PH02Gene06921	8.08259	5.20362	0.635303	1.32189e-209	5.2302e-205	PREDICTED: actin-depolymerizing factor 9 [Oryza brachyantha]	GO:0003779(actin binding);GO:0005622(intracellular);GO:0005737(cytoplasm);GO:0015629(actin cytoskeleton);GO:0030042(actin filament depolymerization)	NA	NA	NA
2	PH02Gene08066	PH02Gene08066	4.04249	2.98881	0.435673	1.44169e-209	5.7042e-205	peroxidase 8 [Triticum monococcum]	GO:0004601(peroxidase activity);GO:0009505(plant-type cell wall);GO:0009664(plant-type cell wall organization)	00940(Phenylpropanoid biosynthesis)	K00430	EC:1.11.1.7
2	PH02Gene15852	PH02Gene15852	2.66618	2.03685	0.388433	7.65897e-209	3.03035e-204	phosphatidylinositol 4-kinase gamma 4 [Oryza sativa Japonica Group]	GO:0004430(1-phosphatidylinositol 4-kinase activity);GO:0004674(protein serine/threonine kinase activity);GO:0005524(ATP binding);GO:0005634(nucleus);GO:0005737(cytoplasm);GO:0005829(cytosol);GO:0009507(chloroplast);GO:0009651(response to salt stress);GO:0016020(membrane);GO:0016301(kinase activity);GO:0016310(phosphorylation);GO:0046777(protein autophosphorylation);GO:0046854(phosphatidylinosito…	NA	NA	NA
2	PH02Gene21385	PH02Gene21385	3.09575	2.56595	0.270795	2.24401e-208	8.87865e-204	trihelix transcription factor GTL1-like isoform X2 [Aegilops tauschii subsp. tauschii]	GO:0003700(DNA binding transcription factor activity);GO:0005634(nucleus);GO:0006355(regulation of transcription, DNA-templated);GO:0010192(mucilage biosynthetic process);GO:0019760(glucosinolate metabolic process);GO:0043565(sequence-specific DNA binding);GO:0044212(transcription regulatory region DNA binding)	00040(Pentose and glucuronate interconversions)	K01051	EC:3.1.1.11
2	PH02Gene25533	PH02Gene25533	4.48442	3.07071	0.546352	5.28492e-208	2.09103e-203	aldehyde dehydrogenase family 2 member C4 [Sorghum bicolor]	GO:0004029(aldehyde dehydrogenase (NAD) activity)	00940(Phenylpropanoid biosynthesis)	K12355	EC:1.2.1.68
2	PH02Gene01840	PH02Gene01840	3.98995	2.84164	0.489647	7.20894e-208	2.85229e-203	PREDICTED: autophagy-related protein 8C isoform X1 [Lupinus angustifolius]	GO:0006995(cellular response to nitrogen starvation)	04136(Autophagy - other eukaryotes)	K08341	NA
2	PH02Gene11625	PH02Gene11625	11.0293	7.10144	0.635162	5.06521e-207	2.0041e-202	predicted protein [Hordeum vulgare subsp. vulgare]	GO:0005886(plasma membrane);GO:0016324(apical plasma membrane);GO:0051819(induction by symbiont of nodulation, tumor or growth in host)	NA	NA	NA
2	PH02Gene42897	PH02Gene42897	6.771	4.64693	0.543092	7.37003e-207	2.91603e-202	probable alpha,alpha-trehalose-phosphate synthase [UDP-forming] 9 [Oryza sativa Japonica Group]	GO:0003824(catalytic activity);GO:0003825(alpha,alpha-trehalose-phosphate synthase (UDP-forming) activity);GO:0004805(trehalose-phosphatase activity);GO:0005634(nucleus);GO:0005737(cytoplasm);GO:0005992(trehalose biosynthetic process);GO:0016757(transferase activity, transferring glycosyl groups);GO:0016791(phosphatase activity);GO:0070413(trehalose metabolism in response to stress)	00500(Starch and sucrose metabolism)	K16055	EC:2.4.1.15;EC:3.1.3.12
2	PH02Gene16812	PH02Gene16812	19.1782	13.1812	0.540979	2.16603e-206	8.57011e-202	NA	NA	NA	NA	NA
2	PH02Gene25276	PH02Gene25276	4.29046	3.26692	0.393202	3.39609e-206	1.3437e-201	ubiquitin-NEDD8-like protein RUB1 [Sorghum bicolor]	GO:0005829(cytosol);GO:0005886(plasma membrane);GO:0006464(cellular protein modification process);GO:0009693(ethylene biosynthetic process);GO:0009733(response to auxin);GO:0009793(embryo development ending in seed dormancy);GO:0019941(modification-dependent protein catabolic process);GO:0045116(protein neddylation)	NA	NA	NA
2	PH02Gene13038	PH02Gene13038	23.2027	17.5045	0.40657	4.3729e-206	1.73018e-201	Os07g0585500, partial [Oryza sativa Japonica Group]	NA	NA	NA	NA
2	PH02Gene14735	PH02Gene14735	2.57234	1.95468	0.396147	1.06504e-205	4.21393e-201	ras-related protein Rab7 [Panicum hallii]	GO:0003924(GTPase activity);GO:0005515(protein binding);GO:0005525(GTP binding);GO:0005622(intracellular);GO:0005623(cell);GO:0005634(nucleus);GO:0005794(Golgi apparatus);GO:0005886(plasma membrane);GO:0006886(intracellular protein transport);GO:0007033(vacuole organization);GO:0009705(plant-type vacuole membrane);GO:0010008(endosome membrane);GO:0031902(late endosome membrane);GO:0045324(late en…	04144(Endocytosis);04145(Phagosome)	K07897	NA
2	PH02Gene18599	PH02Gene18599	14.1214	8.38739	0.751585	1.41081e-205	5.582e-201	protein IN2-1 homolog A [Brachypodium distachyon]	GO:0004364(glutathione transferase activity);GO:0005737(cytoplasm);GO:0006749(glutathione metabolic process);GO:0010731(protein glutathionylation)	00480(Glutathione metabolism)	K00799	EC:2.5.1.18
2	PH02Gene40931	PH02Gene40931	2.48581	1.75881	0.499117	2.57102e-205	1.01725e-200	PREDICTED: acyl-coenzyme A oxidase 4, peroxisomal-like [Oryza brachyantha]	GO:0000062(fatty-acyl-CoA binding);GO:0003995(acyl-CoA dehydrogenase activity);GO:0005777(peroxisome);GO:0009055(electron transfer activity);GO:0033539(fatty acid beta-oxidation using acyl-CoA dehydrogenase);GO:0050660(flavin adenine dinucleotide binding);GO:0052890(oxidoreductase activity, acting on the CH-CH group of donors, with a flavin as acceptor);GO:0055088(lipid homeostasis)	00071(Fatty acid degradation);00592(alpha-Linolenic acid metabolism);01040(Biosynthesis of unsaturated fatty acids);04146(Peroxisome)	K00232	EC:1.3.3.6
2	PH02Gene21375	PH02Gene21375	2.1137	1.46001	0.533796	6.61628e-205	2.6178e-200	hypothetical protein BAE44_0005854 [Dichanthelium oligosanthes]	GO:0003674(molecular_function);GO:0005739(mitochondrion);GO:0008150(biological_process)	00511(Other glycan degradation)	K01191	EC:3.2.1.24
2	PH02Gene04355	PH02Gene04355	5.49242	4.15635	0.402124	9.08624e-205	3.59506e-200	PREDICTED: ocs element-binding factor 1-like [Oryza brachyantha]	GO:0003677(DNA binding);GO:0003700(DNA binding transcription factor activity);GO:0005515(protein binding);GO:0005634(nucleus);GO:0006351(transcription, DNA-templated);GO:0006355(regulation of transcription, DNA-templated);GO:0006971(hypotonic response);GO:0009267(cellular response to starvation);GO:0043565(sequence-specific DNA binding);GO:0045735(nutrient reservoir activity);GO:0045893(positive …	NA	NA	NA
2	PH02Gene13238	PH02Gene13238	3.56782	2.84469	0.326771	1.16024e-204	4.59059e-200	PREDICTED: protein O-linked-mannose beta-1,4-N-acetylglucosaminyltransferase 2-like [Oryza brachyantha]	GO:0005576(extracellular region);GO:0016021(integral component of membrane);GO:0016757(transferase activity, transferring glycosyl groups)	00514(Other types of O-glycan biosynthesis)	K18134	EC:2.4.1.255
2	PH02Gene35076	PH02Gene35076	9.71402	6.92559	0.488131	1.81303e-204	7.17344e-200	CBL-interacting protein kinase 1 isoform X1 [Brachypodium distachyon]	GO:0004674(protein serine/threonine kinase activity);GO:0005634(nucleus);GO:0005737(cytoplasm);GO:0006468(protein phosphorylation);GO:0035556(intracellular signal transduction)	NA	NA	NA
2	PH02Gene19890	PH02Gene19890	10.4086	7.16642	0.538452	1.98147e-203	7.83988e-199	diacylglycerol kinase 5 isoform X1 [Oryza sativa Japonica Group]	GO:0004674(protein serine/threonine kinase activity);GO:0005886(plasma membrane);GO:0006468(protein phosphorylation);GO:0006952(defense response);GO:0009506(plasmodesma)	00561(Glycerolipid metabolism);00564(Glycerophospholipid metabolism);04070(Phosphatidylinositol signaling system)	K00901	EC:2.7.1.107
2	PH02Gene28938	PH02Gene28938	1.77905	1.36628	0.380854	2.76804e-203	1.0952e-198	phosphatidylinositol 4-kinase gamma 4-like [Panicum miliaceum]	GO:0004430(1-phosphatidylinositol 4-kinase activity);GO:0004674(protein serine/threonine kinase activity);GO:0005524(ATP binding);GO:0005634(nucleus);GO:0005737(cytoplasm);GO:0005829(cytosol);GO:0009507(chloroplast);GO:0009651(response to salt stress);GO:0016020(membrane);GO:0016301(kinase activity);GO:0016310(phosphorylation);GO:0046777(protein autophosphorylation);GO:0046854(phosphatidylinosito…	NA	NA	NA
2	PH02Gene27443	PH02Gene27443	4.12698	2.76273	0.578992	5.32972e-203	2.10876e-198	predicted protein [Hordeum vulgare subsp. vulgare]	GO:0005737(cytoplasm);GO:0005829(cytosol);GO:0006535(cysteine biosynthetic process from serine);GO:0009001(serine O-acetyltransferase activity);GO:0019344(cysteine biosynthetic process)	00920(Sulfur metabolism);00270(Cysteine and methionine metabolism)	K00640	EC:2.3.1.30
2	PH02Gene33062	PH02Gene33062	3.82399	2.87007	0.413996	1.60083e-202	6.33385e-198	uncharacterized protein LOC100283257 [Zea mays]	GO:0004602(glutathione peroxidase activity);GO:0005739(mitochondrion);GO:0005829(cytosol);GO:0006979(response to oxidative stress);GO:0012505(endomembrane system);GO:0055114(oxidation-reduction process)	00590(Arachidonic acid metabolism);00480(Glutathione metabolism)	K00432	EC:1.11.1.9
2	PH02Gene22253	PH02Gene22253	7.39779	5.47953	0.433041	2.01437e-202	7.97006e-198	GTP-binding nuclear protein Ran-2 [Panicum hallii]	GO:0000054(ribosomal subunit export from nucleus);GO:0003924(GTPase activity);GO:0005634(nucleus);GO:0005737(cytoplasm);GO:0006606(protein import into nucleus)	03013(RNA transport);03008(Ribosome biogenesis in eukaryotes)	K07936	NA
2	PH02Gene40217	PH02Gene40217	1.44889	1.13063	0.357816	6.06494e-202	2.39965e-197	hypothetical protein OsI_29286 [Oryza sativa Indica Group]	GO:0004075(biotin carboxylase activity);GO:0004485(methylcrotonoyl-CoA carboxylase activity);GO:0005524(ATP binding);GO:0005739(mitochondrion);GO:0005759(mitochondrial matrix);GO:0006552(leucine catabolic process);GO:0008270(zinc ion binding);GO:0050897(cobalt ion binding);GO:1905202(methylcrotonoyl-CoA carboxylase complex)	00280(Valine, leucine and isoleucine degradation)	K01969	EC:6.4.1.4
2	PH02Gene44628	PH02Gene44628	1.09801	0.788271	0.478121	7.71138e-202	3.05109e-197	uncharacterized protein LOC112888792 isoform X2 [Panicum hallii]	GO:0005739(mitochondrion);GO:0008150(biological_process)	NA	NA	NA
2	PH02Gene38930	PH02Gene38930	5.41999	3.95688	0.453927	8.96941e-202	3.54884e-197	hypersensitive-induced response protein 1 [Oryza sativa Japonica Group]	GO:0005515(protein binding);GO:0005773(vacuole);GO:0005774(vacuolar membrane);GO:0005794(Golgi apparatus);GO:0005829(cytosol);GO:0005886(plasma membrane);GO:0009506(plasmodesma);GO:0016020(membrane);GO:0043424(protein histidine kinase binding)	NA	NA	NA
2	PH02Gene50391	PH02Gene50391	3.05836	1.86443	0.714027	5.44204e-201	2.1532e-196	bisdemethoxycurcumin synthase-like [Aegilops tauschii subsp. tauschii]	GO:0009813(flavonoid biosynthetic process);GO:0042802(identical protein binding)	00945(Stilbenoid, diarylheptanoid and gingerol biosynthesis)	K17212	EC:2.3.1.211
2	PH02Gene00015	PH02Gene00015	27.7659	15.0482	0.883722	6.10908e-201	2.41712e-196	pathogenesis-related protein 1 [Oryza sativa Japonica Group]	GO:0004864(protein phosphatase inhibitor activity);GO:0005634(nucleus);GO:0005737(cytoplasm);GO:0009738(abscisic acid-activated signaling pathway);GO:0010427(abscisic acid binding);GO:0080163(regulation of protein serine/threonine phosphatase activity)	NA	NA	NA
2	PH02Gene03849	PH02Gene03849	3.20269	2.29065	0.483525	2.41302e-200	9.54736e-196	unnamed protein product [Triticum aestivum]	GO:0009809(lignin biosynthetic process);GO:0016020(membrane);GO:0016709(oxidoreductase activity, acting on paired donors, with incorporation or reduction of molecular oxygen, NAD(P)H as one donor, and incorporation of one atom of oxygen)	00940(Phenylpropanoid biosynthesis);00945(Stilbenoid, diarylheptanoid and gingerol biosynthesis);00941(Flavonoid biosynthesis)	K09754	EC:1.14.13.36
2	PH02Gene33715	PH02Gene33715	5.35607	3.64357	0.555821	2.4473e-200	9.68298e-196	hypothetical protein OsI_13169 [Oryza sativa Indica Group]	GO:0016787(hydrolase activity)	NA	NA	NA
2	PH02Gene42835	PH02Gene42835	1.95195	1.48463	0.394813	2.92075e-200	1.15563e-195	Ubiquitin-conjugating enzyme E2-17 kDa [Zea mays]	GO:0004842(ubiquitin-protein transferase activity);GO:0016567(protein ubiquitination)	04141(Protein processing in endoplasmic reticulum);04120(Ubiquitin mediated proteolysis)	K06689	EC:2.3.2.23
2	PH02Gene05987	PH02Gene05987	11.2308	8.80633	0.350847	4.93468e-200	1.95246e-195	hypothetical protein GQ55_9G019200 [Panicum hallii var. hallii]	GO:0009055(electron transfer activity);GO:0009507(chloroplast);GO:0009536(plastid);GO:0022900(electron transport chain);GO:0046872(metal ion binding);GO:0051537(2 iron, 2 sulfur cluster binding)	00195(Photosynthesis)	K02639	NA
2	PH02Gene41093	PH02Gene41093	5.48736	4.16923	0.396332	8.04735e-200	3.18402e-195	PREDICTED: uncharacterized protein LOC102705209 [Oryza brachyantha]	NA	NA	NA	NA
2	PH02Gene47351	PH02Gene47351	17.9628	12.3006	0.546282	1.64915e-199	6.52504e-195	glutathione transferase [Hordeum vulgare subsp. vulgare]	GO:0004364(glutathione transferase activity);GO:0005737(cytoplasm);GO:0006749(glutathione metabolic process)	00480(Glutathione metabolism)	K00799	EC:2.5.1.18
2	PH02Gene19618	PH02Gene19618	1.59163	1.24273	0.356997	1.26981e-198	5.02413e-194	PREDICTED: probable protein S-acyltransferase 7 [Oryza brachyantha]	GO:0005794(Golgi apparatus);GO:0005886(plasma membrane);GO:0016021(integral component of membrane);GO:0019706(protein-cysteine S-palmitoyltransferase activity)	NA	NA	NA
2	PH02Gene30400	PH02Gene30400	1.52792	1.17279	0.381618	1.31993e-198	5.22242e-194	hypothetical protein OsI_37710 [Oryza sativa Indica Group]	GO:0003863(3-methyl-2-oxobutanoate dehydrogenase (2-methylpropanoyl-transferring) activity);GO:0005739(mitochondrion);GO:0005759(mitochondrial matrix);GO:0016624(oxidoreductase activity, acting on the aldehyde or oxo group of donors, disulfide as acceptor);GO:0046872(metal ion binding);GO:0055114(oxidation-reduction process)	00640(Propanoate metabolism);00280(Valine, leucine and isoleucine degradation)	K00166	EC:1.2.4.4
2	PH02Gene33305	PH02Gene33305	7.90814	6.18472	0.354631	1.51801e-198	6.00616e-194	VQ motif-containing protein 22 [Oryza sativa Japonica Group]	GO:0003674(molecular_function);GO:0005634(nucleus);GO:0008150(biological_process)	NA	NA	NA
2	PH02Gene07280	PH02Gene07280	10.0308	7.39272	0.440264	2.77756e-198	1.09897e-193	hypothetical protein GQ55_5G033300 [Panicum hallii var. hallii]	GO:0004801(sedoheptulose-7-phosphate:D-glyceraldehyde-3-phosphate glyceronetransferase activity);GO:0005739(mitochondrion);GO:0005829(cytosol);GO:0005975(carbohydrate metabolic process);GO:0006098(pentose-phosphate shunt);GO:0009507(chloroplast);GO:0009536(plastid);GO:0009570(chloroplast stroma);GO:0009809(lignin biosynthetic process);GO:0033587(shikimate biosynthetic process);GO:0046686(response…	00030(Pentose phosphate pathway)	K00616	EC:2.2.1.2
2	PH02Gene15062	PH02Gene15062	2.79837	1.95775	0.51539	5.27651e-198	2.08771e-193	extradiol ring-cleavage dioxygenase [Sorghum bicolor]	GO:0005737(cytoplasm);GO:0006725(cellular aromatic compound metabolic process);GO:0008198(ferrous iron binding);GO:0008270(zinc ion binding);GO:0016491(oxidoreductase activity);GO:0016701(oxidoreductase activity, acting on single donors with incorporation of molecular oxygen);GO:0051213(dioxygenase activity);GO:0055114(oxidation-reduction process)	00965(Betalain biosynthesis)	K15777	EC:1.13.11.-
2	PH02Gene26966	PH02Gene26966	1.44114	0.992497	0.538074	2.49285e-197	9.86319e-193	RING-H2 finger protein ATL5H [Panicum miliaceum]	GO:0043161(proteasome-mediated ubiquitin-dependent protein catabolic process);GO:0061630(ubiquitin protein ligase activity)	NA	NA	NA
2	PH02Gene10139	PH02Gene10139	5.82113	4.05111	0.52298	7.0362e-197	2.78394e-192	Tryptophan synthase beta chain 2, chloroplastic [Triticum urartu]	GO:0004834(tryptophan synthase activity);GO:0005737(cytoplasm);GO:0030170(pyridoxal phosphate binding)	00260(Glycine, serine and threonine metabolism);00400(Phenylalanine, tyrosine and tryptophan biosynthesis)	K01696	EC:4.2.1.20
2	PH02Gene30511	PH02Gene30511	4.02935	2.94182	0.453837	9.60757e-197	3.80133e-192	phenylalanine ammonia-lyase [Phyllostachys edulis]	GO:0005515(protein binding);GO:0005737(cytoplasm);GO:0006559(L-phenylalanine catabolic process);GO:0006952(defense response);GO:0006979(response to oxidative stress);GO:0009555(pollen development);GO:0009611(response to wounding);GO:0009699(phenylpropanoid biosynthetic process);GO:0009800(cinnamic acid biosynthetic process);GO:0009819(drought recovery);GO:0010224(response to UV-B);GO:0045548(phen…	00360(Phenylalanine metabolism);00940(Phenylpropanoid biosynthesis)	K10775	EC:4.3.1.24
2	PH02Gene37095	PH02Gene37095	2.66111	2.17022	0.29419	2.24904e-196	8.89854e-192	PREDICTED: syntaxin-52-like [Oryza brachyantha]	GO:0000149(SNARE binding);GO:0005484(SNAP receptor activity);GO:0006886(intracellular protein transport);GO:0006906(vesicle fusion);GO:0012505(endomembrane system);GO:0016021(integral component of membrane);GO:0031201(SNARE complex);GO:0048278(vesicle docking)	04130(SNARE interactions in vesicular transport)	K08503	NA
2	PH02Gene51053	PH02Gene51053	5.92233	3.55354	0.736909	2.28492e-196	9.04053e-192	protein IN2-1 homolog A [Brachypodium distachyon]	GO:0004364(glutathione transferase activity);GO:0005737(cytoplasm);GO:0006749(glutathione metabolic process);GO:0010731(protein glutathionylation)	00480(Glutathione metabolism)	K00799	EC:2.5.1.18
2	PH02Gene49002	PH02Gene49002	15.9194	10.3183	0.625588	1.62847e-195	6.4432e-191	hypothetical protein BRADI_3g43137v3 [Brachypodium distachyon]	GO:0003839(gamma-glutamylcyclotransferase activity);GO:0005737(cytoplasm);GO:0006751(glutathione catabolic process);GO:0016829(lyase activity)	00480(Glutathione metabolism)	K22596	EC:4.3.2.9
2	PH02Gene48416	PH02Gene48416	2.50077	1.96602	0.347089	2.00191e-194	7.92074e-190	protein krasavietz [Oryza sativa Japonica Group]	GO:0003743(translation initiation factor activity);GO:0005634(nucleus);GO:0005829(cytosol);GO:0006446(regulation of translational initiation);GO:0016020(membrane)	03013(RNA transport)	K03240	NA
2	PH02Gene33747	PH02Gene33747	2.54659	1.85272	0.458919	3.06488e-194	1.21265e-189	hypothetical protein BRADI_5g23460v3 [Brachypodium distachyon]	GO:0000287(magnesium ion binding);GO:0004765(shikimate kinase activity);GO:0009073(aromatic amino acid family biosynthetic process);GO:0019632(shikimate metabolic process)	00400(Phenylalanine, tyrosine and tryptophan biosynthesis)	K00891	EC:2.7.1.71
2	PH02Gene19703	PH02Gene19703	1.34141	1.0783	0.314986	5.05327e-194	1.99938e-189	RecName: Full=Catalase isozyme B; Short=CAT-B	GO:0004096(catalase activity);GO:0005737(cytoplasm);GO:0020037(heme binding);GO:0042542(response to hydrogen peroxide);GO:0042744(hydrogen peroxide catabolic process)	00630(Glyoxylate and dicarboxylate metabolism);00380(Tryptophan metabolism);04016(MAPK signaling pathway - plant);04146(Peroxisome)	K03781	EC:1.11.1.6
2	PH02Gene07451	PH02Gene07451	5.70878	4.39099	0.378637	5.6116e-194	2.22028e-189	cytochrome b5 [Oryza sativa Japonica Group]	GO:0005515(protein binding);GO:0005783(endoplasmic reticulum);GO:0005789(endoplasmic reticulum membrane);GO:0016021(integral component of membrane);GO:0020037(heme binding);GO:0043447(alkane biosynthetic process);GO:0046872(metal ion binding);GO:0055114(oxidation-reduction process)	00520(Amino sugar and nucleotide sugar metabolism)	K13379	EC:2.4.1.-;EC:5.4.99.30
2	PH02Gene29370	PH02Gene29370	6.62063	4.80537	0.46232	7.99072e-194	3.16161e-189	calnexin homolog precursor [Zea mays]	GO:0005509(calcium ion binding);GO:0005739(mitochondrion);GO:0005773(vacuole);GO:0005774(vacuolar membrane);GO:0005783(endoplasmic reticulum);GO:0005789(endoplasmic reticulum membrane);GO:0005794(Golgi apparatus);GO:0005886(plasma membrane);GO:0006457(protein folding);GO:0009505(plant-type cell wall);GO:0009506(plasmodesma);GO:0009507(chloroplast);GO:0016020(membrane);GO:0016021(integral componen…	04141(Protein processing in endoplasmic reticulum);04145(Phagosome)	K08054	NA
2	PH02Gene42748	PH02Gene42748	2.88033	2.15453	0.418862	1.12498e-193	4.4511e-189	indole-3-glycerol phosphate synthase, chloroplastic [Brachypodium distachyon]	GO:0000162(tryptophan biosynthetic process);GO:0004425(indole-3-glycerol-phosphate synthase activity);GO:0004640(phosphoribosylanthranilate isomerase activity)	00400(Phenylalanine, tyrosine and tryptophan biosynthesis)	K01609	EC:4.1.1.48
2	PH02Gene44088	PH02Gene44088	2.81394	1.87594	0.58498	1.5569e-193	6.16002e-189	probable carboxylesterase 17 [Aegilops tauschii subsp. tauschii]	GO:0005575(cellular_component);GO:0009056(catabolic process);GO:0016787(hydrolase activity);GO:0052689(carboxylic ester hydrolase activity)	NA	NA	NA
2	PH02Gene29128	PH02Gene29128	2.55221	1.87388	0.445718	2.4265e-193	9.60069e-189	hypothetical protein OsI_20030 [Oryza sativa Indica Group]	GO:0004842(ubiquitin-protein transferase activity);GO:0005515(protein binding);GO:0005634(nucleus);GO:0005737(cytoplasm);GO:0009734(auxin-activated signaling pathway);GO:0010311(lateral root formation);GO:0016567(protein ubiquitination);GO:0019005(SCF ubiquitin ligase complex);GO:0031146(SCF-dependent proteasomal ubiquitin-dependent protein catabolic process);GO:0051781(positive regulation of cel…	04120(Ubiquitin mediated proteolysis)	K03875	NA
[truncated: 7,446 more rows]
