# Supplementary material for: Single-cell transcriptome atlas reveals spatiotemporal developmental trajectories in the basal roots of moso bamboo (Phyllostachys edulis)
Source: Hortic Res. 2023 Jun 9;10(8):uhad122. doi: 10.1093/hr/uhad122 (PMC10405134; doi:10.1093/hr/uhad122)
Supplement: Web_Material_uhad122 [file web_material_uhad122.zip › Supplemental Table S5 Description of genes used in this study.xls]

## Sheet: Sheet2
GeneID	Description	Figure
PH02Gene05035	probable E3 ubiquitin-protein ligase RZFP34 [Panicum hallii]	Fig. 1c
PH02Gene28983	clp protease proteolytic subunit (chloroplast) [Phyllostachys edulis]	Fig. 1c
PH02Gene45651	hypothetical protein OsI_30931 [Oryza sativa Indica Group]	Fig. 1c
PH02Gene04869	PREDICTED: endoglucanase 7 [Oryza brachyantha]	Fig. 1c
PH02Gene29708	LEC14B protein [Setaria italica]	Fig. 1c
PH02Gene15920	PREDICTED: uncharacterized protein LOC102716106 [Oryza brachyantha]	Fig. 1c
PH02Gene36478	NA	Fig. 1c
PH02Gene02039	hypothetical protein BAE44_0025223 [Dichanthelium oligosanthes]	Fig. 1c
PH02Gene10382	hypothetical protein SETIT_9G191400v2 [Setaria italica]	Fig. 1c
PH02Gene14566	NA	Fig. 1c
PH02Gene08613	predicted protein [Hordeum vulgare subsp. vulgare]	Fig. 1c
PH02Gene30511	phenylalanine ammonia-lyase [Phyllostachys edulis]	Fig. 1c
PH02Gene04325	hypothetical protein GQ55_3G103500 [Panicum hallii var. hallii]	Fig. 1c
PH02Gene07817	hypothetical protein BRADI_1g64050v3 [Brachypodium distachyon]	Fig. 1c
PH02Gene17668	zinc finger protein [Phyllostachys edulis]	Fig. 1c
PH02Gene00521	protein GDAP2 homolog [Oryza sativa Japonica Group]	Fig. 1c
PH02Gene46694	hypothetical protein GQ55_7G094600 [Panicum hallii var. hallii]	Fig. 1c
PH02Gene15627	NA	Fig. 1c
PH02Gene26026	heavy metal-associated isoprenylated plant protein 25 isoform X2 [Aegilops tauschii subsp. tauschii]	Fig. 1c
PH02Gene48860	uncharacterized protein C2845_PM05G25210 [Panicum miliaceum]	Fig. 1c
PH02Gene28681	PREDICTED: glutathione S-transferase F10-like [Oryza brachyantha]	Fig. 1c
PH02Gene29817	60S ribosomal protein L5-1 [Panicum miliaceum]	Fig. 1c
PH02Gene06911	60S ribosomal protein L15-2 [Aegilops tauschii subsp. tauschii]	Fig. 1c
PH02Gene23345	ubiquitin-60S ribosomal protein L40-like [Abrus precatorius]	Fig. 1c
PH02Gene41010	hypothetical protein BAE44_0016433 [Dichanthelium oligosanthes]	Fig. 1c
PH02Gene35698	RecName: Full=Naringenin 7-O-methyltransferase; Short=NOMT; Short=OsNOMT	Fig. 1c
PH02Gene38077	germin-like protein 1-1 [Oryza sativa Japonica Group]	Fig. 2b
PH02Gene31767	hypothetical protein OsI_01597 [Oryza sativa Indica Group]	Fig. 2b
PH02Gene41953	auxin-responsive protein SAUR71-like [Panicum hallii]	Fig. 2b
PH02Gene11309	BTB/POZ and TAZ domain-containing protein 2-like [Aegilops tauschii subsp. tauschii]	Fig. 2b
PH02Gene49134	germin-like protein 12-2 [Oryza sativa Japonica Group]	Fig. 3d
PH02Gene29592	PREDICTED: translationally-controlled tumor protein homolog [Elaeis guineensis]	Fig. 3d
PH02Gene16535	hypothetical protein OsI_16930 [Oryza sativa Indica Group]	Fig. 3d
PH02Gene32823	putative lipid-transfer protein DIR1 [Brachypodium distachyon]	Fig. 4c
PH02Gene17676	ubiquitin-like [Aegilops tauschii subsp. tauschii]	Fig. 4c
PH02Gene02396	60S ribosomal protein L30 [Setaria italica]	Fig. 4c
PH02Gene36445	uncharacterized protein LOC111473462 isoform X8 [Cucurbita maxima]	Fig. 4c
PH02Gene41070	hypothetical protein SORBI_3001G039400 [Sorghum bicolor]	Fig. 4c
PH02Gene29164	PREDICTED: NAC domain-containing protein 67-like [Oryza brachyantha]	Fig. S9d
PH02Gene06082	hypothetical protein BAE44_0019995 [Dichanthelium oligosanthes]	Fig. S9d
PH02Gene21882	Naringenin,2-oxoglutarate 3-dioxygenase [Triticum urartu]	Fig. S9d
PH02Gene02072	transcription factor LAF1 [Setaria italica]	Fig. S9d
PH02Gene08687	chitin-inducible gibberellin-responsive protein 1 isoform X1 [Oryza sativa Japonica Group]	Fig. S9d
PH02Gene28993	Ethylene-responsive transcription factor 1 [Dichanthelium oligosanthes]	Fig. S9d
PH02Gene21976	NAC domain-containing protein 92-like [Panicum miliaceum]	Fig. S9f
PH02Gene11309	BTB/POZ and TAZ domain-containing protein 2-like [Aegilops tauschii subsp. tauschii]	Fig. S9f
PH02Gene29438	DNA-binding protein MNB1B [Brachypodium distachyon]	Fig. S9f
PH02Gene11976	probable WRKY transcription factor 31 [Setaria italica]	Fig. S9f
PH02Gene26291	zinc finger protein 1 [Setaria italica]	Fig. S9f
PH02Gene44779	PREDICTED: chitin-inducible gibberellin-responsive protein 1 [Oryza brachyantha]	Fig. S9f
PH02Gene44182	NAC domain-containing protein 100 [Dichanthelium oligosanthes]	Fig. S9e
PH02Gene43119	AP2/EREBP-like protein [Hordeum vulgare subsp. vulgare]	Fig. S9e
PH02Gene48110	WRKY2 transcription factor [Triticum aestivum]	Fig. S9e
PH02Gene04428	protein TIFY 10a [Oryza sativa Japonica Group]	Fig. S9e
PH02Gene03223	hypothetical protein BRADI_5g14090v3 [Brachypodium distachyon]	Fig. S9e
PH02Gene09524	transcription factor MYB30 [Brachypodium distachyon]	Fig. S9e
