# Supplementary material for: Single-cell transcriptome atlas reveals spatiotemporal developmental trajectories in the basal roots of moso bamboo (Phyllostachys edulis)
Source: Hortic Res. 2023 Jun 9;10(8):uhad122. doi: 10.1093/hr/uhad122 (PMC10405134; doi:10.1093/hr/uhad122)
Supplement: Web_Material_uhad122 [file web_material_uhad122.zip › Supplemental Table S6 List of identified DEGs involved all GO pathway.xls]

## Sheet: Cluster 0
GO_ID	GO_Term	GO_function	GO_class	S gene number	TS gene number	B gene number	TB gene number	pvalue
GO:0042626	ATPase activity, coupled to transmembrane movement of substances	molecular_function	8	20	351	206	34799	3.81917e-14
GO:0010193	response to ozone	biological_process	7	5	351	29	34799	9.87496e-06
GO:0000303	response to superoxide	biological_process	8	3	351	5	34799	1.0023e-05
GO:0005887	integral component of plasma membrane	cellular_component	6	17	351	496	34799	1.4243e-05
GO:0005669	transcription factor TFIID complex	cellular_component	7	4	351	21	34799	5.31694e-05
GO:0003950	NAD+ ADP-ribosyltransferase activity	molecular_function	7	3	351	8	34799	5.48772e-05
GO:0019898	extrinsic component of membrane	cellular_component	4	6	351	66	34799	5.50773e-05
GO:0010102	lateral root morphogenesis	biological_process	8	3	351	10	34799	0.000115841
GO:0043682	copper-transporting ATPase activity	molecular_function	11	3	351	11	34799	0.000158091
GO:0006809	nitric oxide biosynthetic process	biological_process	8	3	351	11	34799	0.000158091
GO:0005524	ATP binding	molecular_function	5	40	351	2176	34799	0.000190585
GO:0043231	intracellular membrane-bounded organelle	cellular_component	5	15	351	505	34799	0.000218351
GO:0012501	programmed cell death	biological_process	5	3	351	13	34799	0.000269946
GO:1904580	regulation of intracellular mRNA localization	biological_process	7	2	351	3	34799	0.000302316
GO:0007033	vacuole organization	biological_process	6	4	351	34	34799	0.000371535
GO:0005388	calcium-transporting ATPase activity	molecular_function	10	4	351	35	34799	0.00041616
GO:0003995	acyl-CoA dehydrogenase activity	molecular_function	6	3	351	15	34799	0.000423073
GO:0016363	nuclear matrix	cellular_component	6	3	351	16	34799	0.000516823
GO:0044210	'de novo' CTP biosynthetic process	biological_process	13	2	351	4	34799	0.000600593
GO:0015910	peroxisomal long-chain fatty acid import	biological_process	10	2	351	4	34799	0.000600593
GO:0048589	developmental growth	biological_process	4	2	351	4	34799	0.000600593
GO:0005324	long-chain fatty acid transporter activity	molecular_function	5	2	351	4	34799	0.000600593
GO:0005774	vacuolar membrane	cellular_component	7	16	351	618	34799	0.000615372
GO:0000045	autophagosome assembly	biological_process	7	4	351	40	34799	0.000698154
GO:0004386	helicase activity	molecular_function	9	5	351	70	34799	0.000717916
GO:0052890	oxidoreductase activity, acting on the CH-CH group of donors, with a flavin as acceptor	molecular_function	6	3	351	18	34799	0.000741903
GO:0033539	fatty acid beta-oxidation using acyl-CoA dehydrogenase	biological_process	12	3	351	18	34799	0.000741903
GO:0034484	raffinose catabolic process	biological_process	8	2	351	5	34799	0.000994307
GO:0052692	raffinose alpha-galactosidase activity	molecular_function	9	2	351	5	34799	0.000994307
GO:0040029	regulation of gene expression, epigenetic	biological_process	8	3	351	21	34799	0.00118243
GO:0016032	viral process	biological_process	6	5	351	79	34799	0.00124187
GO:0055088	lipid homeostasis	biological_process	7	3	351	22	34799	0.00135895
GO:0009408	response to heat	biological_process	5	9	351	261	34799	0.0014302
GO:0006493	protein O-linked glycosylation	biological_process	10	2	351	6	34799	0.00148151
GO:0044090	positive regulation of vacuole organization	biological_process	9	2	351	6	34799	0.00148151
GO:0006338	chromatin remodeling	biological_process	6	4	351	52	34799	0.00188104
GO:0008559	xenobiotic transmembrane transporting ATPase activity	molecular_function	9	3	351	25	34799	0.00198471
GO:0019567	arabinose biosynthetic process	biological_process	9	2	351	7	34799	0.00206029
GO:2000023	regulation of lateral root development	biological_process	9	2	351	7	34799	0.00206029
GO:0005788	endoplasmic reticulum lumen	cellular_component	7	3	351	27	34799	0.00248673
GO:0034605	cellular response to heat	biological_process	6	4	351	57	34799	0.00263858
GO:0055085	transmembrane transport	biological_process	6	10	351	342	34799	0.00267439
GO:0047274	galactinol-sucrose galactosyltransferase activity	molecular_function	8	2	351	8	34799	0.00272877
GO:0015930	glutamate synthase activity	molecular_function	6	2	351	8	34799	0.00272877
GO:0045227	capsule polysaccharide biosynthetic process	biological_process	10	2	351	8	34799	0.00272877
GO:0003883	CTP synthase activity	molecular_function	6	2	351	8	34799	0.00272877
GO:0033358	UDP-L-arabinose biosynthetic process	biological_process	10	2	351	8	34799	0.00272877
GO:0019676	ammonia assimilation cycle	biological_process	12	2	351	8	34799	0.00272877
GO:0004712	protein serine/threonine/tyrosine kinase activity	molecular_function	8	5	351	98	34799	0.00320462
GO:0060359	response to ammonium ion	biological_process	6	2	351	9	34799	0.00348507
GO:0050373	UDP-arabinose 4-epimerase activity	molecular_function	7	2	351	9	34799	0.00348507
GO:0043044	ATP-dependent chromatin remodeling	biological_process	7	2	351	9	34799	0.00348507
GO:0000062	fatty-acyl-CoA binding	molecular_function	9	3	351	31	34799	0.00370952
GO:0009816	defense response to bacterium, incompatible interaction	biological_process	7	4	351	63	34799	0.00379554
GO:0000325	plant-type vacuole	cellular_component	7	5	351	103	34799	0.0039663
GO:0006537	glutamate biosynthetic process	biological_process	12	2	351	10	34799	0.00432738
GO:0019761	glucosinolate biosynthetic process	biological_process	9	2	351	10	34799	0.00432738
GO:0045836	positive regulation of meiotic nuclear division	biological_process	9	2	351	10	34799	0.00432738
GO:0009867	jasmonic acid mediated signaling pathway	biological_process	6	5	351	106	34799	0.00448095
GO:0009506	plasmodesma	cellular_component	5	22	351	1189	34799	0.00498283
GO:0010090	trichome morphogenesis	biological_process	8	4	351	68	34799	0.00498952
GO:0000932	P-body	cellular_component	8	5	351	109	34799	0.00504144
GO:0071497	cellular response to freezing	biological_process	7	2	351	11	34799	0.00525389
GO:0008517	folic acid transmembrane transporter activity	molecular_function	8	2	351	11	34799	0.00525389
GO:0030586	[methionine synthase] reductase activity	molecular_function	7	2	351	11	34799	0.00525389
GO:1902458	positive regulation of stomatal opening	biological_process	7	2	351	11	34799	0.00525389
GO:0008568	microtubule-severing ATPase activity	molecular_function	11	3	351	36	34799	0.0056778
GO:0005777	peroxisome	cellular_component	7	8	351	265	34799	0.00575161
GO:0046686	response to cadmium ion	biological_process	7	11	351	446	34799	0.00601636
GO:0048573	photoperiodism, flowering	biological_process	8	3	351	37	34799	0.00613319
GO:0007034	vacuolar transport	biological_process	6	3	351	38	34799	0.00660979
GO:0010072	primary shoot apical meristem specification	biological_process	5	3	351	39	34799	0.00710783
GO:0009723	response to ethylene	biological_process	6	7	351	222	34799	0.0076015
GO:0009873	ethylene-activated signaling pathway	biological_process	7	8	351	279	34799	0.0077455
GO:0010199	organ boundary specification between lateral organs and the meristem	biological_process	7	2	351	14	34799	0.00852101
GO:0034045	phagophore assembly site membrane	cellular_component	6	2	351	14	34799	0.00852101
GO:2000377	regulation of reactive oxygen species metabolic process	biological_process	7	3	351	43	34799	0.00931867
GO:0043983	histone H4-K12 acetylation	biological_process	12	1	351	1	34799	0.0100865
GO:0030473	nuclear migration along microtubule	biological_process	8	1	351	1	34799	0.0100865
GO:0004328	formamidase activity	molecular_function	7	1	351	1	34799	0.0100865
GO:0012502	induction of programmed cell death	biological_process	9	1	351	1	34799	0.0100865
GO:0043935	sexual sporulation resulting in formation of a cellular spore	biological_process	7	1	351	1	34799	0.0100865
GO:0051749	indole acetic acid carboxyl methyltransferase activity	molecular_function	7	1	351	1	34799	0.0100865
GO:1903033	positive regulation of microtubule plus-end binding	biological_process	9	1	351	1	34799	0.0100865
GO:0006397	mRNA processing	biological_process	10	7	351	236	34799	0.0104261
GO:0016887	ATPase activity	molecular_function	9	7	351	237	34799	0.0106535
GO:0016722	oxidoreductase activity, oxidizing metal ions	molecular_function	5	4	351	85	34799	0.0108616
GO:0051082	unfolded protein binding	molecular_function	5	5	351	133	34799	0.0114218
GO:0031122	cytoplasmic microtubule organization	biological_process	8	3	351	47	34799	0.0118881
GO:0010182	sugar mediated signaling pathway	biological_process	6	3	351	47	34799	0.0118881
GO:0009414	response to water deprivation	biological_process	5	10	351	429	34799	0.0124266
GO:0045927	positive regulation of growth	biological_process	6	2	351	17	34799	0.0124837
GO:0003978	UDP-glucose 4-epimerase activity	molecular_function	7	2	351	17	34799	0.0124837
GO:0009225	nucleotide-sugar metabolic process	biological_process	8	3	351	48	34799	0.0125876
GO:0003682	chromatin binding	molecular_function	4	6	351	190	34799	0.0129816
GO:0030048	actin filament-based movement	biological_process	5	2	351	18	34799	0.0139514
GO:0003774	motor activity	molecular_function	9	2	351	18	34799	0.0139514
GO:0005782	peroxisomal matrix	cellular_component	8	2	351	18	34799	0.0139514
GO:0004722	protein serine/threonine phosphatase activity	molecular_function	9	7	351	254	34799	0.0150925
GO:0042542	response to hydrogen peroxide	biological_process	7	4	351	95	34799	0.0157997
GO:0044804	autophagy of nucleus	biological_process	7	2	351	20	34799	0.0170975
GO:0009817	defense response to fungus, incompatible interaction	biological_process	7	2	351	21	34799	0.0187728
GO:0003678	DNA helicase activity	molecular_function	10	2	351	21	34799	0.0187728
GO:0040034	regulation of development, heterochronic	biological_process	6	1	351	2	34799	0.0200715
GO:0102867	molybdenum cofactor sulfurtransferase activity	molecular_function	7	1	351	2	34799	0.0200715
GO:0071596	ubiquitin-dependent protein catabolic process via the N-end rule pathway	biological_process	12	1	351	2	34799	0.0200715
GO:0070883	pre-miRNA binding	molecular_function	7	1	351	2	34799	0.0200715
GO:0046820	4-amino-4-deoxychorismate synthase activity	molecular_function	7	1	351	2	34799	0.0200715
GO:0030149	sphingolipid catabolic process	biological_process	9	1	351	2	34799	0.0200715
GO:0042760	very long-chain fatty acid catabolic process	biological_process	11	1	351	2	34799	0.0200715
GO:0006637	acyl-CoA metabolic process	biological_process	7	1	351	2	34799	0.0200715
GO:0008635	activation of cysteine-type endopeptidase activity involved in apoptotic process by cytochrome c	biological_process	12	1	351	2	34799	0.0200715
GO:0008117	sphinganine-1-phosphate aldolase activity	molecular_function	7	1	351	2	34799	0.0200715
GO:0008656	cysteine-type endopeptidase activator activity involved in apoptotic process	molecular_function	8	1	351	2	34799	0.0200715
GO:1901651	regulation of mitotic chromosome decondensation	biological_process	10	1	351	2	34799	0.0200715
GO:2000779	regulation of double-strand break repair	biological_process	10	1	351	2	34799	0.0200715
GO:1903415	flavonoid transport from endoplasmic reticulum to plant-type vacuole	biological_process	7	1	351	2	34799	0.0200715
GO:1903798	regulation of production of miRNAs involved in gene silencing by miRNA	biological_process	11	1	351	2	34799	0.0200715
GO:0030551	cyclic nucleotide binding	molecular_function	6	1	351	2	34799	0.0200715
GO:0050486	intramolecular transferase activity, transferring hydroxy groups	molecular_function	6	1	351	2	34799	0.0200715
GO:1900034	regulation of cellular response to heat	biological_process	7	1	351	2	34799	0.0200715
GO:0060969	negative regulation of gene silencing	biological_process	9	1	351	2	34799	0.0200715
GO:0031510	SUMO activating enzyme complex	cellular_component	6	1	351	2	34799	0.0200715
GO:0090213	regulation of radial pattern formation	biological_process	7	1	351	2	34799	0.0200715
GO:0048315	conidium formation	biological_process	6	1	351	2	34799	0.0200715
GO:0000422	autophagy of mitochondrion	biological_process	7	2	351	22	34799	0.0205141
GO:0015116	sulfate transmembrane transporter activity	molecular_function	8	2	351	22	34799	0.0205141
GO:0045944	positive regulation of transcription by RNA polymerase II	biological_process	10	4	351	105	34799	0.0219552
GO:0006457	protein folding	biological_process	4	8	351	340	34799	0.0228515
GO:0006869	lipid transport	biological_process	7	4	351	109	34799	0.0247739
GO:0032580	Golgi cisterna membrane	cellular_component	8	3	351	62	34799	0.024839
GO:0003993	acid phosphatase activity	molecular_function	8	3	351	63	34799	0.0258912
GO:0033962	cytoplasmic mRNA processing body assembly	biological_process	9	2	351	25	34799	0.0261201
GO:0010118	stomatal movement	biological_process	4	3	351	64	34799	0.026967
GO:0005773	vacuole	cellular_component	6	12	351	636	34799	0.0291573
GO:0004357	glutamate-cysteine ligase activity	molecular_function	7	1	351	3	34799	0.0299562
GO:0097264	self proteolysis	biological_process	8	1	351	3	34799	0.0299562
GO:0000829	inositol heptakisphosphate kinase activity	molecular_function	7	1	351	3	34799	0.0299562
GO:0001934	positive regulation of protein phosphorylation	biological_process	10	1	351	3	34799	0.0299562
GO:0043982	histone H4-K8 acetylation	biological_process	12	1	351	3	34799	0.0299562
GO:0032453	histone demethylase activity (H3-K4 specific)	molecular_function	6	1	351	3	34799	0.0299562
GO:0060151	peroxisome localization	biological_process	6	1	351	3	34799	0.0299562
GO:0051645	Golgi localization	biological_process	6	1	351	3	34799	0.0299562
GO:0032958	inositol phosphate biosynthetic process	biological_process	8	1	351	3	34799	0.0299562
GO:0001676	long-chain fatty acid metabolic process	biological_process	10	1	351	3	34799	0.0299562
GO:0000828	inositol hexakisphosphate kinase activity	molecular_function	7	1	351	3	34799	0.0299562
GO:0009700	indole phytoalexin biosynthetic process	biological_process	8	1	351	3	34799	0.0299562
GO:1902417	(+)-abscisic acid D-glucopyranosyl ester transmembrane transporter activity	molecular_function	7	1	351	3	34799	0.0299562
GO:0033857	diphosphoinositol-pentakisphosphate kinase activity	molecular_function	7	1	351	3	34799	0.0299562
GO:0051646	mitochondrion localization	biological_process	6	1	351	3	34799	0.0299562
GO:0003861	3-isopropylmalate dehydratase activity	molecular_function	7	1	351	3	34799	0.0299562
GO:1902418	(+)-abscisic acid D-glucopyranosyl ester transmembrane transport	biological_process	10	1	351	3	34799	0.0299562
GO:0004609	phosphatidylserine decarboxylase activity	molecular_function	7	1	351	3	34799	0.0299562
GO:1990316	Atg1/ULK1 kinase complex	cellular_component	6	1	351	3	34799	0.0299562
GO:0004485	methylcrotonoyl-CoA carboxylase activity	molecular_function	7	1	351	3	34799	0.0299562
GO:0061014	positive regulation of mRNA catabolic process	biological_process	9	1	351	3	34799	0.0299562
GO:0006750	glutathione biosynthetic process	biological_process	9	1	351	3	34799	0.0299562
GO:0009755	hormone-mediated signaling pathway	biological_process	5	2	351	28	34799	0.0322686
GO:0005507	copper ion binding	molecular_function	8	6	351	236	34799	0.0332073
GO:0009788	negative regulation of abscisic acid-activated signaling pathway	biological_process	9	3	351	70	34799	0.0339151
GO:0009536	plastid	cellular_component	6	8	351	370	34799	0.0351365
GO:0000184	nuclear-transcribed mRNA catabolic process, nonsense-mediated decay	biological_process	12	2	351	31	34799	0.0389223
GO:0004707	MAP kinase activity	molecular_function	9	2	351	31	34799	0.0389223
GO:0008553	proton-exporting ATPase activity, phosphorylative mechanism	molecular_function	10	2	351	31	34799	0.0389223
GO:0008265	Mo-molybdopterin cofactor sulfurase activity	molecular_function	7	1	351	4	34799	0.0397413
GO:0010295	(+)-abscisic acid 8'-hydroxylase activity	molecular_function	7	1	351	4	34799	0.0397413
GO:0010213	non-photoreactive DNA repair	biological_process	9	1	351	4	34799	0.0397413
GO:0010369	chromocenter	cellular_component	7	1	351	4	34799	0.0397413
GO:0003994	aconitate hydratase activity	molecular_function	7	1	351	4	34799	0.0397413
GO:0006101	citrate metabolic process	biological_process	7	1	351	4	34799	0.0397413
GO:0070878	primary miRNA binding	molecular_function	7	1	351	4	34799	0.0397413
GO:2000582	positive regulation of ATP-dependent microtubule motor activity, plus-end-directed	biological_process	9	1	351	4	34799	0.0397413
GO:0071049	nuclear retention of pre-mRNA with aberrant 3'-ends at the site of transcription	biological_process	8	1	351	4	34799	0.0397413
GO:0010493	Lewis a epitope biosynthetic process	biological_process	9	1	351	4	34799	0.0397413
GO:0009000	selenocysteine lyase activity	molecular_function	6	1	351	4	34799	0.0397413
GO:0035619	root hair tip	cellular_component	6	1	351	4	34799	0.0397413
GO:0000792	heterochromatin	cellular_component	7	1	351	4	34799	0.0397413
GO:0015379	potassium:chloride symporter activity	molecular_function	10	1	351	4	34799	0.0397413
GO:2001295	malonyl-CoA biosynthetic process	biological_process	9	1	351	4	34799	0.0397413
GO:0004352	glutamate dehydrogenase (NAD+) activity	molecular_function	8	1	351	4	34799	0.0397413
GO:1900036	positive regulation of cellular response to heat	biological_process	7	1	351	4	34799	0.0397413
GO:0003989	acetyl-CoA carboxylase activity	molecular_function	7	1	351	4	34799	0.0397413
GO:0090316	positive regulation of intracellular protein transport	biological_process	9	1	351	4	34799	0.0397413
GO:0010488	UDP-galactose:N-glycan beta-1,3-galactosyltransferase activity	molecular_function	8	1	351	4	34799	0.0397413
GO:0010286	heat acclimation	biological_process	6	2	351	32	34799	0.0412462
GO:0006970	response to osmotic stress	biological_process	5	5	351	187	34799	0.0416594
GO:0005783	endoplasmic reticulum	cellular_component	6	15	351	902	34799	0.0417209
GO:0010468	regulation of gene expression	biological_process	7	4	351	130	34799	0.0430408
GO:0051321	meiotic cell cycle	biological_process	5	2	351	33	34799	0.043621
GO:0071472	cellular response to salt stress	biological_process	7	3	351	79	34799	0.0458982
GO:0010228	vegetative to reproductive phase transition of meristem	biological_process	5	4	351	134	34799	0.0471897
GO:1902600	proton transmembrane transport	biological_process	9	2	351	35	34799	0.0485184
GO:0009926	auxin polar transport	biological_process	8	3	351	81	34799	0.0488095
GO:0005623	cell	cellular_component	3	3	351	81	34799	0.0488095
GO:0009651	response to salt stress	biological_process	6	11	351	615	34799	0.0491138
GO:0051512	positive regulation of unidimensional cell growth	biological_process	8	1	351	5	34799	0.0494281
GO:0003917	DNA topoisomerase type I activity	molecular_function	6	1	351	5	34799	0.0494281
GO:0019948	SUMO activating enzyme activity	molecular_function	7	1	351	5	34799	0.0494281
GO:0005881	cytoplasmic microtubule	cellular_component	8	1	351	5	34799	0.0494281
GO:0090404	pollen tube tip	cellular_component	6	1	351	5	34799	0.0494281
GO:0070569	uridylyltransferase activity	molecular_function	7	1	351	5	34799	0.0494281
GO:0043981	histone H4-K5 acetylation	biological_process	12	1	351	5	34799	0.0494281
GO:0007019	microtubule depolymerization	biological_process	9	1	351	5	34799	0.0494281
GO:0090436	leaf pavement cell development	biological_process	6	1	351	5	34799	0.0494281
GO:0005993	trehalose catabolic process	biological_process	9	1	351	5	34799	0.0494281
GO:0043207	response to external biotic stimulus	biological_process	5	1	351	5	34799	0.0494281
GO:0034635	glutathione transport	biological_process	9	1	351	5	34799	0.0494281
GO:0034613	cellular protein localization	biological_process	6	1	351	5	34799	0.0494281
GO:0071287	cellular response to manganese ion	biological_process	8	1	351	5	34799	0.0494281
GO:0009961	response to 1-aminocyclopropane-1-carboxylic acid	biological_process	7	1	351	5	34799	0.0494281
GO:0048025	negative regulation of mRNA splicing, via spliceosome	biological_process	10	1	351	5	34799	0.0494281
GO:0004555	alpha,alpha-trehalase activity	molecular_function	8	1	351	5	34799	0.0494281
GO:0006855	drug transmembrane transport	biological_process	7	3	351	83	34799	0.051809
GO:0005886	plasma membrane	cellular_component	4	61	351	4933	34799	0.0521175
GO:0007275	multicellular organism development	biological_process	4	9	351	474	34799	0.0525629
GO:0045492	xylan biosynthetic process	biological_process	11	2	351	37	34799	0.0536044
GO:0004252	serine-type endopeptidase activity	molecular_function	8	5	351	203	34799	0.0555727
GO:0040010	positive regulation of growth rate	biological_process	7	1	351	6	34799	0.0590174
GO:0010587	miRNA catabolic process	biological_process	11	1	351	6	34799	0.0590174
GO:0006409	tRNA export from nucleus	biological_process	11	1	351	6	34799	0.0590174
GO:0051013	microtubule severing	biological_process	8	1	351	6	34799	0.0590174
GO:0018444	translation release factor complex	cellular_component	4	1	351	6	34799	0.0590174
GO:0008352	katanin complex	cellular_component	5	1	351	6	34799	0.0590174
GO:0004534	5'-3' exoribonuclease activity	molecular_function	9	1	351	6	34799	0.0590174
GO:0002184	cytoplasmic translational termination	biological_process	9	1	351	6	34799	0.0590174
GO:0005460	UDP-glucose transmembrane transporter activity	molecular_function	8	1	351	6	34799	0.0590174
GO:0046861	glyoxysomal membrane	cellular_component	9	1	351	6	34799	0.0590174
GO:0010442	guard cell morphogenesis	biological_process	8	1	351	6	34799	0.0590174
GO:0005459	UDP-galactose transmembrane transporter activity	molecular_function	8	1	351	6	34799	0.0590174
GO:0004075	biotin carboxylase activity	molecular_function	6	1	351	6	34799	0.0590174
GO:0072334	UDP-galactose transmembrane transport	biological_process	9	1	351	6	34799	0.0590174
GO:0070536	protein K63-linked deubiquitination	biological_process	10	1	351	6	34799	0.0590174
GO:0015783	GDP-fucose transmembrane transport	biological_process	10	1	351	6	34799	0.0590174
GO:1900151	regulation of nuclear-transcribed mRNA catabolic process, deadenylation-dependent decay	biological_process	9	1	351	6	34799	0.0590174
GO:0016569	covalent chromatin modification	biological_process	6	3	351	88	34799	0.0596864
GO:0003843	1,3-beta-D-glucan synthase activity	molecular_function	8	2	351	40	34799	0.0615666
GO:0000148	1,3-beta-D-glucan synthase complex	cellular_component	6	2	351	40	34799	0.0615666
GO:0010008	endosome membrane	cellular_component	8	3	351	90	34799	0.0629857
GO:0004805	trehalose-phosphatase activity	molecular_function	9	2	351	41	34799	0.064305
GO:0006979	response to oxidative stress	biological_process	5	6	351	281	34799	0.0663747
GO:0009957	epidermal cell fate specification	biological_process	6	1	351	7	34799	0.0685103
GO:0031616	spindle pole centrosome	cellular_component	8	1	351	7	34799	0.0685103
GO:0009868	jasmonic acid and ethylene-dependent systemic resistance, jasmonic acid mediated signaling pathway	biological_process	7	1	351	7	34799	0.0685103
GO:0004348	glucosylceramidase activity	molecular_function	7	1	351	7	34799	0.0685103
GO:0032133	chromosome passenger complex	cellular_component	5	1	351	7	34799	0.0685103
GO:0000780	condensed nuclear chromosome, centromeric region	cellular_component	9	1	351	7	34799	0.0685103
GO:0006680	glucosylceramide catabolic process	biological_process	12	1	351	7	34799	0.0685103
GO:0052033	pathogen-associated molecular pattern dependent induction by symbiont of host innate immune response	biological_process	12	1	351	7	34799	0.0685103
GO:0035174	histone serine kinase activity	molecular_function	9	1	351	7	34799	0.0685103
GO:0009940	amino-terminal vacuolar sorting propeptide binding	molecular_function	8	1	351	7	34799	0.0685103
GO:0004360	glutamine-fructose-6-phosphate transaminase (isomerizing) activity	molecular_function	8	1	351	7	34799	0.0685103
GO:0016246	RNA interference	biological_process	11	1	351	7	34799	0.0685103
GO:0016471	vacuolar proton-transporting V-type ATPase complex	cellular_component	7	1	351	7	34799	0.0685103
GO:0015103	inorganic anion transmembrane transporter activity	molecular_function	7	1	351	7	34799	0.0685103
GO:0051233	spindle midzone	cellular_component	6	1	351	7	34799	0.0685103
GO:0010209	vacuolar sorting signal binding	molecular_function	7	1	351	7	34799	0.0685103
GO:1990937	xylan acetylation	biological_process	7	1	351	7	34799	0.0685103
GO:0003729	mRNA binding	molecular_function	7	9	351	500	34799	0.0685233
GO:0003333	amino acid transmembrane transport	biological_process	11	3	351	95	34799	0.0715932
GO:0006520	cellular amino acid metabolic process	biological_process	8	2	351	44	34799	0.0727573
GO:0004402	histone acetyltransferase activity	molecular_function	11	2	351	44	34799	0.0727573
GO:0009611	response to wounding	biological_process	5	6	351	290	34799	0.0747157
GO:0016607	nuclear speck	cellular_component	8	3	351	97	34799	0.0751764
GO:0009626	plant-type hypersensitive response	biological_process	6	3	351	98	34799	0.0769973
GO:0016301	kinase activity	molecular_function	6	16	351	1069	34799	0.0771907
GO:0016021	integral component of membrane	cellular_component	5	52	351	4236	34799	0.0777498
GO:0000304	response to singlet oxygen	biological_process	7	1	351	8	34799	0.0779076
GO:0045815	positive regulation of gene expression, epigenetic	biological_process	9	1	351	8	34799	0.0779076
GO:0016131	brassinosteroid metabolic process	biological_process	8	1	351	8	34799	0.0779076
GO:0032266	phosphatidylinositol-3-phosphate binding	molecular_function	8	1	351	8	34799	0.0779076
GO:1902456	regulation of stomatal opening	biological_process	7	1	351	8	34799	0.0779076
GO:0009226	nucleotide-sugar biosynthetic process	biological_process	9	1	351	8	34799	0.0779076
GO:0019752	carboxylic acid metabolic process	biological_process	7	1	351	8	34799	0.0779076
GO:0103073	anandamide amidohydrolase activity	molecular_function	7	1	351	8	34799	0.0779076
GO:0071034	CUT catabolic process	biological_process	11	1	351	8	34799	0.0779076
GO:0102077	oleamide hydrolase activity	molecular_function	7	1	351	8	34799	0.0779076
GO:0052541	plant-type cell wall cellulose metabolic process	biological_process	11	1	351	8	34799	0.0779076
GO:0097708	intracellular vesicle	cellular_component	6	1	351	8	34799	0.0779076
GO:0032454	histone demethylase activity (H3-K9 specific)	molecular_function	6	1	351	8	34799	0.0779076
GO:0051010	microtubule plus-end binding	molecular_function	8	1	351	8	34799	0.0779076
GO:0070291	N-acylethanolamine metabolic process	biological_process	7	1	351	8	34799	0.0779076
GO:0018315	molybdenum incorporation into molybdenum-molybdopterin complex	biological_process	10	1	351	8	34799	0.0779076
GO:0004353	glutamate dehydrogenase [NAD(P)+] activity	molecular_function	7	1	351	8	34799	0.0779076
GO:0047412	N-(long-chain-acyl)ethanolamine deacylase activity	molecular_function	7	1	351	8	34799	0.0779076
GO:1901141	regulation of lignin biosynthetic process	biological_process	8	1	351	8	34799	0.0779076
GO:0000291	nuclear-transcribed mRNA catabolic process, exonucleolytic	biological_process	12	1	351	8	34799	0.0779076
GO:0005457	GDP-fucose transmembrane transporter activity	molecular_function	8	1	351	8	34799	0.0779076
GO:0048194	Golgi vesicle budding	biological_process	8	1	351	8	34799	0.0779076
GO:0060211	regulation of nuclear-transcribed mRNA poly(A) tail shortening	biological_process	10	1	351	8	34799	0.0779076
GO:0009832	plant-type cell wall biogenesis	biological_process	6	3	351	99	34799	0.0788374
GO:0015171	amino acid transmembrane transporter activity	molecular_function	7	3	351	99	34799	0.0788374
GO:0009294	DNA mediated transformation	biological_process	6	2	351	47	34799	0.0815434
GO:0051453	regulation of intracellular pH	biological_process	12	2	351	47	34799	0.0815434
GO:0003777	microtubule motor activity	molecular_function	10	3	351	101	34799	0.0825749
GO:0005794	Golgi apparatus	cellular_component	6	22	351	1586	34799	0.0830932
GO:0045892	negative regulation of transcription, DNA-templated	biological_process	9	5	351	229	34799	0.0832326
GO:0010268	brassinosteroid homeostasis	biological_process	8	2	351	48	34799	0.0845415
GO:0005992	trehalose biosynthetic process	biological_process	9	2	351	48	34799	0.0845415
GO:0006777	Mo-molybdopterin cofactor biosynthetic process	biological_process	8	1	351	9	34799	0.0872105
GO:0004198	calcium-dependent cysteine-type endopeptidase activity	molecular_function	9	1	351	9	34799	0.0872105
GO:0043928	exonucleolytic nuclear-transcribed mRNA catabolic process involved in deadenylation-dependent decay	biological_process	13	1	351	9	34799	0.0872105
GO:0008409	5'-3' exonuclease activity	molecular_function	8	1	351	9	34799	0.0872105
GO:0070072	vacuolar proton-transporting V-type ATPase complex assembly	biological_process	10	1	351	9	34799	0.0872105
GO:0071108	protein K48-linked deubiquitination	biological_process	10	1	351	9	34799	0.0872105
GO:0006047	UDP-N-acetylglucosamine metabolic process	biological_process	7	1	351	9	34799	0.0872105
GO:0046907	intracellular transport	biological_process	6	1	351	9	34799	0.0872105
GO:0000467	exonucleolytic trimming to generate mature 3'-end of 5.8S rRNA from tricistronic rRNA transcript (SSU-rRNA, 5.8S rRNA, LSU-rRNA)	biological_process	12	1	351	9	34799	0.0872105
GO:0010317	pyrophosphate-dependent phosphofructokinase complex, alpha-subunit complex	cellular_component	4	1	351	9	34799	0.0872105
GO:0030628	pre-mRNA 3'-splice site binding	molecular_function	8	1	351	9	34799	0.0872105
GO:0032000	positive regulation of fatty acid beta-oxidation	biological_process	9	1	351	9	34799	0.0872105
GO:0010050	vegetative phase change	biological_process	5	1	351	9	34799	0.0872105
GO:0052544	defense response by callose deposition in cell wall	biological_process	7	1	351	9	34799	0.0872105
GO:0042981	regulation of apoptotic process	biological_process	8	1	351	9	34799	0.0872105
GO:0010508	positive regulation of autophagy	biological_process	9	1	351	9	34799	0.0872105
GO:0005844	polysome	cellular_component	5	1	351	9	34799	0.0872105
GO:0071038	nuclear polyadenylation-dependent tRNA catabolic process	biological_process	12	1	351	9	34799	0.0872105
GO:0003747	translation release factor activity	molecular_function	9	1	351	9	34799	0.0872105
GO:2000011	regulation of adaxial/abaxial pattern formation	biological_process	7	1	351	9	34799	0.0872105
GO:0005770	late endosome	cellular_component	8	2	351	49	34799	0.0875726
GO:0006012	galactose metabolic process	biological_process	8	2	351	50	34799	0.0906358
GO:0006629	lipid metabolic process	biological_process	5	4	351	168	34799	0.0909116
GO:0050660	flavin adenine dinucleotide binding	molecular_function	6	3	351	106	34799	0.0922429
GO:0005871	kinesin complex	cellular_component	5	3	351	108	34799	0.0962357
GO:0007018	microtubule-based movement	biological_process	5	3	351	108	34799	0.0962357
GO:0010248	establishment or maintenance of transmembrane electrochemical gradient	biological_process	8	1	351	10	34799	0.0964197
GO:0071051	polyadenylation-dependent snoRNA 3'-end processing	biological_process	13	1	351	10	34799	0.0964197
GO:0010440	stomatal lineage progression	biological_process	5	1	351	10	34799	0.0964197
GO:0031298	replication fork protection complex	cellular_component	4	1	351	10	34799	0.0964197
GO:0033383	geranyl diphosphate metabolic process	biological_process	8	1	351	10	34799	0.0964197
GO:0000123	histone acetyltransferase complex	cellular_component	6	1	351	10	34799	0.0964197
GO:0046654	tetrahydrofolate biosynthetic process	biological_process	8	1	351	10	34799	0.0964197
GO:0048571	long-day photoperiodism	biological_process	8	1	351	10	34799	0.0964197
GO:0000338	protein deneddylation	biological_process	9	1	351	10	34799	0.0964197
GO:0009688	abscisic acid biosynthetic process	biological_process	11	1	351	10	34799	0.0964197
GO:0006497	protein lipidation	biological_process	9	1	351	10	34799	0.0964197
GO:0048439	flower morphogenesis	biological_process	5	1	351	10	34799	0.0964197
GO:0052576	carbohydrate storage	biological_process	6	1	351	10	34799	0.0964197
GO:0050832	defense response to fungus	biological_process	8	5	351	242	34799	0.0993473
GO:0017025	TBP-class protein binding	molecular_function	7	2	351	53	34799	0.100008
GO:0004713	protein tyrosine kinase activity	molecular_function	8	2	351	53	34799	0.100008
GO:0009631	cold acclimation	biological_process	6	2	351	53	34799	0.100008
GO:0009860	pollen tube growth	biological_process	8	3	351	110	34799	0.100298
GO:0009825	multidimensional cell growth	biological_process	5	2	351	54	34799	0.10319
GO:0070370	cellular heat acclimation	biological_process	7	1	351	11	34799	0.105536
GO:0003724	RNA helicase activity	molecular_function	10	1	351	11	34799	0.105536
GO:0016297	acyl-[acyl-carrier-protein] hydrolase activity	molecular_function	8	1	351	11	34799	0.105536
GO:0010337	regulation of salicylic acid metabolic process	biological_process	8	1	351	11	34799	0.105536
GO:0005816	spindle pole body	cellular_component	7	1	351	11	34799	0.105536
GO:0036092	phosphatidylinositol-3-phosphate biosynthetic process	biological_process	11	1	351	11	34799	0.105536
GO:0034975	protein folding in endoplasmic reticulum	biological_process	5	1	351	11	34799	0.105536
GO:0008283	cell proliferation	biological_process	3	2	351	55	34799	0.1064
GO:0005789	endoplasmic reticulum membrane	cellular_component	5	8	351	473	34799	0.108046
GO:0042742	defense response to bacterium	biological_process	8	6	351	325	34799	0.112499
GO:0009678	hydrogen-translocating pyrophosphatase activity	molecular_function	8	1	351	12	34799	0.114561
GO:0051117	ATPase binding	molecular_function	6	1	351	12	34799	0.114561
GO:0008453	alanine-glyoxylate transaminase activity	molecular_function	7	1	351	12	34799	0.114561
GO:0089701	U2AF	cellular_component	4	1	351	12	34799	0.114561
GO:0080025	phosphatidylinositol-3,5-bisphosphate binding	molecular_function	9	1	351	12	34799	0.114561
GO:2000014	regulation of endosperm development	biological_process	9	1	351	12	34799	0.114561
GO:0048507	meristem development	biological_process	6	1	351	12	34799	0.114561
GO:0032465	regulation of cytokinesis	biological_process	8	1	351	12	34799	0.114561
GO:0009624	response to nematode	biological_process	7	2	351	58	34799	0.116185
GO:0010015	root morphogenesis	biological_process	6	1	351	13	34799	0.123495
GO:0045491	xylan metabolic process	biological_process	10	1	351	13	34799	0.123495
GO:2000024	regulation of leaf development	biological_process	8	1	351	13	34799	0.123495
GO:0047334	diphosphate-fructose-6-phosphate 1-phosphotransferase activity	molecular_function	8	1	351	13	34799	0.123495
GO:0102391	decanoate-CoA ligase activity	molecular_function	9	1	351	13	34799	0.123495
GO:0072546	ER membrane protein complex	cellular_component	7	1	351	13	34799	0.123495
GO:0030151	molybdenum ion binding	molecular_function	8	1	351	13	34799	0.123495
GO:0019912	cyclin-dependent protein kinase activating kinase activity	molecular_function	8	1	351	13	34799	0.123495
GO:0042578	phosphoric ester hydrolase activity	molecular_function	6	1	351	13	34799	0.123495
GO:0007052	mitotic spindle organization	biological_process	9	1	351	13	34799	0.123495
GO:0006875	cellular metal ion homeostasis	biological_process	10	1	351	13	34799	0.123495
GO:0006623	protein targeting to vacuole	biological_process	12	2	351	61	34799	0.126187
GO:0009736	cytokinin-activated signaling pathway	biological_process	6	2	351	62	34799	0.129565
GO:0048586	regulation of long-day photoperiodism, flowering	biological_process	9	1	351	14	34799	0.132339
GO:0016591	DNA-directed RNA polymerase II, holoenzyme	cellular_component	7	1	351	14	34799	0.132339
GO:0015786	UDP-glucose transmembrane transport	biological_process	9	1	351	14	34799	0.132339
GO:0034497	protein localization to phagophore assembly site	biological_process	7	1	351	14	34799	0.132339
GO:0009098	leucine biosynthetic process	biological_process	11	1	351	14	34799	0.132339
GO:0019829	cation-transporting ATPase activity	molecular_function	8	1	351	14	34799	0.132339
GO:0048285	organelle fission	biological_process	6	1	351	14	34799	0.132339
GO:0046873	metal ion transmembrane transporter activity	molecular_function	8	1	351	14	34799	0.132339
GO:0006102	isocitrate metabolic process	biological_process	9	1	351	14	34799	0.132339
GO:0001708	cell fate specification	biological_process	5	1	351	14	34799	0.132339
GO:0007166	cell surface receptor signaling pathway	biological_process	5	6	351	341	34799	0.132477
GO:0051539	4 iron, 4 sulfur cluster binding	molecular_function	6	2	351	63	34799	0.132964
GO:0004675	transmembrane receptor protein serine/threonine kinase activity	molecular_function	9	4	351	195	34799	0.135494
GO:0007169	transmembrane receptor protein tyrosine kinase signaling pathway	biological_process	7	5	351	268	34799	0.135829
GO:0048767	root hair elongation	biological_process	6	2	351	64	34799	0.136383
GO:0004806	triglyceride lipase activity	molecular_function	7	2	351	64	34799	0.136383
GO:0033320	UDP-D-xylose biosynthetic process	biological_process	10	1	351	15	34799	0.141095
GO:0042651	thylakoid membrane	cellular_component	5	1	351	15	34799	0.141095
GO:0071333	cellular response to glucose stimulus	biological_process	10	1	351	15	34799	0.141095
GO:0048768	root hair cell tip growth	biological_process	8	1	351	15	34799	0.141095
GO:0042127	regulation of cell proliferation	biological_process	6	1	351	15	34799	0.141095
GO:0034427	nuclear-transcribed mRNA catabolic process, exonucleolytic, 3'-5'	biological_process	13	1	351	15	34799	0.141095
GO:0042732	D-xylose metabolic process	biological_process	8	1	351	15	34799	0.141095
GO:0034475	U4 snRNA 3'-end processing	biological_process	13	1	351	15	34799	0.141095
GO:0045053	protein retention in Golgi apparatus	biological_process	7	1	351	15	34799	0.141095
GO:0019305	dTDP-rhamnose biosynthetic process	biological_process	10	1	351	15	34799	0.141095
GO:0006914	autophagy	biological_process	6	1	351	15	34799	0.141095
GO:0018401	peptidyl-proline hydroxylation to 4-hydroxy-L-proline	biological_process	7	1	351	15	34799	0.141095
GO:0000285	1-phosphatidylinositol-3-phosphate 5-kinase activity	molecular_function	8	1	351	15	34799	0.141095
GO:0002213	defense response to insect	biological_process	7	1	351	15	34799	0.141095
GO:0004467	long-chain fatty acid-CoA ligase activity	molecular_function	8	1	351	15	34799	0.141095
GO:0006646	phosphatidylethanolamine biosynthetic process	biological_process	10	1	351	15	34799	0.141095
GO:0000049	tRNA binding	molecular_function	7	1	351	15	34799	0.141095
GO:0016491	oxidoreductase activity	molecular_function	4	6	351	349	34799	0.14306
GO:0051707	response to other organism	biological_process	6	2	351	66	34799	0.143279
GO:0071035	nuclear polyadenylation-dependent rRNA catabolic process	biological_process	12	1	351	16	34799	0.149762
GO:0004652	polynucleotide adenylyltransferase activity	molecular_function	8	1	351	16	34799	0.149762
GO:0006955	immune response	biological_process	4	1	351	16	34799	0.149762
GO:0043966	histone H3 acetylation	biological_process	11	1	351	16	34799	0.149762
GO:0006376	mRNA splice site selection	biological_process	9	1	351	16	34799	0.149762
GO:0030015	CCR4-NOT core complex	cellular_component	4	1	351	16	34799	0.149762
GO:0090351	seedling development	biological_process	5	1	351	16	34799	0.149762
GO:0031490	chromatin DNA binding	molecular_function	7	1	351	16	34799	0.149762
GO:0004012	phospholipid-translocating ATPase activity	molecular_function	6	1	351	16	34799	0.149762
GO:0016459	myosin complex	cellular_component	4	1	351	16	34799	0.149762
GO:0006097	glyoxylate cycle	biological_process	7	1	351	16	34799	0.149762
GO:0016706	oxidoreductase activity, acting on paired donors, with incorporation or reduction of molecular oxygen, 2-oxoglutarate as one donor, and incorporation of one atom each of oxygen into both donors	molecular_function	6	1	351	16	34799	0.149762
GO:0008460	dTDP-glucose 4,6-dehydratase activity	molecular_function	7	1	351	16	34799	0.149762
GO:0015292	uniporter activity	molecular_function	7	1	351	16	34799	0.149762
GO:0010087	phloem or xylem histogenesis	biological_process	6	2	351	68	34799	0.150247
GO:0009055	electron transfer activity	molecular_function	5	3	351	134	34799	0.153846
GO:0004693	cyclin-dependent protein serine/threonine kinase activity	molecular_function	9	2	351	70	34799	0.15728
GO:0071421	manganese ion transmembrane transport	biological_process	11	1	351	17	34799	0.158341
GO:0070940	dephosphorylation of RNA polymerase II C-terminal domain	biological_process	10	1	351	17	34799	0.158341
GO:0000407	phagophore assembly site	cellular_component	6	1	351	17	34799	0.158341
GO:0016298	lipase activity	molecular_function	6	2	351	71	34799	0.16082
GO:0048467	gynoecium development	biological_process	6	1	351	18	34799	0.166835
GO:0035196	production of miRNAs involved in gene silencing by miRNA	biological_process	12	1	351	18	34799	0.166835
GO:0007035	vacuolar acidification	biological_process	13	1	351	18	34799	0.166835
GO:0009718	anthocyanin-containing compound biosynthetic process	biological_process	7	1	351	18	34799	0.166835
GO:0046777	protein autophosphorylation	biological_process	10	5	351	291	34799	0.172329
GO:0006396	RNA processing	biological_process	9	2	351	75	34799	0.175118
GO:0048040	UDP-glucuronate decarboxylase activity	molecular_function	7	1	351	19	34799	0.175243
GO:0010264	myo-inositol hexakisphosphate biosynthetic process	biological_process	9	1	351	19	34799	0.175243
GO:0070403	NAD+ binding	molecular_function	6	1	351	19	34799	0.175243
GO:0009698	phenylpropanoid metabolic process	biological_process	6	1	351	19	34799	0.175243
GO:0004430	1-phosphatidylinositol 4-kinase activity	molecular_function	8	1	351	19	34799	0.175243
GO:0042393	histone binding	molecular_function	5	2	351	76	34799	0.178724
GO:0005545	1-phosphatidylinositol binding	molecular_function	7	1	351	20	34799	0.183567
GO:0080116	glucuronoxylan glucuronosyltransferase activity	molecular_function	8	1	351	20	34799	0.183567
GO:0031087	deadenylation-independent decapping of nuclear-transcribed mRNA	biological_process	9	1	351	20	34799	0.183567
GO:0005516	calmodulin binding	molecular_function	5	5	351	301	34799	0.18927
GO:0030001	metal ion transport	biological_process	8	3	351	149	34799	0.190966
GO:0004004	ATP-dependent RNA helicase activity	molecular_function	11	3	351	149	34799	0.190966
GO:0009932	cell tip growth	biological_process	8	1	351	21	34799	0.191806
GO:2000762	regulation of phenylpropanoid metabolic process	biological_process	7	1	351	21	34799	0.191806
GO:0006333	chromatin assembly or disassembly	biological_process	6	1	351	21	34799	0.191806
GO:0008420	CTD phosphatase activity	molecular_function	10	1	351	21	34799	0.191806
GO:0008889	glycerophosphodiester phosphodiesterase activity	molecular_function	8	1	351	21	34799	0.191806
GO:0008198	ferrous iron binding	molecular_function	9	1	351	21	34799	0.191806
GO:0005384	manganese ion transmembrane transporter activity	molecular_function	10	1	351	21	34799	0.191806
GO:0004674	protein serine/threonine kinase activity	molecular_function	8	19	351	1516	34799	0.196078
GO:0009627	systemic acquired resistance	biological_process	7	1	351	22	34799	0.199963
GO:0006349	regulation of gene expression by genetic imprinting	biological_process	9	1	351	22	34799	0.199963
GO:0008514	organic anion transmembrane transporter activity	molecular_function	7	1	351	22	34799	0.199963
GO:0006265	DNA topological change	biological_process	8	1	351	22	34799	0.199963
GO:0004743	pyruvate kinase activity	molecular_function	7	1	351	22	34799	0.199963
GO:0030497	fatty acid elongation	biological_process	11	1	351	22	34799	0.199963
GO:0045814	negative regulation of gene expression, epigenetic	biological_process	9	1	351	22	34799	0.199963
GO:0010334	sesquiterpene synthase activity	molecular_function	8	1	351	22	34799	0.199963
GO:0016413	O-acetyltransferase activity	molecular_function	8	2	351	84	34799	0.207932
GO:0001558	regulation of cell growth	biological_process	6	1	351	23	34799	0.208038
GO:0019941	modification-dependent protein catabolic process	biological_process	9	1	351	23	34799	0.208038
GO:0000177	cytoplasmic exosome (RNase complex)	cellular_component	6	1	351	23	34799	0.208038
GO:0048268	clathrin coat assembly	biological_process	8	1	351	23	34799	0.208038
GO:0047617	acyl-CoA hydrolase activity	molecular_function	8	1	351	23	34799	0.208038
GO:0010026	trichome differentiation	biological_process	6	1	351	23	34799	0.208038
GO:0030955	potassium ion binding	molecular_function	8	1	351	23	34799	0.208038
GO:0030665	clathrin-coated vesicle membrane	cellular_component	8	1	351	23	34799	0.208038
GO:0003676	nucleic acid binding	molecular_function	5	6	351	394	34799	0.209099
GO:0008234	cysteine-type peptidase activity	molecular_function	7	1	351	24	34799	0.216031
GO:0004427	inorganic diphosphatase activity	molecular_function	8	1	351	24	34799	0.216031
GO:0009378	four-way junction helicase activity	molecular_function	11	1	351	24	34799	0.216031
GO:0009933	meristem structural organization	biological_process	5	1	351	24	34799	0.216031
GO:0009793	embryo development ending in seed dormancy	biological_process	5	7	351	486	34799	0.221712
GO:0009931	calcium-dependent protein serine/threonine kinase activity	molecular_function	9	2	351	88	34799	0.222719
GO:0004683	calmodulin-dependent protein kinase activity	molecular_function	9	2	351	88	34799	0.222719
GO:0005576	extracellular region	cellular_component	3	19	351	1551	34799	0.223535
GO:0008284	positive regulation of cell proliferation	biological_process	7	1	351	25	34799	0.223944
GO:0008195	phosphatidate phosphatase activity	molecular_function	8	1	351	25	34799	0.223944
GO:0009861	jasmonic acid and ethylene-dependent systemic resistance	biological_process	6	1	351	25	34799	0.223944
GO:0009934	regulation of meristem structural organization	biological_process	7	1	351	25	34799	0.223944
GO:0030170	pyridoxal phosphate binding	molecular_function	6	3	351	162	34799	0.22475
GO:0046872	metal ion binding	molecular_function	6	21	351	1737	34799	0.226276
GO:0005355	glucose transmembrane transporter activity	molecular_function	9	2	351	90	34799	0.230143
GO:0046323	glucose import	biological_process	12	2	351	90	34799	0.230143
GO:0016831	carboxy-lyase activity	molecular_function	6	1	351	26	34799	0.231777
GO:0000036	acyl carrier activity	molecular_function	7	1	351	26	34799	0.231777
GO:0003824	catalytic activity	molecular_function	3	5	351	328	34799	0.237682
GO:0043140	ATP-dependent 3'-5' DNA helicase activity	molecular_function	12	1	351	27	34799	0.239532
GO:0007031	peroxisome organization	biological_process	6	1	351	27	34799	0.239532
GO:0015020	glucuronosyltransferase activity	molecular_function	7	1	351	27	34799	0.239532
GO:0010105	negative regulation of ethylene-activated signaling pathway	biological_process	11	1	351	27	34799	0.239532
GO:0005876	spindle microtubule	cellular_component	8	1	351	27	34799	0.239532
GO:0006402	mRNA catabolic process	biological_process	10	1	351	28	34799	0.247208
GO:0009910	negative regulation of flower development	biological_process	9	1	351	28	34799	0.247208
GO:0003825	alpha,alpha-trehalose-phosphate synthase (UDP-forming) activity	molecular_function	8	1	351	28	34799	0.247208
GO:0006446	regulation of translational initiation	biological_process	10	1	351	28	34799	0.247208
GO:0070413	trehalose metabolism in response to stress	biological_process	9	1	351	28	34799	0.247208
GO:0006807	nitrogen compound metabolic process	biological_process	4	1	351	28	34799	0.247208
GO:0042802	identical protein binding	molecular_function	5	4	351	251	34799	0.248334
GO:0000288	nuclear-transcribed mRNA catabolic process, deadenylation-dependent decay	biological_process	12	1	351	29	34799	0.254807
GO:0006071	glycerol metabolic process	biological_process	8	1	351	29	34799	0.254807
GO:0009908	flower development	biological_process	6	4	351	254	34799	0.254908
GO:0009739	response to gibberellin	biological_process	6	2	351	97	34799	0.256232
GO:0005737	cytoplasm	cellular_component	5	58	351	5278	34799	0.258593
GO:0009834	plant-type secondary cell wall biogenesis	biological_process	7	2	351	98	34799	0.259966
GO:0008270	zinc ion binding	molecular_function	8	12	351	956	34799	0.260542
GO:0016925	protein sumoylation	biological_process	11	1	351	30	34799	0.26233
GO:0003872	6-phosphofructokinase activity	molecular_function	8	1	351	30	34799	0.26233
GO:0031461	cullin-RING ubiquitin ligase complex	cellular_component	6	1	351	30	34799	0.26233
GO:0004040	amidase activity	molecular_function	7	1	351	30	34799	0.26233
GO:0006413	translational initiation	biological_process	5	2	351	100	34799	0.267435
GO:0016308	1-phosphatidylinositol-4-phosphate 5-kinase activity	molecular_function	8	1	351	31	34799	0.269777
GO:0004725	protein tyrosine phosphatase activity	molecular_function	9	1	351	31	34799	0.269777
GO:0090332	stomatal closure	biological_process	5	1	351	31	34799	0.269777
GO:0000176	nuclear exosome (RNase complex)	cellular_component	6	1	351	31	34799	0.269777
GO:0006378	mRNA polyadenylation	biological_process	12	1	351	31	34799	0.269777
GO:0055072	iron ion homeostasis	biological_process	11	1	351	31	34799	0.269777
GO:0010494	cytoplasmic stress granule	cellular_component	8	1	351	31	34799	0.269777
GO:0009826	unidimensional cell growth	biological_process	7	3	351	180	34799	0.273161
GO:0030246	carbohydrate binding	molecular_function	4	3	351	182	34799	0.278617
GO:0004527	exonuclease activity	molecular_function	7	1	351	33	34799	0.284447
GO:0005515	protein binding	molecular_function	4	44	351	3995	34799	0.289725
GO:0046961	proton-transporting ATPase activity, rotational mechanism	molecular_function	10	1	351	34	34799	0.291671
GO:0007346	regulation of mitotic cell cycle	biological_process	7	1	351	34	34799	0.291671
GO:0006896	Golgi to vacuole transport	biological_process	9	1	351	34	34799	0.291671
GO:0017119	Golgi transport complex	cellular_component	7	1	351	34	34799	0.291671
GO:0048765	root hair cell differentiation	biological_process	8	1	351	34	34799	0.291671
GO:0046982	protein heterodimerization activity	molecular_function	6	2	351	107	34799	0.293552
GO:0005622	intracellular	cellular_component	4	6	351	445	34799	0.29408
GO:0005681	spliceosomal complex	cellular_component	6	2	351	108	34799	0.297275
GO:0071004	U2-type prespliceosome	cellular_component	8	1	351	35	34799	0.298822
GO:0045036	protein targeting to chloroplast	biological_process	12	1	351	35	34799	0.298822
GO:0005634	nucleus	cellular_component	6	105	351	9928	34799	0.300087
GO:0006020	inositol metabolic process	biological_process	7	1	351	36	34799	0.305902
GO:0016740	transferase activity	molecular_function	4	4	351	279	34799	0.310818
GO:0048364	root development	biological_process	6	3	351	194	34799	0.311524
GO:0003743	translation initiation factor activity	molecular_function	8	2	351	112	34799	0.312133
GO:0017148	negative regulation of translation	biological_process	10	1	351	37	34799	0.31291
GO:0015986	ATP synthesis coupled proton transport	biological_process	13	1	351	37	34799	0.31291
GO:0005905	clathrin-coated pit	cellular_component	4	1	351	37	34799	0.31291
GO:0045037	protein import into chloroplast stroma	biological_process	11	1	351	37	34799	0.31291
GO:0000139	Golgi membrane	cellular_component	7	6	351	456	34799	0.313318
GO:0080167	response to karrikin	biological_process	5	2	351	113	34799	0.315838
GO:0008094	DNA-dependent ATPase activity	molecular_function	11	1	351	38	34799	0.319848
GO:0006002	fructose 6-phosphate metabolic process	biological_process	7	1	351	38	34799	0.319848
GO:0006458	'de novo' protein folding	biological_process	5	1	351	38	34799	0.319848
GO:0006289	nucleotide-excision repair	biological_process	9	1	351	38	34799	0.319848
GO:0009903	chloroplast avoidance movement	biological_process	9	1	351	38	34799	0.319848
GO:0008654	phospholipid biosynthetic process	biological_process	8	1	351	38	34799	0.319848
GO:0043622	cortical microtubule organization	biological_process	8	1	351	39	34799	0.326716
GO:0005982	starch metabolic process	biological_process	9	1	351	39	34799	0.326716
GO:0010501	RNA secondary structure unwinding	biological_process	9	2	351	116	34799	0.326924
GO:0098656	anion transmembrane transport	biological_process	8	1	351	40	34799	0.333515
GO:0010417	glucuronoxylan biosynthetic process	biological_process	12	1	351	40	34799	0.333515
GO:0009863	salicylic acid mediated signaling pathway	biological_process	5	1	351	40	34799	0.333515
GO:0030036	actin cytoskeleton organization	biological_process	7	1	351	40	34799	0.333515
GO:0006897	endocytosis	biological_process	7	2	351	118	34799	0.334289
GO:0019901	protein kinase binding	molecular_function	7	1	351	41	34799	0.340245
GO:0016132	brassinosteroid biosynthetic process	biological_process	9	1	351	41	34799	0.340245
GO:0005351	carbohydrate:proton symporter activity	molecular_function	7	2	351	120	34799	0.341629
GO:0006468	protein phosphorylation	biological_process	9	15	351	1308	34799	0.342642
GO:0051213	dioxygenase activity	molecular_function	5	2	351	121	34799	0.34529
GO:0042939	tripeptide transport	biological_process	10	1	351	42	34799	0.346907
GO:0042937	tripeptide transmembrane transporter activity	molecular_function	8	1	351	42	34799	0.346907
GO:0031338	regulation of vesicle fusion	biological_process	8	1	351	42	34799	0.346907
GO:0009630	gravitropism	biological_process	6	1	351	42	34799	0.346907
GO:0009532	plastid stroma	cellular_component	7	1	351	43	34799	0.353503
GO:0000266	mitochondrial fission	biological_process	7	1	351	43	34799	0.353503
GO:0005685	U1 snRNP	cellular_component	8	1	351	44	34799	0.360032
GO:0090630	activation of GTPase activity	biological_process	9	1	351	44	34799	0.360032
GO:0016757	transferase activity, transferring glycosyl groups	molecular_function	5	7	351	578	34799	0.366025
GO:0007059	chromosome segregation	biological_process	4	1	351	45	34799	0.366495
GO:0005543	phospholipid binding	molecular_function	5	1	351	45	34799	0.366495
GO:0006857	oligopeptide transport	biological_process	9	2	351	128	34799	0.370718
GO:0004672	protein kinase activity	molecular_function	7	5	351	397	34799	0.372005
GO:0051301	cell division	biological_process	4	4	351	306	34799	0.372304
GO:0030136	clathrin-coated vesicle	cellular_component	8	1	351	46	34799	0.372893
GO:0004439	phosphatidylinositol-4,5-bisphosphate 5-phosphatase activity	molecular_function	10	1	351	46	34799	0.372893
GO:0009306	protein secretion	biological_process	10	1	351	46	34799	0.372893
GO:0016592	mediator complex	cellular_component	4	1	351	46	34799	0.372893
GO:0042026	protein refolding	biological_process	5	1	351	46	34799	0.372893
GO:0016926	protein desumoylation	biological_process	11	1	351	46	34799	0.372893
GO:0015095	magnesium ion transmembrane transporter activity	molecular_function	9	1	351	46	34799	0.372893
GO:0010053	root epidermal cell differentiation	biological_process	7	1	351	46	34799	0.372893
GO:0005509	calcium ion binding	molecular_function	7	4	351	309	34799	0.379137
GO:0009505	plant-type cell wall	cellular_component	6	5	351	402	34799	0.381964
GO:0009409	response to cold	biological_process	5	5	351	403	34799	0.383955
GO:0010154	fruit development	biological_process	6	1	351	48	34799	0.385497
GO:0002229	defense response to oomycetes	biological_process	8	1	351	48	34799	0.385497
GO:0031225	anchored component of membrane	cellular_component	5	2	351	133	34799	0.388639
GO:0007165	signal transduction	biological_process	4	5	351	408	34799	0.393907
GO:0004842	ubiquitin-protein transferase activity	molecular_function	6	6	351	502	34799	0.395287
GO:0046914	transition metal ion binding	molecular_function	7	2	351	135	34799	0.395744
GO:0046916	cellular transition metal ion homeostasis	biological_process	11	2	351	135	34799	0.395744
GO:0012505	endomembrane system	cellular_component	4	3	351	225	34799	0.396434
GO:0009791	post-embryonic development	biological_process	4	1	351	50	34799	0.397847
GO:0031965	nuclear membrane	cellular_component	5	1	351	50	34799	0.397847
GO:0006032	chitin catabolic process	biological_process	8	1	351	51	34799	0.40393
GO:0006635	fatty acid beta-oxidation	biological_process	11	1	351	51	34799	0.40393
GO:0030422	production of siRNA involved in RNA interference	biological_process	12	1	351	51	34799	0.40393
GO:0017137	Rab GTPase binding	molecular_function	9	1	351	51	34799	0.40393
GO:0000028	ribosomal small subunit assembly	biological_process	9	1	351	52	34799	0.409951
GO:0051087	chaperone binding	molecular_function	5	1	351	53	34799	0.415911
GO:0006260	DNA replication	biological_process	8	1	351	53	34799	0.415911
GO:0006099	tricarboxylic acid cycle	biological_process	5	1	351	54	34799	0.421812
GO:0006096	glycolytic process	biological_process	10	2	351	144	34799	0.42723
GO:0009524	phragmoplast	cellular_component	6	2	351	144	34799	0.42723
GO:0050897	cobalt ion binding	molecular_function	8	1	351	55	34799	0.427653
GO:0048367	shoot system development	biological_process	6	1	351	55	34799	0.427653
GO:0016036	cellular response to phosphate starvation	biological_process	9	1	351	56	34799	0.433435
GO:0005694	chromosome	cellular_component	6	1	351	56	34799	0.433435
GO:0008219	cell death	biological_process	4	1	351	56	34799	0.433435
GO:0009738	abscisic acid-activated signaling pathway	biological_process	6	4	351	334	34799	0.43562
GO:0042147	retrograde transport, endosome to Golgi	biological_process	8	1	351	57	34799	0.439159
GO:0042938	dipeptide transport	biological_process	10	1	351	57	34799	0.439159
GO:0004553	hydrolase activity, hydrolyzing O-glycosyl compounds	molecular_function	6	3	351	241	34799	0.439278
GO:0035556	intracellular signal transduction	biological_process	5	4	351	338	34799	0.444541
GO:0016125	sterol metabolic process	biological_process	7	1	351	58	34799	0.444825
GO:0005778	peroxisomal membrane	cellular_component	8	1	351	58	34799	0.444825
GO:0009911	positive regulation of flower development	biological_process	9	1	351	59	34799	0.450434
GO:0030276	clathrin binding	molecular_function	5	1	351	60	34799	0.455987
GO:0004518	nuclease activity	molecular_function	6	1	351	60	34799	0.455987
GO:0010252	auxin homeostasis	biological_process	7	1	351	61	34799	0.461483
GO:0080008	Cul4-RING E3 ubiquitin ligase complex	cellular_component	7	2	351	155	34799	0.464509
GO:0031902	late endosome membrane	cellular_component	9	1	351	62	34799	0.466925
GO:0048510	regulation of timing of transition from vegetative to reproductive phase	biological_process	8	1	351	62	34799	0.466925
GO:0009615	response to virus	biological_process	7	1	351	62	34799	0.466925
GO:0006633	fatty acid biosynthetic process	biological_process	10	2	351	156	34799	0.467828
GO:0015079	potassium ion transmembrane transporter activity	molecular_function	9	1	351	63	34799	0.472311
GO:0003677	DNA binding	molecular_function	6	22	351	2116	34799	0.473075
GO:0042803	protein homodimerization activity	molecular_function	6	3	351	254	34799	0.473218
GO:0009658	chloroplast organization	biological_process	7	2	351	158	34799	0.474427
GO:0008061	chitin binding	molecular_function	5	1	351	64	34799	0.477643
GO:0019760	glucosinolate metabolic process	biological_process	8	1	351	64	34799	0.477643
GO:0016310	phosphorylation	biological_process	7	4	351	359	34799	0.49059
GO:0000151	ubiquitin ligase complex	cellular_component	5	1	351	68	34799	0.49844
GO:0008237	metallopeptidase activity	molecular_function	7	1	351	68	34799	0.49844
GO:0043565	sequence-specific DNA binding	molecular_function	7	10	351	957	34799	0.499535
GO:0003924	GTPase activity	molecular_function	9	3	351	265	34799	0.501189
GO:0005643	nuclear pore	cellular_component	4	1	351	69	34799	0.503509
GO:0006631	fatty acid metabolic process	biological_process	9	1	351	69	34799	0.503509
GO:0009744	response to sucrose	biological_process	8	1	351	69	34799	0.503509
GO:0005618	cell wall	cellular_component	5	7	351	665	34799	0.507465
GO:0016311	dephosphorylation	biological_process	7	1	351	70	34799	0.508527
GO:0004568	chitinase activity	molecular_function	7	1	351	71	34799	0.513494
GO:0009664	plant-type cell wall organization	biological_process	7	2	351	171	34799	0.516088
GO:0009707	chloroplast outer membrane	cellular_component	7	1	351	72	34799	0.518411
GO:0018105	peptidyl-serine phosphorylation	biological_process	10	2	351	172	34799	0.519201
GO:0000724	double-strand break repair via homologous recombination	biological_process	10	1	351	74	34799	0.528097
GO:0016709	oxidoreductase activity, acting on paired donors, with incorporation or reduction of molecular oxygen, NAD(P)H as one donor, and incorporation of one atom of oxygen	molecular_function	6	2	351	176	34799	0.53152
GO:0090406	pollen tube	cellular_component	6	1	351	75	34799	0.532867
GO:0009753	response to jasmonic acid	biological_process	6	2	351	182	34799	0.549591
GO:0016829	lyase activity	molecular_function	4	1	351	79	34799	0.551471
GO:0044550	secondary metabolite biosynthetic process	biological_process	5	2	351	184	34799	0.555505
GO:0044183	protein binding involved in protein folding	molecular_function	3	1	351	80	34799	0.556006
GO:0071554	cell wall organization or biogenesis	biological_process	4	1	351	80	34799	0.556006
GO:0005829	cytosol	cellular_component	6	31	351	3116	34799	0.559607
GO:0006417	regulation of translation	biological_process	9	1	351	81	34799	0.560494
GO:0005743	mitochondrial inner membrane	cellular_component	6	1	351	81	34799	0.560494
GO:0009058	biosynthetic process	biological_process	4	1	351	82	34799	0.564938
GO:0000398	mRNA splicing, via spliceosome	biological_process	13	2	351	188	34799	0.567168
GO:0016567	protein ubiquitination	biological_process	11	5	351	502	34799	0.572831
GO:0005856	cytoskeleton	cellular_component	6	1	351	84	34799	0.573691
GO:0006904	vesicle docking involved in exocytosis	biological_process	7	1	351	85	34799	0.578001
GO:0022857	transmembrane transporter activity	molecular_function	4	2	351	192	34799	0.578609
GO:0006470	protein dephosphorylation	biological_process	9	2	351	193	34799	0.581435
GO:0007049	cell cycle	biological_process	4	2	351	195	34799	0.587044
GO:0009644	response to high light intensity	biological_process	8	1	351	88	34799	0.590673
GO:0010224	response to UV-B	biological_process	8	1	351	88	34799	0.590673
GO:0003697	single-stranded DNA binding	molecular_function	7	1	351	91	34799	0.602966
GO:0040008	regulation of growth	biological_process	5	1	351	92	34799	0.606981
GO:0016791	phosphatase activity	molecular_function	7	1	351	93	34799	0.610956
GO:0009734	auxin-activated signaling pathway	biological_process	6	2	351	204	34799	0.611595
GO:0061077	chaperone-mediated protein folding	biological_process	5	1	351	95	34799	0.618785
GO:0008643	carbohydrate transport	biological_process	7	1	351	96	34799	0.622641
GO:0004721	phosphoprotein phosphatase activity	molecular_function	8	1	351	100	34799	0.637678
GO:0009706	chloroplast inner membrane	cellular_component	7	1	351	100	34799	0.637678
GO:0015031	protein transport	biological_process	9	3	351	328	34799	0.644816
GO:0016758	transferase activity, transferring hexosyl groups	molecular_function	6	1	351	102	34799	0.644972
GO:0009742	brassinosteroid mediated signaling pathway	biological_process	7	1	351	104	34799	0.652118
GO:0006888	ER to Golgi vesicle-mediated transport	biological_process	7	1	351	104	34799	0.652118
GO:0005215	transporter activity	molecular_function	3	3	351	337	34799	0.662774
GO:0015979	photosynthesis	biological_process	5	1	351	109	34799	0.669364
GO:0009737	response to abscisic acid	biological_process	6	5	351	563	34799	0.672925
GO:0004601	peroxidase activity	molecular_function	4	2	351	229	34799	0.673911
GO:0005802	trans-Golgi network	cellular_component	7	4	351	457	34799	0.678897
GO:0003779	actin binding	molecular_function	6	1	351	114	34799	0.685757
GO:0016192	vesicle-mediated transport	biological_process	6	2	351	243	34799	0.705126
GO:0003723	RNA binding	molecular_function	6	9	351	1022	34799	0.705681
GO:0031969	chloroplast membrane	cellular_component	6	1	351	121	34799	0.707355
GO:0008380	RNA splicing	biological_process	10	1	351	128	34799	0.727472
GO:0005874	microtubule	cellular_component	7	1	351	129	34799	0.730231
GO:0008017	microtubule binding	molecular_function	7	1	351	134	34799	0.743613
GO:0005525	GTP binding	molecular_function	8	2	351	265	34799	0.749123
GO:0005096	GTPase activator activity	molecular_function	6	1	351	138	34799	0.753841
GO:0010150	leaf senescence	biological_process	6	1	351	139	34799	0.756334
GO:0030247	polysaccharide binding	molecular_function	5	1	351	139	34799	0.756334
GO:0048366	leaf development	biological_process	7	1	351	140	34799	0.758802
GO:0000166	nucleotide binding	molecular_function	5	2	351	275	34799	0.767189
GO:0004190	aspartic-type endopeptidase activity	molecular_function	8	1	351	152	34799	0.786539
GO:0006486	protein glycosylation	biological_process	9	1	351	155	34799	0.792961
GO:0031625	ubiquitin protein ligase binding	molecular_function	7	1	351	157	34799	0.797135
GO:0010200	response to chitin	biological_process	7	1	351	164	34799	0.811095
GO:0046658	anchored component of plasma membrane	cellular_component	6	2	351	303	34799	0.811875
GO:0022627	cytosolic small ribosomal subunit	cellular_component	8	1	351	168	34799	0.818637
GO:0000287	magnesium ion binding	molecular_function	7	1	351	170	34799	0.822295
GO:0009705	plant-type vacuole membrane	cellular_component	8	1	351	173	34799	0.827644
GO:0004497	monooxygenase activity	molecular_function	5	1	351	173	34799	0.827644
GO:0006355	regulation of transcription, DNA-templated	biological_process	8	20	351	2380	34799	0.830516
GO:0006351	transcription, DNA-templated	biological_process	8	16	351	1947	34799	0.832769
GO:0009733	response to auxin	biological_process	6	2	351	325	34799	0.841455
GO:0030163	protein catabolic process	biological_process	7	1	351	182	34799	0.842748
GO:0009579	thylakoid	cellular_component	5	1	351	186	34799	0.849029
GO:0009735	response to cytokinin	biological_process	6	1	351	189	34799	0.853576
GO:0045893	positive regulation of transcription, DNA-templated	biological_process	9	2	351	339	34799	0.858021
GO:0016787	hydrolase activity	molecular_function	4	4	351	604	34799	0.860461
GO:0006281	DNA repair	biological_process	8	1	351	197	34799	0.865044
GO:0006810	transport	biological_process	5	1	351	198	34799	0.866413
GO:0009751	response to salicylic acid	biological_process	6	1	351	220	34799	0.893262
GO:0004519	endonuclease activity	molecular_function	7	1	351	229	34799	0.902628
GO:0016020	membrane	cellular_component	3	13	351	1757	34799	0.904651
GO:0061630	ubiquitin protein ligase activity	molecular_function	7	3	351	535	34799	0.907846
GO:0003700	DNA binding transcription factor activity	molecular_function	4	15	351	2055	34799	0.927586
GO:0006508	proteolysis	biological_process	7	2	351	426	34799	0.930048
GO:0006511	ubiquitin-dependent protein catabolic process	biological_process	10	1	351	264	34799	0.931886
GO:0009570	chloroplast stroma	cellular_component	8	4	351	717	34799	0.932506
GO:0005730	nucleolus	cellular_component	6	2	351	443	34799	0.939316
GO:0006412	translation	biological_process	8	2	351	455	34799	0.945144
GO:0043161	proteasome-mediated ubiquitin-dependent protein catabolic process	biological_process	11	2	351	457	34799	0.946062
GO:0006886	intracellular protein transport	biological_process	10	1	351	292	34799	0.948836
GO:0009941	chloroplast envelope	cellular_component	7	3	351	625	34799	0.952481
GO:0044212	transcription regulatory region DNA binding	molecular_function	7	2	351	497	34799	0.961626
GO:0071555	cell wall organization	biological_process	6	1	351	325	34799	0.963494
GO:0030154	cell differentiation	biological_process	5	1	351	398	34799	0.982719
GO:0006952	defense response	biological_process	5	4	351	926	34799	0.984694
GO:0003735	structural constituent of ribosome	molecular_function	4	2	351	608	34799	0.985443
GO:0009507	chloroplast	cellular_component	7	24	351	3574	34799	0.990009
GO:0005768	endosome	cellular_component	7	1	351	466	34799	0.991402
GO:0055114	oxidation-reduction process	biological_process	4	4	351	1024	34799	0.992727
GO:0005739	mitochondrion	cellular_component	6	13	351	2367	34799	0.995551
GO:0003674	molecular_function	molecular_function	2	19	351	3448	34799	0.999192
GO:0008150	biological_process	biological_process	2	21	351	3896	34799	0.999728

## Sheet: Cluster 1
GO_ID	GO_Term	GO_function	GO_class	S gene number	TS gene number	B gene number	TB gene number	pvalue
GO:0050832	defense response to fungus	biological_process	8	16	544	242	34799	1.59219e-06
GO:0009409	response to cold	biological_process	5	21	544	403	34799	1.92969e-06
GO:0015254	glycerol channel activity	molecular_function	7	8	544	61	34799	4.82063e-06
GO:0015250	water channel activity	molecular_function	7	8	544	61	34799	4.82063e-06
GO:0009992	cellular water homeostasis	biological_process	8	8	544	61	34799	4.82063e-06
GO:0005576	extracellular region	cellular_component	3	48	544	1551	34799	6.40408e-06
GO:0010508	positive regulation of autophagy	biological_process	9	4	544	9	34799	6.99314e-06
GO:0002237	response to molecule of bacterial origin	biological_process	6	6	544	33	34799	1.09854e-05
GO:0034220	ion transmembrane transport	biological_process	7	8	544	70	34799	1.36656e-05
GO:0005388	calcium-transporting ATPase activity	molecular_function	10	6	544	35	34799	1.56784e-05
GO:0004601	peroxidase activity	molecular_function	4	14	544	229	34799	1.71729e-05
GO:0009408	response to heat	biological_process	5	15	544	261	34799	1.8002e-05
GO:0004553	hydrolase activity, hydrolyzing O-glycosyl compounds	molecular_function	6	14	544	241	34799	3.02369e-05
GO:0009058	biosynthetic process	biological_process	4	8	544	82	34799	4.38052e-05
GO:0016798	hydrolase activity, acting on glycosyl bonds	molecular_function	5	7	544	64	34799	6.31272e-05
GO:0009664	plant-type cell wall organization	biological_process	7	11	544	171	34799	8.58677e-05
GO:0016762	xyloglucan:xyloglucosyl transferase activity	molecular_function	8	6	544	47	34799	8.8503e-05
GO:0042542	response to hydrogen peroxide	biological_process	7	8	544	95	34799	0.000125173
GO:0009506	plasmodesma	cellular_component	5	36	544	1189	34799	0.000143967
GO:0005773	vacuole	cellular_component	6	23	544	636	34799	0.00020423
GO:0010411	xyloglucan metabolic process	biological_process	9	6	544	55	34799	0.000215031
GO:0042744	hydrogen peroxide catabolic process	biological_process	8	8	544	105	34799	0.000250677
GO:0031347	regulation of defense response	biological_process	7	7	544	80	34799	0.000260469
GO:0010200	response to chitin	biological_process	7	10	544	164	34799	0.000275209
GO:0009612	response to mechanical stimulus	biological_process	5	3	544	9	34799	0.000297515
GO:0005516	calmodulin binding	molecular_function	5	14	544	301	34799	0.000314852
GO:0005740	mitochondrial envelope	cellular_component	6	4	544	22	34799	0.000345444
GO:0009863	salicylic acid mediated signaling pathway	biological_process	5	5	544	40	34799	0.000383907
GO:0070370	cellular heat acclimation	biological_process	7	3	544	11	34799	0.000570923
GO:0009411	response to UV	biological_process	7	5	544	45	34799	0.000668579
GO:0080148	negative regulation of response to water deprivation	biological_process	7	3	544	12	34799	0.000752409
GO:0008810	cellulase activity	molecular_function	7	4	544	27	34799	0.000779099
GO:0030245	cellulose catabolic process	biological_process	11	4	544	27	34799	0.000779099
GO:0009651	response to salt stress	biological_process	6	21	544	615	34799	0.000793896
GO:0004568	chitinase activity	molecular_function	7	6	544	71	34799	0.000860997
GO:0005887	integral component of plasma membrane	cellular_component	6	18	544	496	34799	0.000932949
GO:0020037	heme binding	molecular_function	6	9	544	163	34799	0.00111581
GO:0010120	camalexin biosynthetic process	biological_process	9	3	544	14	34799	0.00121624
GO:0009690	cytokinin metabolic process	biological_process	6	3	544	14	34799	0.00121624
GO:0016328	lateral plasma membrane	cellular_component	5	2	544	4	34799	0.0014334
GO:0009930	longitudinal side of cell surface	cellular_component	4	2	544	4	34799	0.0014334
GO:0009505	plant-type cell wall	cellular_component	6	15	544	402	34799	0.00184734
GO:0009611	response to wounding	biological_process	5	12	544	290	34799	0.00221871
GO:0034728	nucleosome organization	biological_process	6	2	544	5	34799	0.00236426
GO:0052890	oxidoreductase activity, acting on the CH-CH group of donors, with a flavin as acceptor	molecular_function	6	3	544	18	34799	0.00260274
GO:0033539	fatty acid beta-oxidation using acyl-CoA dehydrogenase	biological_process	12	3	544	18	34799	0.00260274
GO:0005615	extracellular space	cellular_component	4	7	544	122	34799	0.00313939
GO:0046658	anchored component of plasma membrane	cellular_component	6	12	544	303	34799	0.00316753
GO:0009617	response to bacterium	biological_process	7	6	544	92	34799	0.00325875
GO:0003843	1,3-beta-D-glucan synthase activity	molecular_function	8	4	544	40	34799	0.00345742
GO:0000148	1,3-beta-D-glucan synthase complex	cellular_component	6	4	544	40	34799	0.00345742
GO:0009897	external side of plasma membrane	cellular_component	5	2	544	6	34799	0.00350971
GO:0051707	response to other organism	biological_process	6	5	544	66	34799	0.0037419
GO:0009741	response to brassinosteroid	biological_process	6	5	544	67	34799	0.00399268
GO:0005741	mitochondrial outer membrane	cellular_component	6	4	544	43	34799	0.00450034
GO:0009832	plant-type cell wall biogenesis	biological_process	6	6	544	99	34799	0.00467555
GO:0055088	lipid homeostasis	biological_process	7	3	544	22	34799	0.00468975
GO:0071577	zinc II ion transmembrane transport	biological_process	11	3	544	22	34799	0.00468975
GO:0004306	ethanolamine-phosphate cytidylyltransferase activity	molecular_function	8	2	544	7	34799	0.00486283
GO:0004348	glucosylceramidase activity	molecular_function	7	2	544	7	34799	0.00486283
GO:0019567	arabinose biosynthetic process	biological_process	9	2	544	7	34799	0.00486283
GO:0006680	glucosylceramide catabolic process	biological_process	12	2	544	7	34799	0.00486283
GO:0042626	ATPase activity, coupled to transmembrane movement of substances	molecular_function	8	9	544	206	34799	0.00536874
GO:0004497	monooxygenase activity	molecular_function	5	8	544	173	34799	0.00607592
GO:0045227	capsule polysaccharide biosynthetic process	biological_process	10	2	544	8	34799	0.00641689
GO:0045595	regulation of cell differentiation	biological_process	6	2	544	8	34799	0.00641689
GO:0050691	regulation of defense response to virus by host	biological_process	8	2	544	8	34799	0.00641689
GO:0033358	UDP-L-arabinose biosynthetic process	biological_process	10	2	544	8	34799	0.00641689
GO:0048194	Golgi vesicle budding	biological_process	8	2	544	8	34799	0.00641689
GO:0005886	plasma membrane	cellular_component	4	98	544	4933	34799	0.00700453
GO:0030246	carbohydrate binding	molecular_function	4	8	544	182	34799	0.00815099
GO:0016847	1-aminocyclopropane-1-carboxylate synthase activity	molecular_function	6	2	544	9	34799	0.00816528
GO:0050373	UDP-arabinose 4-epimerase activity	molecular_function	7	2	544	9	34799	0.00816528
GO:0005764	lysosome	cellular_component	8	4	544	53	34799	0.00945167
GO:0045551	cinnamyl-alcohol dehydrogenase activity	molecular_function	7	3	544	30	34799	0.0112753
GO:0008219	cell death	biological_process	4	4	544	56	34799	0.0114307
GO:0034605	cellular response to heat	biological_process	6	4	544	57	34799	0.012145
GO:0016165	linoleate 13S-lipoxygenase activity	molecular_function	7	2	544	11	34799	0.0122195
GO:0033388	putrescine biosynthetic process from arginine	biological_process	12	2	544	11	34799	0.0122195
GO:0000062	fatty-acyl-CoA binding	molecular_function	9	3	544	31	34799	0.0123409
GO:0006979	response to oxidative stress	biological_process	5	10	544	281	34799	0.0136239
GO:0048046	apoplast	cellular_component	4	12	544	368	34799	0.0138483
GO:0042742	defense response to bacterium	biological_process	8	11	544	325	34799	0.0140313
GO:0071555	cell wall organization	biological_process	6	11	544	325	34799	0.0140313
GO:0004252	serine-type endopeptidase activity	molecular_function	8	8	544	203	34799	0.0150107
GO:0050224	prunasin beta-glucosidase activity	molecular_function	9	1	544	1	34799	0.0156326
GO:1904803	regulation of translation involved in cellular response to UV	biological_process	10	1	544	1	34799	0.0156326
GO:0097298	regulation of nucleus size	biological_process	6	1	544	1	34799	0.0156326
GO:0031571	mitotic G1 DNA damage checkpoint	biological_process	9	1	544	1	34799	0.0156326
GO:0004328	formamidase activity	molecular_function	7	1	544	1	34799	0.0156326
GO:0071849	G1 cell cycle arrest in response to nitrogen starvation	biological_process	6	1	544	1	34799	0.0156326
GO:0012502	induction of programmed cell death	biological_process	9	1	544	1	34799	0.0156326
GO:0047668	amygdalin beta-glucosidase activity	molecular_function	9	1	544	1	34799	0.0156326
GO:1990625	negative regulation of cytoplasmic translational initiation in response to stress	biological_process	13	1	544	1	34799	0.0156326
GO:0031225	anchored component of membrane	cellular_component	5	6	544	133	34799	0.0184493
GO:0009850	auxin metabolic process	biological_process	5	3	544	36	34799	0.0185122
GO:0004722	protein serine/threonine phosphatase activity	molecular_function	9	9	544	254	34799	0.0191824
GO:0016123	xanthophyll biosynthetic process	biological_process	12	2	544	14	34799	0.0196024
GO:0016049	cell growth	biological_process	4	2	544	14	34799	0.0196024
GO:0003995	acyl-CoA dehydrogenase activity	molecular_function	6	2	544	15	34799	0.022387
GO:0006646	phosphatidylethanolamine biosynthetic process	biological_process	10	2	544	15	34799	0.022387
GO:0000049	tRNA binding	molecular_function	7	2	544	15	34799	0.022387
GO:0005524	ATP binding	molecular_function	5	46	544	2176	34799	0.0238315
GO:0004012	phospholipid-translocating ATPase activity	molecular_function	6	2	544	16	34799	0.025324
GO:0006529	asparagine biosynthetic process	biological_process	12	2	544	16	34799	0.025324
GO:0004066	asparagine synthase (glutamine-hydrolyzing) activity	molecular_function	7	2	544	16	34799	0.025324
GO:0003978	UDP-glucose 4-epimerase activity	molecular_function	7	2	544	17	34799	0.028408
GO:0070762	nuclear pore transmembrane ring	cellular_component	4	1	544	2	34799	0.0310213
GO:0033925	mannosyl-glycoprotein endo-beta-N-acetylglucosaminidase activity	molecular_function	7	1	544	2	34799	0.0310213
GO:0097676	histone H3-K36 dimethylation	biological_process	14	1	544	2	34799	0.0310213
GO:0004320	oleoyl-[acyl-carrier-protein] hydrolase activity	molecular_function	9	1	544	2	34799	0.0310213
GO:0052631	sphingolipid delta-8 desaturase activity	molecular_function	6	1	544	2	34799	0.0310213
GO:0102867	molybdenum cofactor sulfurtransferase activity	molecular_function	7	1	544	2	34799	0.0310213
GO:0048701	embryonic cranial skeleton morphogenesis	biological_process	8	1	544	2	34799	0.0310213
GO:0090602	sieve element enucleation	biological_process	7	1	544	2	34799	0.0310213
GO:0046820	4-amino-4-deoxychorismate synthase activity	molecular_function	7	1	544	2	34799	0.0310213
GO:0097198	histone H3-K36 trimethylation	biological_process	14	1	544	2	34799	0.0310213
GO:0071790	establishment of spindle pole body localization to nuclear envelope	biological_process	7	1	544	2	34799	0.0310213
GO:0042760	very long-chain fatty acid catabolic process	biological_process	11	1	544	2	34799	0.0310213
GO:0048332	mesoderm morphogenesis	biological_process	6	1	544	2	34799	0.0310213
GO:0060669	embryonic placenta morphogenesis	biological_process	5	1	544	2	34799	0.0310213
GO:0060039	pericardium development	biological_process	7	1	544	2	34799	0.0310213
GO:0008807	carboxyvinyl-carboxyphosphonate phosphorylmutase activity	molecular_function	7	1	544	2	34799	0.0310213
GO:0060977	coronary vasculature morphogenesis	biological_process	7	1	544	2	34799	0.0310213
GO:0001843	neural tube closure	biological_process	7	1	544	2	34799	0.0310213
GO:0035441	cell migration involved in vasculogenesis	biological_process	7	1	544	2	34799	0.0310213
GO:0010290	chlorophyll catabolite transmembrane transporter activity	molecular_function	5	1	544	2	34799	0.0310213
GO:0048864	stem cell development	biological_process	6	1	544	2	34799	0.0310213
GO:0001763	morphogenesis of a branching structure	biological_process	5	1	544	2	34799	0.0310213
GO:0019745	pentacyclic triterpenoid biosynthetic process	biological_process	11	1	544	2	34799	0.0310213
GO:0015431	glutathione S-conjugate-exporting ATPase activity	molecular_function	10	1	544	2	34799	0.0310213
GO:0030900	forebrain development	biological_process	5	1	544	2	34799	0.0310213
GO:0035562	negative regulation of chromatin binding	biological_process	7	1	544	2	34799	0.0310213
GO:0030474	spindle pole body duplication	biological_process	6	1	544	2	34799	0.0310213
GO:0010215	cellulose microfibril organization	biological_process	7	2	544	18	34799	0.0316336
GO:1900056	negative regulation of leaf senescence	biological_process	10	2	544	18	34799	0.0316336
GO:0030148	sphingolipid biosynthetic process	biological_process	9	3	544	45	34799	0.0332097
GO:0016887	ATPase activity	molecular_function	9	8	544	237	34799	0.0337468
GO:0042546	cell wall biogenesis	biological_process	5	4	544	80	34799	0.0368548
GO:0004197	cysteine-type endopeptidase activity	molecular_function	8	4	544	81	34799	0.0383083
GO:0019048	modulation by virus of host morphology or physiology	biological_process	7	2	544	20	34799	0.0384894
GO:0009225	nucleotide-sugar metabolic process	biological_process	8	3	544	48	34799	0.0391273
GO:0006368	transcription elongation from RNA polymerase II promoter	biological_process	9	3	544	49	34799	0.0412108
GO:0006333	chromatin assembly or disassembly	biological_process	6	2	544	21	34799	0.0421097
GO:0008889	glycerophosphodiester phosphodiesterase activity	molecular_function	8	2	544	21	34799	0.0421097
GO:0009817	defense response to fungus, incompatible interaction	biological_process	7	2	544	21	34799	0.0421097
GO:0006012	galactose metabolic process	biological_process	8	3	544	50	34799	0.0433492
GO:0042802	identical protein binding	molecular_function	5	8	544	251	34799	0.0447518
GO:0010051	xylem and phloem pattern formation	biological_process	6	3	544	51	34799	0.045542
GO:0005652	nuclear lamina	cellular_component	6	1	544	3	34799	0.0461699
GO:0001525	angiogenesis	biological_process	5	1	544	3	34799	0.0461699
GO:1990380	Lys48-specific deubiquitinase activity	molecular_function	6	1	544	3	34799	0.0461699
GO:0030327	prenylated protein catabolic process	biological_process	10	1	544	3	34799	0.0461699
GO:0042789	mRNA transcription by RNA polymerase II	biological_process	10	1	544	3	34799	0.0461699
GO:0000829	inositol heptakisphosphate kinase activity	molecular_function	7	1	544	3	34799	0.0461699
GO:0001735	prenylcysteine oxidase activity	molecular_function	7	1	544	3	34799	0.0461699
GO:0080079	cellobiose glucosidase activity	molecular_function	9	1	544	3	34799	0.0461699
GO:0004694	eukaryotic translation initiation factor 2alpha kinase activity	molecular_function	9	1	544	3	34799	0.0461699
GO:0030328	prenylcysteine catabolic process	biological_process	11	1	544	3	34799	0.0461699
GO:0060151	peroxisome localization	biological_process	6	1	544	3	34799	0.0461699
GO:0010793	regulation of mRNA export from nucleus	biological_process	8	1	544	3	34799	0.0461699
GO:0070827	chromatin maintenance	biological_process	6	1	544	3	34799	0.0461699
GO:0051645	Golgi localization	biological_process	6	1	544	3	34799	0.0461699
GO:0032958	inositol phosphate biosynthetic process	biological_process	8	1	544	3	34799	0.0461699
GO:0009452	7-methylguanosine RNA capping	biological_process	11	1	544	3	34799	0.0461699
GO:2000082	regulation of L-ascorbic acid biosynthetic process	biological_process	8	1	544	3	34799	0.0461699
GO:0042392	sphingosine-1-phosphate phosphatase activity	molecular_function	8	1	544	3	34799	0.0461699
GO:0000828	inositol hexakisphosphate kinase activity	molecular_function	7	1	544	3	34799	0.0461699
GO:0047632	agmatine deiminase activity	molecular_function	7	1	544	3	34799	0.0461699
GO:0010315	auxin efflux	biological_process	9	1	544	3	34799	0.0461699
GO:0004668	protein-arginine deiminase activity	molecular_function	7	1	544	3	34799	0.0461699
GO:1902417	(+)-abscisic acid D-glucopyranosyl ester transmembrane transporter activity	molecular_function	7	1	544	3	34799	0.0461699
GO:0033857	diphosphoinositol-pentakisphosphate kinase activity	molecular_function	7	1	544	3	34799	0.0461699
GO:0051646	mitochondrion localization	biological_process	6	1	544	3	34799	0.0461699
GO:1902418	(+)-abscisic acid D-glucopyranosyl ester transmembrane transport	biological_process	10	1	544	3	34799	0.0461699
GO:0008470	isovaleryl-CoA dehydrogenase activity	molecular_function	7	1	544	3	34799	0.0461699
GO:0034198	cellular response to amino acid starvation	biological_process	9	1	544	3	34799	0.0461699
GO:0071164	RNA trimethylguanosine synthase activity	molecular_function	8	1	544	3	34799	0.0461699
GO:0045471	response to ethanol	biological_process	6	1	544	3	34799	0.0461699
GO:0009644	response to high light intensity	biological_process	8	4	544	88	34799	0.049391
GO:0031307	integral component of mitochondrial outer membrane	cellular_component	8	2	544	23	34799	0.0497107
GO:0004022	alcohol dehydrogenase (NAD) activity	molecular_function	7	2	544	23	34799	0.0497107
GO:0003951	NAD+ kinase activity	molecular_function	7	2	544	23	34799	0.0497107
GO:0046872	metal ion binding	molecular_function	6	36	544	1737	34799	0.053335
GO:0042807	central vacuole	cellular_component	8	2	544	24	34799	0.0536824
GO:0005385	zinc ion transmembrane transporter activity	molecular_function	10	3	544	55	34799	0.0548478
GO:0016485	protein processing	biological_process	8	3	544	56	34799	0.0573053
GO:0006541	glutamine metabolic process	biological_process	11	2	544	25	34799	0.0577621
GO:0008559	xenobiotic transmembrane transporting ATPase activity	molecular_function	9	2	544	25	34799	0.0577621
GO:0000784	nuclear chromosome, telomeric region	cellular_component	8	2	544	25	34799	0.0577621
GO:0009751	response to salicylic acid	biological_process	6	7	544	220	34799	0.0586197
GO:0005794	Golgi apparatus	cellular_component	6	33	544	1586	34799	0.0597441
GO:0005618	cell wall	cellular_component	5	16	544	665	34799	0.0605217
GO:0080083	beta-gentiobiose beta-glucosidase activity	molecular_function	9	1	544	4	34799	0.061082
GO:0008265	Mo-molybdopterin cofactor sulfurase activity	molecular_function	7	1	544	4	34799	0.061082
GO:0016295	myristoyl-[acyl-carrier-protein] hydrolase activity	molecular_function	9	1	544	4	34799	0.061082
GO:0010369	chromocenter	cellular_component	7	1	544	4	34799	0.061082
GO:0005520	insulin-like growth factor binding	molecular_function	6	1	544	4	34799	0.061082
GO:0032784	regulation of DNA-templated transcription, elongation	biological_process	9	1	544	4	34799	0.061082
GO:0051245	negative regulation of cellular defense response	biological_process	9	1	544	4	34799	0.061082
GO:0004181	metallocarboxypeptidase activity	molecular_function	9	1	544	4	34799	0.061082
GO:0046975	histone methyltransferase activity (H3-K36 specific)	molecular_function	10	1	544	4	34799	0.061082
GO:0015910	peroxisomal long-chain fatty acid import	biological_process	10	1	544	4	34799	0.061082
GO:0009000	selenocysteine lyase activity	molecular_function	6	1	544	4	34799	0.061082
GO:0016872	intramolecular lyase activity	molecular_function	5	1	544	4	34799	0.061082
GO:0046030	inositol trisphosphate phosphatase activity	molecular_function	9	1	544	4	34799	0.061082
GO:0009446	putrescine biosynthetic process	biological_process	11	1	544	4	34799	0.061082
GO:0045857	negative regulation of molecular function, epigenetic	biological_process	6	1	544	4	34799	0.061082
GO:0015379	potassium:chloride symporter activity	molecular_function	10	1	544	4	34799	0.061082
GO:0047701	beta-L-arabinosidase activity	molecular_function	7	1	544	4	34799	0.061082
GO:0051973	positive regulation of telomerase activity	biological_process	8	1	544	4	34799	0.061082
GO:0005324	long-chain fatty acid transporter activity	molecular_function	5	1	544	4	34799	0.061082
GO:0004567	beta-mannosidase activity	molecular_function	8	1	544	4	34799	0.061082
GO:0030688	preribosome, small subunit precursor	cellular_component	6	1	544	4	34799	0.061082
GO:0051258	protein polymerization	biological_process	8	1	544	4	34799	0.061082
GO:0016296	palmitoyl-[acyl-carrier-protein] hydrolase activity	molecular_function	9	1	544	4	34799	0.061082
GO:0046914	transition metal ion binding	molecular_function	7	5	544	135	34799	0.0613047
GO:0046916	cellular transition metal ion homeostasis	biological_process	11	5	544	135	34799	0.0613047
GO:0016442	RISC complex	cellular_component	6	2	544	26	34799	0.0619455
GO:0010017	red or far-red light signaling pathway	biological_process	5	2	544	27	34799	0.0662285
GO:0016998	cell wall macromolecule catabolic process	biological_process	8	2	544	27	34799	0.0662285
GO:0009626	plant-type hypersensitive response	biological_process	6	4	544	98	34799	0.0679521
GO:0008422	beta-glucosidase activity	molecular_function	8	3	544	61	34799	0.0703511
GO:1990714	hydroxyproline O-galactosyltransferase activity	molecular_function	8	2	544	28	34799	0.0706069
GO:0019853	L-ascorbic acid biosynthetic process	biological_process	8	2	544	28	34799	0.0706069
GO:0006986	response to unfolded protein	biological_process	6	2	544	28	34799	0.0706069
GO:0010405	arabinogalactan protein metabolic process	biological_process	11	2	544	28	34799	0.0706069
GO:0018258	protein O-linked glycosylation via hydroxyproline	biological_process	11	2	544	28	34799	0.0706069
GO:0016779	nucleotidyltransferase activity	molecular_function	6	2	544	28	34799	0.0706069
GO:0007275	multicellular organism development	biological_process	4	12	544	474	34799	0.0711228
GO:0016757	transferase activity, transferring glycosyl groups	molecular_function	5	14	544	578	34799	0.0723788
GO:0009615	response to virus	biological_process	7	3	544	62	34799	0.0731075
GO:0006970	response to osmotic stress	biological_process	5	6	544	187	34799	0.0742833
GO:0010193	response to ozone	biological_process	7	2	544	29	34799	0.0750767
GO:0030912	response to deep water	biological_process	7	1	544	5	34799	0.0757615
GO:0010280	UDP-L-rhamnose synthase activity	molecular_function	5	1	544	5	34799	0.0757615
GO:0046509	1,2-diacylglycerol 3-beta-galactosyltransferase activity	molecular_function	8	1	544	5	34799	0.0757615
GO:0005227	calcium activated cation channel activity	molecular_function	8	1	544	5	34799	0.0757615
GO:0004817	cysteine-tRNA ligase activity	molecular_function	7	1	544	5	34799	0.0757615
GO:0071042	nuclear polyadenylation-dependent mRNA catabolic process	biological_process	12	1	544	5	34799	0.0757615
GO:0050688	regulation of defense response to virus	biological_process	7	1	544	5	34799	0.0757615
GO:0042973	glucan endo-1,3-beta-D-glucosidase activity	molecular_function	9	1	544	5	34799	0.0757615
GO:0090436	leaf pavement cell development	biological_process	6	1	544	5	34799	0.0757615
GO:0048479	style development	biological_process	5	1	544	5	34799	0.0757615
GO:0043207	response to external biotic stimulus	biological_process	5	1	544	5	34799	0.0757615
GO:0043273	CTPase activity	molecular_function	9	1	544	5	34799	0.0757615
GO:0004475	mannose-1-phosphate guanylyltransferase activity	molecular_function	9	1	544	5	34799	0.0757615
GO:0004679	AMP-activated protein kinase activity	molecular_function	9	1	544	5	34799	0.0757615
GO:0034398	telomere tethering at nuclear periphery	biological_process	8	1	544	5	34799	0.0757615
GO:0004096	catalase activity	molecular_function	5	1	544	5	34799	0.0757615
GO:0019427	acetyl-CoA biosynthetic process from acetate	biological_process	8	1	544	5	34799	0.0757615
GO:0034473	U1 snRNA 3'-end processing	biological_process	13	1	544	5	34799	0.0757615
GO:0042736	NADH kinase activity	molecular_function	7	1	544	5	34799	0.0757615
GO:0047134	protein-disulfide reductase activity	molecular_function	7	1	544	5	34799	0.0757615
GO:0045017	glycerolipid biosynthetic process	biological_process	7	1	544	5	34799	0.0757615
GO:0052658	inositol-1,4,5-trisphosphate 5-phosphatase activity	molecular_function	10	1	544	5	34799	0.0757615
GO:0050377	UDP-glucose 4,6-dehydratase activity	molecular_function	7	1	544	5	34799	0.0757615
GO:0048480	stigma development	biological_process	5	1	544	5	34799	0.0757615
GO:0033907	beta-D-fucosidase activity	molecular_function	7	1	544	5	34799	0.0757615
GO:0048025	negative regulation of mRNA splicing, via spliceosome	biological_process	10	1	544	5	34799	0.0757615
GO:0006423	cysteinyl-tRNA aminoacylation	biological_process	13	1	544	5	34799	0.0757615
GO:0052659	inositol-1,3,4,5-tetrakisphosphate 5-phosphatase activity	molecular_function	10	1	544	5	34799	0.0757615
GO:0034476	U5 snRNA 3'-end processing	biological_process	13	1	544	5	34799	0.0757615
GO:0003993	acid phosphatase activity	molecular_function	8	3	544	63	34799	0.0759113
GO:0016758	transferase activity, transferring hexosyl groups	molecular_function	6	4	544	102	34799	0.0762531
GO:0008061	chitin binding	molecular_function	5	3	544	64	34799	0.078762
GO:0050662	coenzyme binding	molecular_function	5	3	544	64	34799	0.078762
GO:0003959	NADPH dehydrogenase activity	molecular_function	6	2	544	30	34799	0.0796339
GO:0003872	6-phosphofructokinase activity	molecular_function	8	2	544	30	34799	0.0796339
GO:0090332	stomatal closure	biological_process	5	2	544	31	34799	0.0842748
GO:0006820	anion transport	biological_process	7	2	544	31	34799	0.0842748
GO:0050660	flavin adenine dinucleotide binding	molecular_function	6	4	544	106	34799	0.0850382
GO:0030001	metal ion transport	biological_process	8	5	544	149	34799	0.085203
GO:0070417	cellular response to cold	biological_process	6	2	544	32	34799	0.0889956
GO:0031848	protection from non-homologous end joining at telomere	biological_process	10	1	544	6	34799	0.0902119
GO:0005319	lipid transporter activity	molecular_function	4	1	544	6	34799	0.0902119
GO:0043047	single-stranded telomeric DNA binding	molecular_function	9	1	544	6	34799	0.0902119
GO:0044614	nuclear pore cytoplasmic filaments	cellular_component	4	1	544	6	34799	0.0902119
GO:0006409	tRNA export from nucleus	biological_process	11	1	544	6	34799	0.0902119
GO:0006493	protein O-linked glycosylation	biological_process	10	1	544	6	34799	0.0902119
GO:0050684	regulation of mRNA processing	biological_process	8	1	544	6	34799	0.0902119
GO:0046475	glycerophospholipid catabolic process	biological_process	9	1	544	6	34799	0.0902119
GO:0010442	guard cell morphogenesis	biological_process	8	1	544	6	34799	0.0902119
GO:0016119	carotene metabolic process	biological_process	9	1	544	6	34799	0.0902119
GO:0000469	cleavage involved in rRNA processing	biological_process	10	1	544	6	34799	0.0902119
GO:0006997	nucleus organization	biological_process	6	1	544	6	34799	0.0902119
GO:0004819	glutamine-tRNA ligase activity	molecular_function	7	1	544	6	34799	0.0902119
GO:0005853	eukaryotic translation elongation factor 1 complex	cellular_component	4	1	544	6	34799	0.0902119
GO:0045792	negative regulation of cell size	biological_process	7	1	544	6	34799	0.0902119
GO:0004383	guanylate cyclase activity	molecular_function	5	1	544	6	34799	0.0902119
GO:0016629	12-oxophytodienoate reductase activity	molecular_function	7	1	544	6	34799	0.0902119
GO:0043765	T/G mismatch-specific endonuclease activity	molecular_function	9	1	544	6	34799	0.0902119
GO:0090603	sieve element differentiation	biological_process	6	1	544	6	34799	0.0902119
GO:0006425	glutaminyl-tRNA aminoacylation	biological_process	13	1	544	6	34799	0.0902119
GO:0008023	transcription elongation factor complex	cellular_component	4	1	544	6	34799	0.0902119
GO:0019363	pyridine nucleotide biosynthetic process	biological_process	8	1	544	6	34799	0.0902119
GO:0030244	cellulose biosynthetic process	biological_process	11	3	544	69	34799	0.0936929
GO:0006631	fatty acid metabolic process	biological_process	9	3	544	69	34799	0.0936929
GO:0004525	ribonuclease III activity	molecular_function	10	2	544	33	34799	0.0937928
GO:0006812	cation transport	biological_process	7	2	544	33	34799	0.0937928
GO:0004693	cyclin-dependent protein serine/threonine kinase activity	molecular_function	9	3	544	70	34799	0.0968094
GO:0007346	regulation of mitotic cell cycle	biological_process	7	2	544	34	34799	0.0986627
GO:0006896	Golgi to vacuole transport	biological_process	9	2	544	34	34799	0.0986627
GO:0006633	fatty acid biosynthetic process	biological_process	10	5	544	156	34799	0.0987416
GO:0051603	proteolysis involved in cellular protein catabolic process	biological_process	8	6	544	205	34799	0.103713
GO:0006741	NADP biosynthetic process	biological_process	5	1	544	7	34799	0.104437
GO:0005504	fatty acid binding	molecular_function	5	1	544	7	34799	0.104437
GO:0046688	response to copper ion	biological_process	7	1	544	7	34799	0.104437
GO:0045140	inositol phosphoceramide synthase activity	molecular_function	7	1	544	7	34799	0.104437
GO:0046467	membrane lipid biosynthetic process	biological_process	8	1	544	7	34799	0.104437
GO:0031616	spindle pole centrosome	cellular_component	8	1	544	7	34799	0.104437
GO:0061665	SUMO ligase activity	molecular_function	7	1	544	7	34799	0.104437
GO:0017091	AU-rich element binding	molecular_function	7	1	544	7	34799	0.104437
GO:0031935	regulation of chromatin silencing	biological_process	9	1	544	7	34799	0.104437
GO:0009975	cyclase activity	molecular_function	4	1	544	7	34799	0.104437
GO:0048833	specification of floral organ number	biological_process	5	1	544	7	34799	0.104437
GO:0046510	UDP-sulfoquinovose:DAG sulfoquinovosyltransferase activity	molecular_function	7	1	544	7	34799	0.104437
GO:0032133	chromosome passenger complex	cellular_component	5	1	544	7	34799	0.104437
GO:0048281	inflorescence morphogenesis	biological_process	5	1	544	7	34799	0.104437
GO:0032957	inositol trisphosphate metabolic process	biological_process	8	1	544	7	34799	0.104437
GO:0000780	condensed nuclear chromosome, centromeric region	cellular_component	9	1	544	7	34799	0.104437
GO:0035174	histone serine kinase activity	molecular_function	9	1	544	7	34799	0.104437
GO:0008792	arginine decarboxylase activity	molecular_function	7	1	544	7	34799	0.104437
GO:1901031	regulation of response to reactive oxygen species	biological_process	8	1	544	7	34799	0.104437
GO:0010253	UDP-rhamnose biosynthetic process	biological_process	10	1	544	7	34799	0.104437
GO:0071836	nectar secretion	biological_process	7	1	544	7	34799	0.104437
GO:0009940	amino-terminal vacuolar sorting propeptide binding	molecular_function	8	1	544	7	34799	0.104437
GO:0004866	endopeptidase inhibitor activity	molecular_function	7	1	544	7	34799	0.104437
GO:0051233	spindle midzone	cellular_component	6	1	544	7	34799	0.104437
GO:0010209	vacuolar sorting signal binding	molecular_function	7	1	544	7	34799	0.104437
GO:0016866	intramolecular transferase activity	molecular_function	5	1	544	7	34799	0.104437
GO:0045995	regulation of embryonic development	biological_process	7	1	544	7	34799	0.104437
GO:0006020	inositol metabolic process	biological_process	7	2	544	36	34799	0.108607
GO:0016310	phosphorylation	biological_process	7	9	544	359	34799	0.112611
GO:0019674	NAD metabolic process	biological_process	4	1	544	8	34799	0.11844
GO:0004591	oxoglutarate dehydrogenase (succinyl-transferring) activity	molecular_function	7	1	544	8	34799	0.11844
GO:0003987	acetate-CoA ligase activity	molecular_function	7	1	544	8	34799	0.11844
GO:0006665	sphingolipid metabolic process	biological_process	8	1	544	8	34799	0.11844
GO:0050105	L-gulonolactone oxidase activity	molecular_function	7	1	544	8	34799	0.11844
GO:0003883	CTP synthase activity	molecular_function	6	1	544	8	34799	0.11844
GO:0052541	plant-type cell wall cellulose metabolic process	biological_process	11	1	544	8	34799	0.11844
GO:0017050	D-erythro-sphingosine kinase activity	molecular_function	7	1	544	8	34799	0.11844
GO:0046506	sulfolipid biosynthetic process	biological_process	7	1	544	8	34799	0.11844
GO:1990641	response to iron ion starvation	biological_process	6	1	544	8	34799	0.11844
GO:0051555	flavonol biosynthetic process	biological_process	8	1	544	8	34799	0.11844
GO:0030643	cellular phosphate ion homeostasis	biological_process	11	1	544	8	34799	0.11844
GO:0018315	molybdenum incorporation into molybdenum-molybdopterin complex	biological_process	10	1	544	8	34799	0.11844
GO:0010037	response to carbon dioxide	biological_process	6	1	544	8	34799	0.11844
GO:0009682	induced systemic resistance	biological_process	9	1	544	8	34799	0.11844
GO:0006083	acetate metabolic process	biological_process	7	1	544	8	34799	0.11844
GO:0016236	macroautophagy	biological_process	7	1	544	8	34799	0.11844
GO:0004445	inositol-polyphosphate 5-phosphatase activity	molecular_function	10	1	544	8	34799	0.11844
GO:0035312	5'-3' exodeoxyribonuclease activity	molecular_function	9	1	544	8	34799	0.11844
GO:0046855	inositol phosphate dephosphorylation	biological_process	9	2	544	38	34799	0.118803
GO:0009620	response to fungus	biological_process	7	3	544	77	34799	0.119749
GO:0005982	starch metabolic process	biological_process	9	2	544	39	34799	0.123987
GO:0071472	cellular response to salt stress	biological_process	7	3	544	79	34799	0.12664
GO:2000280	regulation of root development	biological_process	7	2	544	40	34799	0.129224
GO:0010417	glucuronoxylan biosynthetic process	biological_process	12	2	544	40	34799	0.129224
GO:0000271	polysaccharide biosynthetic process	biological_process	7	2	544	40	34799	0.129224
GO:0017056	structural constituent of nuclear pore	molecular_function	4	2	544	40	34799	0.129224
GO:0006414	translational elongation	biological_process	8	2	544	40	34799	0.129224
GO:0009266	response to temperature stimulus	biological_process	5	2	544	40	34799	0.129224
GO:0006777	Mo-molybdopterin cofactor biosynthetic process	biological_process	8	1	544	9	34799	0.132224
GO:0043928	exonucleolytic nuclear-transcribed mRNA catabolic process involved in deadenylation-dependent decay	biological_process	13	1	544	9	34799	0.132224
GO:0006024	glycosaminoglycan biosynthetic process	biological_process	8	1	544	9	34799	0.132224
GO:0003885	D-arabinono-1,4-lactone oxidase activity	molecular_function	7	1	544	9	34799	0.132224
GO:0010262	somatic embryogenesis	biological_process	6	1	544	9	34799	0.132224
GO:0030527	structural constituent of chromatin	molecular_function	4	1	544	9	34799	0.132224
GO:0004014	adenosylmethionine decarboxylase activity	molecular_function	7	1	544	9	34799	0.132224
GO:0000467	exonucleolytic trimming to generate mature 3'-end of 5.8S rRNA from tricistronic rRNA transcript (SSU-rRNA, 5.8S rRNA, LSU-rRNA)	biological_process	12	1	544	9	34799	0.132224
GO:0010317	pyrophosphate-dependent phosphofructokinase complex, alpha-subunit complex	cellular_component	4	1	544	9	34799	0.132224
GO:0030628	pre-mRNA 3'-splice site binding	molecular_function	8	1	544	9	34799	0.132224
GO:1902290	positive regulation of defense response to oomycetes	biological_process	8	1	544	9	34799	0.132224
GO:0000973	posttranscriptional tethering of RNA polymerase II gene DNA at nuclear periphery	biological_process	8	1	544	9	34799	0.132224
GO:0060359	response to ammonium ion	biological_process	6	1	544	9	34799	0.132224
GO:0009877	nodulation	biological_process	6	1	544	9	34799	0.132224
GO:0071629	cytoplasm protein quality control by the ubiquitin-proteasome system	biological_process	10	1	544	9	34799	0.132224
GO:0006597	spermine biosynthetic process	biological_process	11	1	544	9	34799	0.132224
GO:0016595	glutamate binding	molecular_function	8	1	544	9	34799	0.132224
GO:0042981	regulation of apoptotic process	biological_process	8	1	544	9	34799	0.132224
GO:0009743	response to carbohydrate	biological_process	6	1	544	9	34799	0.132224
GO:0010222	stem vascular tissue pattern formation	biological_process	7	1	544	9	34799	0.132224
GO:0071038	nuclear polyadenylation-dependent tRNA catabolic process	biological_process	12	1	544	9	34799	0.132224
GO:0006065	UDP-glucuronate biosynthetic process	biological_process	10	1	544	9	34799	0.132224
GO:0003979	UDP-glucose 6-dehydrogenase activity	molecular_function	7	1	544	9	34799	0.132224
GO:0008295	spermidine biosynthetic process	biological_process	11	1	544	9	34799	0.132224
GO:0047216	inositol 3-alpha-galactosyltransferase activity	molecular_function	8	1	544	9	34799	0.132224
GO:0004351	glutamate decarboxylase activity	molecular_function	7	1	544	9	34799	0.132224
GO:0035327	transcriptionally active chromatin	cellular_component	7	1	544	9	34799	0.132224
GO:0009414	response to water deprivation	biological_process	5	10	544	429	34799	0.138019
GO:0010052	guard cell differentiation	biological_process	7	2	544	42	34799	0.139848
GO:0003910	DNA ligase (ATP) activity	molecular_function	7	1	544	10	34799	0.145793
GO:0008725	DNA-3-methyladenine glycosylase activity	molecular_function	10	1	544	10	34799	0.145793
GO:0000014	single-stranded DNA endodeoxyribonuclease activity	molecular_function	9	1	544	10	34799	0.145793
GO:0031519	PcG protein complex	cellular_component	4	1	544	10	34799	0.145793
GO:0008692	3-hydroxybutyryl-CoA epimerase activity	molecular_function	7	1	544	10	34799	0.145793
GO:0006308	DNA catabolic process	biological_process	8	1	544	10	34799	0.145793
GO:0006536	glutamate metabolic process	biological_process	11	1	544	10	34799	0.145793
GO:0046654	tetrahydrofolate biosynthetic process	biological_process	8	1	544	10	34799	0.145793
GO:0017110	nucleoside-diphosphatase activity	molecular_function	8	1	544	10	34799	0.145793
GO:0009688	abscisic acid biosynthetic process	biological_process	11	1	544	10	34799	0.145793
GO:0009156	ribonucleoside monophosphate biosynthetic process	biological_process	10	1	544	10	34799	0.145793
GO:0051103	DNA ligation involved in DNA repair	biological_process	9	1	544	10	34799	0.145793
GO:0035197	siRNA binding	molecular_function	8	1	544	10	34799	0.145793
GO:0004834	tryptophan synthase activity	molecular_function	7	1	544	10	34799	0.145793
GO:0052576	carbohydrate storage	biological_process	6	1	544	10	34799	0.145793
GO:1903507	negative regulation of nucleic acid-templated transcription	biological_process	10	2	544	44	34799	0.150652
GO:0009738	abscisic acid-activated signaling pathway	biological_process	6	8	544	334	34799	0.154906
GO:0009055	electron transfer activity	molecular_function	5	4	544	134	34799	0.15868
GO:0015790	UDP-xylose transmembrane transport	biological_process	9	1	544	11	34799	0.15915
GO:0005216	ion channel activity	molecular_function	6	1	544	11	34799	0.15915
GO:0007064	mitotic sister chromatid cohesion	biological_process	6	1	544	11	34799	0.15915
GO:0016297	acyl-[acyl-carrier-protein] hydrolase activity	molecular_function	8	1	544	11	34799	0.15915
GO:0046685	response to arsenic-containing substance	biological_process	5	1	544	11	34799	0.15915
GO:0006596	polyamine biosynthetic process	biological_process	10	1	544	11	34799	0.15915
GO:0046524	sucrose-phosphate synthase activity	molecular_function	8	1	544	11	34799	0.15915
GO:0016871	cycloartenol synthase activity	molecular_function	7	1	544	11	34799	0.15915
GO:0042343	indole glucosinolate metabolic process	biological_process	9	1	544	11	34799	0.15915
GO:0005816	spindle pole body	cellular_component	7	1	544	11	34799	0.15915
GO:0008891	glycolate oxidase activity	molecular_function	8	1	544	11	34799	0.15915
GO:0030586	[methionine synthase] reductase activity	molecular_function	7	1	544	11	34799	0.15915
GO:0005464	UDP-xylose transmembrane transporter activity	molecular_function	8	1	544	11	34799	0.15915
GO:0006517	protein deglycosylation	biological_process	9	1	544	11	34799	0.15915
GO:0042026	protein refolding	biological_process	5	2	544	46	34799	0.161614
GO:2000022	regulation of jasmonic acid mediated signaling pathway	biological_process	8	2	544	47	34799	0.167148
GO:0010182	sugar mediated signaling pathway	biological_process	6	2	544	47	34799	0.167148
GO:0042349	guiding stereospecific synthesis activity	molecular_function	5	2	544	47	34799	0.167148
GO:0016760	cellulose synthase (UDP-forming) activity	molecular_function	9	2	544	47	34799	0.167148
GO:0016301	kinase activity	molecular_function	6	21	544	1069	34799	0.16997
GO:0080054	low-affinity nitrate transmembrane transporter activity	molecular_function	9	1	544	12	34799	0.172299
GO:0045252	oxoglutarate dehydrogenase complex	cellular_component	6	1	544	12	34799	0.172299
GO:0006796	phosphate-containing compound metabolic process	biological_process	6	1	544	12	34799	0.172299
GO:0004749	ribose phosphate diphosphokinase activity	molecular_function	7	1	544	12	34799	0.172299
GO:0009514	glyoxysome	cellular_component	8	1	544	12	34799	0.172299
GO:0048317	seed morphogenesis	biological_process	5	1	544	12	34799	0.172299
GO:0089701	U2AF	cellular_component	4	1	544	12	34799	0.172299
GO:0030619	U1 snRNA binding	molecular_function	8	1	544	12	34799	0.172299
GO:0001510	RNA methylation	biological_process	10	1	544	12	34799	0.172299
GO:0032465	regulation of cytokinesis	biological_process	8	1	544	12	34799	0.172299
GO:0010154	fruit development	biological_process	6	2	544	48	34799	0.172714
GO:1901657	glycosyl compound metabolic process	biological_process	6	2	544	48	34799	0.172714
GO:0016579	protein deubiquitination	biological_process	9	3	544	92	34799	0.174522
GO:0016791	phosphatase activity	molecular_function	7	3	544	93	34799	0.178397
GO:0055114	oxidation-reduction process	biological_process	4	20	544	1024	34799	0.183475
GO:0008026	ATP-dependent helicase activity	molecular_function	10	1	544	13	34799	0.185243
GO:0030915	Smc5-Smc6 complex	cellular_component	6	1	544	13	34799	0.185243
GO:0033201	alpha-1,4-glucan synthase activity	molecular_function	7	1	544	13	34799	0.185243
GO:0034059	response to anoxia	biological_process	5	1	544	13	34799	0.185243
GO:0071028	nuclear mRNA surveillance	biological_process	12	1	544	13	34799	0.185243
GO:0036297	interstrand cross-link repair	biological_process	9	1	544	13	34799	0.185243
GO:0006273	lagging strand elongation	biological_process	10	1	544	13	34799	0.185243
GO:0019139	cytokinin dehydrogenase activity	molecular_function	6	1	544	13	34799	0.185243
GO:0047334	diphosphate-fructose-6-phosphate 1-phosphotransferase activity	molecular_function	8	1	544	13	34799	0.185243
GO:0102391	decanoate-CoA ligase activity	molecular_function	9	1	544	13	34799	0.185243
GO:0030151	molybdenum ion binding	molecular_function	8	1	544	13	34799	0.185243
GO:0019912	cyclin-dependent protein kinase activating kinase activity	molecular_function	8	1	544	13	34799	0.185243
GO:0042578	phosphoric ester hydrolase activity	molecular_function	6	1	544	13	34799	0.185243
GO:0007052	mitotic spindle organization	biological_process	9	1	544	13	34799	0.185243
GO:0006470	protein dephosphorylation	biological_process	9	5	544	193	34799	0.185829
GO:0006032	chitin catabolic process	biological_process	8	2	544	51	34799	0.189581
GO:0006635	fatty acid beta-oxidation	biological_process	11	2	544	51	34799	0.189581
GO:0030422	production of siRNA involved in RNA interference	biological_process	12	2	544	51	34799	0.189581
GO:0045737	positive regulation of cyclin-dependent protein serine/threonine kinase activity	biological_process	13	1	544	14	34799	0.197984
GO:0048586	regulation of long-day photoperiodism, flowering	biological_process	9	1	544	14	34799	0.197984
GO:0043484	regulation of RNA splicing	biological_process	8	1	544	14	34799	0.197984
GO:0003955	NAD(P)H dehydrogenase (quinone) activity	molecular_function	7	1	544	14	34799	0.197984
GO:0043547	positive regulation of GTPase activity	biological_process	8	1	544	14	34799	0.197984
GO:0009247	glycolipid biosynthetic process	biological_process	9	1	544	14	34799	0.197984
GO:1901409	positive regulation of phosphorylation of RNA polymerase II C-terminal domain	biological_process	11	1	544	14	34799	0.197984
GO:0004300	enoyl-CoA hydratase activity	molecular_function	7	1	544	14	34799	0.197984
GO:0010109	regulation of photosynthesis	biological_process	7	1	544	14	34799	0.197984
GO:0009834	plant-type secondary cell wall biogenesis	biological_process	7	3	544	98	34799	0.198108
GO:0051087	chaperone binding	molecular_function	5	2	544	53	34799	0.200946
GO:0000977	RNA polymerase II regulatory region sequence-specific DNA binding	molecular_function	9	5	544	199	34799	0.202021
GO:0006952	defense response	biological_process	5	18	544	926	34799	0.204127
GO:0009706	chloroplast inner membrane	cellular_component	7	3	544	100	34799	0.206134
GO:0009825	multidimensional cell growth	biological_process	5	2	544	54	34799	0.206658
GO:0098542	defense response to other organism	biological_process	6	1	544	15	34799	0.210527
GO:0009938	negative regulation of gibberellic acid mediated signaling pathway	biological_process	9	1	544	15	34799	0.210527
GO:0010099	regulation of photomorphogenesis	biological_process	8	1	544	15	34799	0.210527
GO:0042127	regulation of cell proliferation	biological_process	6	1	544	15	34799	0.210527
GO:0034427	nuclear-transcribed mRNA catabolic process, exonucleolytic, 3'-5'	biological_process	13	1	544	15	34799	0.210527
GO:0034475	U4 snRNA 3'-end processing	biological_process	13	1	544	15	34799	0.210527
GO:0009251	glucan catabolic process	biological_process	8	1	544	15	34799	0.210527
GO:0006914	autophagy	biological_process	6	1	544	15	34799	0.210527
GO:0080060	integument development	biological_process	5	1	544	15	34799	0.210527
GO:0080113	regulation of seed growth	biological_process	7	1	544	15	34799	0.210527
GO:0048354	mucilage biosynthetic process involved in seed coat development	biological_process	7	1	544	15	34799	0.210527
GO:0004467	long-chain fatty acid-CoA ligase activity	molecular_function	8	1	544	15	34799	0.210527
GO:0009298	GDP-mannose biosynthetic process	biological_process	10	1	544	15	34799	0.210527
GO:0050897	cobalt ion binding	molecular_function	8	2	544	55	34799	0.212386
GO:0005544	calcium-dependent phospholipid binding	molecular_function	6	2	544	55	34799	0.212386
GO:0004190	aspartic-type endopeptidase activity	molecular_function	8	4	544	152	34799	0.214986
GO:0000325	plant-type vacuole	cellular_component	7	3	544	103	34799	0.218308
GO:0007205	protein kinase C-activating G-protein coupled receptor signaling pathway	biological_process	6	1	544	16	34799	0.222874
GO:0031491	nucleosome binding	molecular_function	5	1	544	16	34799	0.222874
GO:0004791	thioredoxin-disulfide reductase activity	molecular_function	7	1	544	16	34799	0.222874
GO:0071035	nuclear polyadenylation-dependent rRNA catabolic process	biological_process	12	1	544	16	34799	0.222874
GO:0004652	polynucleotide adenylyltransferase activity	molecular_function	8	1	544	16	34799	0.222874
GO:0006955	immune response	biological_process	4	1	544	16	34799	0.222874
GO:0009011	starch synthase activity	molecular_function	8	1	544	16	34799	0.222874
GO:0090351	seedling development	biological_process	5	1	544	16	34799	0.222874
GO:0018812	3-hydroxyacyl-CoA dehydratase activity	molecular_function	7	1	544	16	34799	0.222874
GO:0004165	dodecenoyl-CoA delta-isomerase activity	molecular_function	7	1	544	16	34799	0.222874
GO:0016459	myosin complex	cellular_component	4	1	544	16	34799	0.222874
GO:0043562	cellular response to nitrogen levels	biological_process	8	1	544	16	34799	0.222874
GO:0008794	arsenate reductase (glutaredoxin) activity	molecular_function	6	1	544	16	34799	0.222874
GO:0008460	dTDP-glucose 4,6-dehydratase activity	molecular_function	7	1	544	16	34799	0.222874
GO:0004143	diacylglycerol kinase activity	molecular_function	7	1	544	16	34799	0.222874
GO:0003714	transcription corepressor activity	molecular_function	5	2	544	57	34799	0.223887
GO:0031966	mitochondrial membrane	cellular_component	5	2	544	57	34799	0.223887
GO:0005829	cytosol	cellular_component	6	54	544	3116	34799	0.231365
GO:0045454	cell redox homeostasis	biological_process	5	4	544	158	34799	0.23486
GO:0009685	gibberellin metabolic process	biological_process	10	1	544	17	34799	0.235028
GO:0051693	actin filament capping	biological_process	10	1	544	17	34799	0.235028
GO:0004373	glycogen (starch) synthase activity	molecular_function	8	1	544	17	34799	0.235028
GO:0005945	6-phosphofructokinase complex	cellular_component	7	1	544	17	34799	0.235028
GO:0031359	integral component of chloroplast outer membrane	cellular_component	9	1	544	17	34799	0.235028
GO:0009165	nucleotide biosynthetic process	biological_process	9	1	544	17	34799	0.235028
GO:0006869	lipid transport	biological_process	7	3	544	109	34799	0.243066
GO:0060548	negative regulation of cell death	biological_process	7	1	544	18	34799	0.246992
GO:0030048	actin filament-based movement	biological_process	5	1	544	18	34799	0.246992
GO:0003774	motor activity	molecular_function	9	1	544	18	34799	0.246992
GO:0008361	regulation of cell size	biological_process	6	1	544	18	34799	0.246992
GO:0048467	gynoecium development	biological_process	6	1	544	18	34799	0.246992
GO:0005782	peroxisomal matrix	cellular_component	8	1	544	18	34799	0.246992
GO:0007186	G-protein coupled receptor signaling pathway	biological_process	5	1	544	18	34799	0.246992
GO:0006303	double-strand break repair via nonhomologous end joining	biological_process	10	1	544	18	34799	0.246992
GO:0016759	cellulose synthase activity	molecular_function	8	2	544	61	34799	0.247011
GO:0009809	lignin biosynthetic process	biological_process	8	4	544	162	34799	0.248345
GO:0009699	phenylpropanoid biosynthetic process	biological_process	7	2	544	62	34799	0.252808
GO:0009736	cytokinin-activated signaling pathway	biological_process	6	2	544	62	34799	0.252808
GO:0032580	Golgi cisterna membrane	cellular_component	8	2	544	62	34799	0.252808
GO:0000785	chromatin	cellular_component	6	2	544	62	34799	0.252808
GO:0034485	phosphatidylinositol-3,4,5-trisphosphate 5-phosphatase activity	molecular_function	10	1	544	19	34799	0.25877
GO:0008417	fucosyltransferase activity	molecular_function	7	1	544	19	34799	0.25877
GO:0016208	AMP binding	molecular_function	5	1	544	19	34799	0.25877
GO:0000723	telomere maintenance	biological_process	8	1	544	19	34799	0.25877
GO:0071669	plant-type cell wall organization or biogenesis	biological_process	5	1	544	19	34799	0.25877
GO:0016157	sucrose synthase activity	molecular_function	8	1	544	19	34799	0.25877
GO:0071365	cellular response to auxin stimulus	biological_process	7	1	544	19	34799	0.25877
GO:0016567	protein ubiquitination	biological_process	11	10	544	502	34799	0.262501
GO:0005774	vacuolar membrane	cellular_component	7	12	544	618	34799	0.26289
GO:0043231	intracellular membrane-bounded organelle	cellular_component	5	10	544	505	34799	0.268286
GO:0000307	cyclin-dependent protein kinase holoenzyme complex	cellular_component	5	1	544	20	34799	0.270364
GO:0008143	poly(A) binding	molecular_function	9	1	544	20	34799	0.270364
GO:0080116	glucuronoxylan glucuronosyltransferase activity	molecular_function	8	1	544	20	34799	0.270364
GO:0019887	protein kinase regulator activity	molecular_function	6	1	544	20	34799	0.270364
GO:0008353	RNA polymerase II carboxy-terminal domain kinase activity	molecular_function	9	1	544	20	34799	0.270364
GO:0080092	regulation of pollen tube growth	biological_process	9	1	544	20	34799	0.270364
GO:0032968	positive regulation of transcription elongation from RNA polymerase II promoter	biological_process	11	1	544	20	34799	0.270364
GO:0000243	commitment complex	cellular_component	8	1	544	20	34799	0.270364
GO:0030490	maturation of SSU-rRNA	biological_process	12	1	544	21	34799	0.281776
GO:0003712	transcription cofactor activity	molecular_function	4	1	544	21	34799	0.281776
GO:0006518	peptide metabolic process	biological_process	7	1	544	21	34799	0.281776
GO:0006999	nuclear pore organization	biological_process	7	1	544	21	34799	0.281776
GO:0006352	DNA-templated transcription, initiation	biological_process	8	1	544	21	34799	0.281776
GO:0009636	response to toxic substance	biological_process	5	1	544	21	34799	0.281776
GO:0006298	mismatch repair	biological_process	9	1	544	21	34799	0.281776
GO:0070534	protein K63-linked ubiquitination	biological_process	13	1	544	21	34799	0.281776
GO:0010087	phloem or xylem histogenesis	biological_process	6	2	544	68	34799	0.287603
GO:0005802	trans-Golgi network	cellular_component	7	9	544	457	34799	0.288205
GO:0055085	transmembrane transport	biological_process	6	7	544	342	34799	0.288692
GO:0090305	nucleic acid phosphodiester bond hydrolysis	biological_process	8	1	544	22	34799	0.293011
GO:0006349	regulation of gene expression by genetic imprinting	biological_process	9	1	544	22	34799	0.293011
GO:0007155	cell adhesion	biological_process	4	1	544	22	34799	0.293011
GO:0001653	peptide receptor activity	molecular_function	5	1	544	22	34799	0.293011
GO:0099402	plant organ development	biological_process	5	1	544	22	34799	0.293011
GO:0010497	plasmodesmata-mediated intercellular transport	biological_process	7	1	544	22	34799	0.293011
GO:0030162	regulation of proteolysis	biological_process	8	1	544	22	34799	0.293011
GO:0007062	sister chromatid cohesion	biological_process	5	1	544	22	34799	0.293011
GO:0009501	amyloplast	cellular_component	7	1	544	22	34799	0.293011
GO:0009744	response to sucrose	biological_process	8	2	544	69	34799	0.293391
GO:0009788	negative regulation of abscisic acid-activated signaling pathway	biological_process	9	2	544	70	34799	0.299173
GO:0016311	dephosphorylation	biological_process	7	2	544	70	34799	0.299173
GO:0001558	regulation of cell growth	biological_process	6	1	544	23	34799	0.30407
GO:1901002	positive regulation of response to salt stress	biological_process	7	1	544	23	34799	0.30407
GO:0006367	transcription initiation from RNA polymerase II promoter	biological_process	9	1	544	23	34799	0.30407
GO:0000177	cytoplasmic exosome (RNase complex)	cellular_component	6	1	544	23	34799	0.30407
GO:0010026	trichome differentiation	biological_process	6	1	544	23	34799	0.30407
GO:0000290	deadenylation-dependent decapping of nuclear-transcribed mRNA	biological_process	12	1	544	23	34799	0.30407
GO:0030665	clathrin-coated vesicle membrane	cellular_component	8	1	544	23	34799	0.30407
GO:0009851	auxin biosynthetic process	biological_process	6	1	544	23	34799	0.30407
GO:0015297	antiporter activity	molecular_function	7	2	544	72	34799	0.310712
GO:0003746	translation elongation factor activity	molecular_function	8	2	544	72	34799	0.310712
GO:0031047	gene silencing by RNA	biological_process	5	1	544	24	34799	0.314956
GO:0080147	root hair cell development	biological_process	6	1	544	24	34799	0.314956
GO:0042285	xylosyltransferase activity	molecular_function	7	1	544	24	34799	0.314956
GO:0033612	receptor serine/threonine kinase binding	molecular_function	6	1	544	24	34799	0.314956
GO:0006405	RNA export from nucleus	biological_process	10	1	544	24	34799	0.314956
GO:0004427	inorganic diphosphatase activity	molecular_function	8	1	544	24	34799	0.314956
GO:0006491	N-glycan processing	biological_process	8	1	544	24	34799	0.314956
GO:0030163	protein catabolic process	biological_process	7	4	544	182	34799	0.317741
GO:0009753	response to jasmonic acid	biological_process	6	4	544	182	34799	0.317741
GO:0009965	leaf morphogenesis	biological_process	6	2	544	74	34799	0.322211
GO:0033962	cytoplasmic mRNA processing body assembly	biological_process	9	1	544	25	34799	0.325673
GO:0008195	phosphatidate phosphatase activity	molecular_function	8	1	544	25	34799	0.325673
GO:0080188	RNA-directed DNA methylation	biological_process	11	1	544	25	34799	0.325673
GO:0009861	jasmonic acid and ethylene-dependent systemic resistance	biological_process	6	1	544	25	34799	0.325673
GO:0010181	FMN binding	molecular_function	7	1	544	25	34799	0.325673
GO:0043565	sequence-specific DNA binding	molecular_function	7	17	544	957	34799	0.329858
GO:0004003	ATP-dependent DNA helicase activity	molecular_function	11	1	544	26	34799	0.336222
GO:0000036	acyl carrier activity	molecular_function	7	1	544	26	34799	0.336222
GO:0006915	apoptotic process	biological_process	6	1	544	26	34799	0.336222
GO:0016051	carbohydrate biosynthetic process	biological_process	6	2	544	78	34799	0.345055
GO:0016571	histone methylation	biological_process	11	1	544	27	34799	0.346606
GO:0007031	peroxisome organization	biological_process	6	1	544	27	34799	0.346606
GO:0015020	glucuronosyltransferase activity	molecular_function	7	1	544	27	34799	0.346606
GO:0005876	spindle microtubule	cellular_component	8	1	544	27	34799	0.346606
GO:0044183	protein binding involved in protein folding	molecular_function	3	2	544	80	34799	0.356384
GO:0009755	hormone-mediated signaling pathway	biological_process	5	1	544	28	34799	0.356828
GO:0050829	defense response to Gram-negative bacterium	biological_process	9	1	544	28	34799	0.356828
GO:0006417	regulation of translation	biological_process	9	2	544	81	34799	0.362022
GO:0005623	cell	cellular_component	3	2	544	81	34799	0.362022
GO:0042803	protein homodimerization activity	molecular_function	6	5	544	254	34799	0.365354
GO:0005096	GTPase activator activity	molecular_function	6	3	544	138	34799	0.366222
GO:0005655	nucleolar ribonuclease P complex	cellular_component	9	1	544	29	34799	0.366891
GO:0015833	peptide transport	biological_process	8	1	544	29	34799	0.366891
GO:0010167	response to nitrate	biological_process	6	1	544	29	34799	0.366891
GO:0015334	high-affinity oligopeptide transmembrane transporter activity	molecular_function	8	1	544	29	34799	0.366891
GO:0034399	nuclear periphery	cellular_component	6	1	544	29	34799	0.366891
GO:0006071	glycerol metabolic process	biological_process	8	1	544	29	34799	0.366891
GO:0010150	leaf senescence	biological_process	6	3	544	139	34799	0.370468
GO:0030247	polysaccharide binding	molecular_function	5	3	544	139	34799	0.370468
GO:0006810	transport	biological_process	5	4	544	198	34799	0.374315
GO:0009646	response to absence of light	biological_process	8	1	544	30	34799	0.376796
GO:0004521	endoribonuclease activity	molecular_function	8	1	544	30	34799	0.376796
GO:0000162	tryptophan biosynthetic process	biological_process	11	1	544	30	34799	0.376796
GO:0016925	protein sumoylation	biological_process	11	1	544	30	34799	0.376796
GO:0015179	L-amino acid transmembrane transporter activity	molecular_function	8	1	544	30	34799	0.376796
GO:0070449	elongin complex	cellular_component	5	1	544	30	34799	0.376796
GO:0008757	S-adenosylmethionine-dependent methyltransferase activity	molecular_function	7	4	544	199	34799	0.377849
GO:0004725	protein tyrosine phosphatase activity	molecular_function	9	1	544	31	34799	0.386547
GO:0006913	nucleocytoplasmic transport	biological_process	8	1	544	31	34799	0.386547
GO:0008934	inositol monophosphate 1-phosphatase activity	molecular_function	10	1	544	31	34799	0.386547
GO:0000176	nuclear exosome (RNase complex)	cellular_component	6	1	544	31	34799	0.386547
GO:0006378	mRNA polyadenylation	biological_process	12	1	544	31	34799	0.386547
GO:0055072	iron ion homeostasis	biological_process	11	1	544	31	34799	0.386547
GO:0004185	serine-type carboxypeptidase activity	molecular_function	9	3	544	144	34799	0.39161
GO:0032259	methylation	biological_process	4	5	544	263	34799	0.393151
GO:0009555	pollen development	biological_process	6	4	544	204	34799	0.395486
GO:0031408	oxylipin biosynthetic process	biological_process	11	1	544	32	34799	0.396146
GO:0016602	CCAAT-binding factor complex	cellular_component	7	1	544	32	34799	0.396146
GO:0046686	response to cadmium ion	biological_process	7	8	544	446	34799	0.397057
GO:0009733	response to auxin	biological_process	6	6	544	325	34799	0.398341
GO:0009931	calcium-dependent protein serine/threonine kinase activity	molecular_function	9	2	544	88	34799	0.400926
GO:0004683	calmodulin-dependent protein kinase activity	molecular_function	9	2	544	88	34799	0.400926
GO:1901430	positive regulation of syringal lignin biosynthetic process	biological_process	9	1	544	33	34799	0.405594
GO:0005986	sucrose biosynthetic process	biological_process	9	1	544	33	34799	0.405594
GO:0004565	beta-galactosidase activity	molecular_function	8	1	544	33	34799	0.405594
GO:0009833	plant-type primary cell wall biogenesis	biological_process	7	1	544	33	34799	0.405594
GO:0004843	thiol-dependent ubiquitin-specific protease activity	molecular_function	10	2	544	89	34799	0.406395
GO:0003824	catalytic activity	molecular_function	3	6	544	328	34799	0.406666
GO:0006351	transcription, DNA-templated	biological_process	8	32	544	1947	34799	0.410698
GO:0010431	seed maturation	biological_process	5	1	544	34	34799	0.414895
GO:0051753	mannan synthase activity	molecular_function	9	1	544	34	34799	0.414895
GO:0017119	Golgi transport complex	cellular_component	7	1	544	34	34799	0.414895
GO:0003727	single-stranded RNA binding	molecular_function	7	1	544	34	34799	0.414895
GO:0004674	protein serine/threonine kinase activity	molecular_function	8	25	544	1516	34799	0.420804
GO:0046856	phosphatidylinositol dephosphorylation	biological_process	10	1	544	35	34799	0.424051
GO:0016853	isomerase activity	molecular_function	4	1	544	35	34799	0.424051
GO:0010183	pollen tube guidance	biological_process	4	1	544	35	34799	0.424051
GO:0071004	U2-type prespliceosome	cellular_component	8	1	544	35	34799	0.424051
GO:0007623	circadian rhythm	biological_process	4	2	544	93	34799	0.428021
GO:0005215	transporter activity	molecular_function	3	6	544	337	34799	0.431571
GO:0030173	integral component of Golgi membrane	cellular_component	7	1	544	36	34799	0.433063
GO:0008568	microtubule-severing ATPase activity	molecular_function	11	1	544	36	34799	0.433063
GO:0004029	aldehyde dehydrogenase (NAD) activity	molecular_function	7	1	544	36	34799	0.433063
GO:0009969	xyloglucan biosynthetic process	biological_process	10	1	544	36	34799	0.433063
GO:0009116	nucleoside metabolic process	biological_process	8	1	544	36	34799	0.433063
GO:0004526	ribonuclease P activity	molecular_function	9	1	544	36	34799	0.433063
GO:0008483	transaminase activity	molecular_function	6	1	544	36	34799	0.433063
GO:0035556	intracellular signal transduction	biological_process	5	6	544	338	34799	0.434329
GO:0045893	positive regulation of transcription, DNA-templated	biological_process	9	6	544	339	34799	0.437085
GO:0005654	nucleoplasm	cellular_component	6	3	544	155	34799	0.437408
GO:0003333	amino acid transmembrane transport	biological_process	11	2	544	95	34799	0.438678
GO:0003954	NADH dehydrogenase activity	molecular_function	6	1	544	37	34799	0.441935
GO:0048573	photoperiodism, flowering	biological_process	8	1	544	37	34799	0.441935
GO:0045492	xylan biosynthetic process	biological_process	11	1	544	37	34799	0.441935
GO:0031348	negative regulation of defense response	biological_process	8	1	544	37	34799	0.441935
GO:0045037	protein import into chloroplast stroma	biological_process	11	1	544	37	34799	0.441935
GO:0009873	ethylene-activated signaling pathway	biological_process	7	5	544	279	34799	0.442239
GO:0007166	cell surface receptor signaling pathway	biological_process	5	6	544	341	34799	0.442589
GO:0031625	ubiquitin protein ligase binding	molecular_function	7	3	544	157	34799	0.445602
GO:0007034	vacuolar transport	biological_process	6	1	544	38	34799	0.450669
GO:0006002	fructose 6-phosphate metabolic process	biological_process	7	1	544	38	34799	0.450669
GO:0000122	negative regulation of transcription by RNA polymerase II	biological_process	10	1	544	38	34799	0.450669
GO:0006289	nucleotide-excision repair	biological_process	9	1	544	38	34799	0.450669
GO:0016055	Wnt signaling pathway	biological_process	7	1	544	38	34799	0.450669
GO:0009416	response to light stimulus	biological_process	6	6	544	347	34799	0.459034
GO:0019888	protein phosphatase regulator activity	molecular_function	6	1	544	39	34799	0.459265
GO:0009695	jasmonic acid biosynthetic process	biological_process	10	1	544	39	34799	0.459265
GO:0015171	amino acid transmembrane transporter activity	molecular_function	7	2	544	99	34799	0.45966
GO:0003700	DNA binding transcription factor activity	molecular_function	4	33	544	2055	34799	0.462254
GO:0030170	pyridoxal phosphate binding	molecular_function	6	3	544	162	34799	0.465871
GO:0008378	galactosyltransferase activity	molecular_function	7	1	544	40	34799	0.467728
GO:0098656	anion transmembrane transport	biological_process	8	1	544	40	34799	0.467728
GO:0003777	microtubule motor activity	molecular_function	10	2	544	101	34799	0.469978
GO:0102337	3-oxo-cerotoyl-CoA synthase activity	molecular_function	7	1	544	41	34799	0.476058
GO:0005528	FK506 binding	molecular_function	6	1	544	41	34799	0.476058
GO:0102336	3-oxo-arachidoyl-CoA synthase activity	molecular_function	7	1	544	41	34799	0.476058
GO:0004805	trehalose-phosphatase activity	molecular_function	9	1	544	41	34799	0.476058
GO:0102338	3-oxo-lignoceronyl-CoA synthase activity	molecular_function	7	1	544	41	34799	0.476058
GO:0102756	very-long-chain 3-ketoacyl-CoA synthase activity	molecular_function	7	1	544	41	34799	0.476058
GO:0016132	brassinosteroid biosynthetic process	biological_process	9	1	544	41	34799	0.476058
GO:0008168	methyltransferase activity	molecular_function	6	2	544	103	34799	0.480178
GO:0006468	protein phosphorylation	biological_process	9	21	544	1308	34799	0.481639
GO:0051607	defense response to virus	biological_process	5	1	544	42	34799	0.484259
GO:0000976	transcription regulatory region sequence-specific DNA binding	molecular_function	8	1	544	42	34799	0.484259
GO:0042939	tripeptide transport	biological_process	10	1	544	42	34799	0.484259
GO:0042937	tripeptide transmembrane transporter activity	molecular_function	8	1	544	42	34799	0.484259
GO:0031338	regulation of vesicle fusion	biological_process	8	1	544	42	34799	0.484259
GO:0001085	RNA polymerase II transcription factor binding	molecular_function	6	1	544	43	34799	0.492331
GO:0008139	nuclear localization sequence binding	molecular_function	7	1	544	43	34799	0.492331
GO:0045489	pectin biosynthetic process	biological_process	8	1	544	43	34799	0.492331
GO:0090502	RNA phosphodiester bond hydrolysis, endonucleolytic	biological_process	10	1	544	43	34799	0.492331
GO:0000266	mitochondrial fission	biological_process	7	1	544	43	34799	0.492331
GO:0009867	jasmonic acid mediated signaling pathway	biological_process	6	2	544	106	34799	0.495249
GO:0003755	peptidyl-prolyl cis-trans isomerase activity	molecular_function	6	2	544	106	34799	0.495249
GO:0000287	magnesium ion binding	molecular_function	7	3	544	170	34799	0.497595
GO:0008360	regulation of cell shape	biological_process	8	1	544	44	34799	0.500277
GO:0000159	protein phosphatase type 2A complex	cellular_component	5	1	544	44	34799	0.500277
GO:0005685	U1 snRNP	cellular_component	8	1	544	44	34799	0.500277
GO:0090630	activation of GTPase activity	biological_process	9	1	544	44	34799	0.500277
GO:0004402	histone acetyltransferase activity	molecular_function	11	1	544	44	34799	0.500277
GO:0005871	kinesin complex	cellular_component	5	2	544	108	34799	0.505141
GO:0007018	microtubule-based movement	biological_process	5	2	544	108	34799	0.505141
GO:0018105	peptidyl-serine phosphorylation	biological_process	10	3	544	172	34799	0.505378
GO:0007059	chromosome segregation	biological_process	4	1	544	45	34799	0.508099
GO:0006284	base-excision repair	biological_process	9	1	544	45	34799	0.508099
GO:0007010	cytoskeleton organization	biological_process	6	1	544	45	34799	0.508099
GO:0006811	ion transport	biological_process	6	1	544	45	34799	0.508099
GO:0009705	plant-type vacuole membrane	cellular_component	8	3	544	173	34799	0.509246
GO:0000932	P-body	cellular_component	8	2	544	109	34799	0.51004
GO:0030136	clathrin-coated vesicle	cellular_component	8	1	544	46	34799	0.515798
GO:0009853	photorespiration	biological_process	6	1	544	46	34799	0.515798
GO:0004439	phosphatidylinositol-4,5-bisphosphate 5-phosphatase activity	molecular_function	10	1	544	46	34799	0.515798
GO:0016592	mediator complex	cellular_component	4	1	544	46	34799	0.515798
GO:0015112	nitrate transmembrane transporter activity	molecular_function	8	1	544	46	34799	0.515798
GO:0010053	root epidermal cell differentiation	biological_process	7	1	544	46	34799	0.515798
GO:0044212	transcription regulatory region DNA binding	molecular_function	7	8	544	497	34799	0.516069
GO:0031122	cytoplasmic microtubule organization	biological_process	8	1	544	47	34799	0.523378
GO:0008194	UDP-glycosyltransferase activity	molecular_function	6	1	544	47	34799	0.523378
GO:0009294	DNA mediated transformation	biological_process	6	1	544	47	34799	0.523378
GO:0009789	positive regulation of abscisic acid-activated signaling pathway	biological_process	9	1	544	47	34799	0.523378
GO:0019252	starch biosynthetic process	biological_process	10	1	544	47	34799	0.523378
GO:0010268	brassinosteroid homeostasis	biological_process	8	1	544	48	34799	0.530839
GO:0005992	trehalose biosynthetic process	biological_process	9	1	544	48	34799	0.530839
GO:0007568	aging	biological_process	4	1	544	48	34799	0.530839
GO:0003779	actin binding	molecular_function	6	2	544	114	34799	0.534051
GO:0005770	late endosome	cellular_component	8	1	544	49	34799	0.538183
GO:0010501	RNA secondary structure unwinding	biological_process	9	2	544	116	34799	0.543427
GO:0043424	protein histidine kinase binding	molecular_function	8	1	544	50	34799	0.545413
GO:0009791	post-embryonic development	biological_process	4	1	544	50	34799	0.545413
GO:0031965	nuclear membrane	cellular_component	5	1	544	50	34799	0.545413
GO:0044550	secondary metabolite biosynthetic process	biological_process	5	3	544	184	34799	0.550704
GO:0051017	actin filament bundle assembly	biological_process	6	1	544	51	34799	0.552529
GO:0010027	thylakoid membrane organization	biological_process	7	1	544	51	34799	0.552529
GO:0017137	Rab GTPase binding	molecular_function	9	1	544	51	34799	0.552529
GO:0018024	histone-lysine N-methyltransferase activity	molecular_function	9	1	544	51	34799	0.552529
GO:0031969	chloroplast membrane	cellular_component	6	2	544	121	34799	0.566288
GO:0015706	nitrate transport	biological_process	9	1	544	53	34799	0.566431
GO:0016538	cyclin-dependent protein serine/threonine kinase regulator activity	molecular_function	7	1	544	53	34799	0.566431
GO:0009631	cold acclimation	biological_process	6	1	544	53	34799	0.566431
GO:0000139	Golgi membrane	cellular_component	7	7	544	456	34799	0.571635
GO:0006099	tricarboxylic acid cycle	biological_process	5	1	544	54	34799	0.573219
GO:0022857	transmembrane transporter activity	molecular_function	4	3	544	192	34799	0.579521
GO:0008283	cell proliferation	biological_process	3	1	544	55	34799	0.579901
GO:0016036	cellular response to phosphate starvation	biological_process	9	1	544	56	34799	0.586479
GO:0005694	chromosome	cellular_component	6	1	544	56	34799	0.586479
GO:0005667	transcription factor complex	cellular_component	4	1	544	56	34799	0.586479
GO:0006342	chromatin silencing	biological_process	5	1	544	56	34799	0.586479
GO:0004672	protein kinase activity	molecular_function	7	6	544	397	34799	0.589378
GO:0004675	transmembrane receptor protein serine/threonine kinase activity	molecular_function	9	3	544	195	34799	0.590023
GO:0042938	dipeptide transport	biological_process	10	1	544	57	34799	0.592953
GO:0009556	microsporogenesis	biological_process	7	1	544	57	34799	0.592953
GO:0010043	response to zinc ion	biological_process	7	1	544	57	34799	0.592953
GO:0005777	peroxisome	cellular_component	7	4	544	265	34799	0.596403
GO:0006281	DNA repair	biological_process	8	3	544	197	34799	0.59693
GO:0016125	sterol metabolic process	biological_process	7	1	544	58	34799	0.599327
GO:0036459	thiol-dependent ubiquitinyl hydrolase activity	molecular_function	9	1	544	58	34799	0.599327
GO:0005778	peroxisomal membrane	cellular_component	8	1	544	58	34799	0.599327
GO:0010468	regulation of gene expression	biological_process	7	2	544	130	34799	0.605327
GO:0005975	carbohydrate metabolic process	biological_process	5	3	544	200	34799	0.607147
GO:0004518	nuclease activity	molecular_function	6	1	544	60	34799	0.611777
GO:0071011	precatalytic spliceosome	cellular_component	7	1	544	60	34799	0.611777
GO:0006623	protein targeting to vacuole	biological_process	12	1	544	61	34799	0.617856
GO:0010252	auxin homeostasis	biological_process	7	1	544	61	34799	0.617856
GO:0009734	auxin-activated signaling pathway	biological_process	6	3	544	204	34799	0.6205
GO:0010228	vegetative to reproductive phase transition of meristem	biological_process	5	2	544	134	34799	0.621803
GO:0008017	microtubule binding	molecular_function	7	2	544	134	34799	0.621803
GO:0031902	late endosome membrane	cellular_component	9	1	544	62	34799	0.623841
GO:0009828	plant-type cell wall loosening	biological_process	9	1	544	62	34799	0.623841
GO:0001666	response to hypoxia	biological_process	5	1	544	63	34799	0.629732
GO:0015079	potassium ion transmembrane transporter activity	molecular_function	9	1	544	63	34799	0.629732
GO:0009816	defense response to bacterium, incompatible interaction	biological_process	7	1	544	63	34799	0.629732
GO:0010118	stomatal movement	biological_process	4	1	544	64	34799	0.63553
GO:0048767	root hair elongation	biological_process	6	1	544	64	34799	0.63553
GO:0042128	nitrate assimilation	biological_process	8	1	544	64	34799	0.63553
GO:0009831	plant-type cell wall modification involved in multidimensional cell growth	biological_process	9	1	544	64	34799	0.63553
GO:0019760	glucosinolate metabolic process	biological_process	8	1	544	64	34799	0.63553
GO:0004806	triglyceride lipase activity	molecular_function	7	1	544	64	34799	0.63553
GO:0005737	cytoplasm	cellular_component	5	80	544	5278	34799	0.637062
GO:0016491	oxidoreductase activity	molecular_function	4	5	544	349	34799	0.638515
GO:0009407	toxin catabolic process	biological_process	6	1	544	65	34799	0.641239
GO:0004857	enzyme inhibitor activity	molecular_function	5	1	544	65	34799	0.641239
GO:0009553	embryo sac development	biological_process	6	1	544	65	34799	0.641239
GO:0003684	damaged DNA binding	molecular_function	7	1	544	66	34799	0.646857
GO:0019898	extrinsic component of membrane	cellular_component	4	1	544	66	34799	0.646857
GO:0033609	oxalate metabolic process	biological_process	9	1	544	67	34799	0.652388
GO:0008375	acetylglucosaminyltransferase activity	molecular_function	7	1	544	67	34799	0.652388
GO:0046564	oxalate decarboxylase activity	molecular_function	7	1	544	67	34799	0.652388
GO:0005783	endoplasmic reticulum	cellular_component	6	13	544	902	34799	0.655661
GO:0009737	response to abscisic acid	biological_process	6	8	544	563	34799	0.655838
GO:0006508	proteolysis	biological_process	7	6	544	426	34799	0.65697
GO:0009640	photomorphogenesis	biological_process	8	1	544	68	34799	0.657833
GO:0010090	trichome morphogenesis	biological_process	8	1	544	68	34799	0.657833
GO:0006096	glycolytic process	biological_process	10	2	544	144	34799	0.660659
GO:0006606	protein import into nucleus	biological_process	11	1	544	69	34799	0.663192
GO:0005643	nuclear pore	cellular_component	4	1	544	69	34799	0.663192
GO:0046777	protein autophosphorylation	biological_process	10	4	544	291	34799	0.669021
GO:0004842	ubiquitin-protein transferase activity	molecular_function	6	7	544	502	34799	0.671203
GO:0006355	regulation of transcription, DNA-templated	biological_process	8	35	544	2380	34799	0.671546
GO:0048316	seed development	biological_process	5	1	544	71	34799	0.673661
GO:0009707	chloroplast outer membrane	cellular_component	7	1	544	72	34799	0.678773
GO:0004004	ATP-dependent RNA helicase activity	molecular_function	11	2	544	149	34799	0.678855
GO:0043531	ADP binding	molecular_function	9	3	544	226	34799	0.688317
GO:0000724	double-strand break repair via homologous recombination	biological_process	10	1	544	74	34799	0.688759
GO:0004364	glutathione transferase activity	molecular_function	6	2	544	152	34799	0.689385
GO:0006749	glutathione metabolic process	biological_process	8	2	544	153	34799	0.692832
GO:0006396	RNA processing	biological_process	9	1	544	75	34799	0.693635
GO:0043130	ubiquitin binding	molecular_function	6	1	544	75	34799	0.693635
GO:0090406	pollen tube	cellular_component	6	1	544	75	34799	0.693635
GO:0016788	hydrolase activity, acting on ester bonds	molecular_function	5	2	544	154	34799	0.696247
GO:0034599	cellular response to oxidative stress	biological_process	6	1	544	76	34799	0.698434
GO:0000145	exocyst	cellular_component	7	1	544	76	34799	0.698434
GO:0042393	histone binding	molecular_function	5	1	544	76	34799	0.698434
GO:0006486	protein glycosylation	biological_process	9	2	544	155	34799	0.69963
GO:0051301	cell division	biological_process	4	4	544	306	34799	0.706615
GO:0016032	viral process	biological_process	6	1	544	79	34799	0.712387
GO:0005834	heterotrimeric G-protein complex	cellular_component	5	1	544	79	34799	0.712387
GO:0045087	innate immune response	biological_process	5	1	544	80	34799	0.716894
GO:0005743	mitochondrial inner membrane	cellular_component	6	1	544	81	34799	0.72133
GO:0008289	lipid binding	molecular_function	4	2	544	162	34799	0.722447
GO:0016787	hydrolase activity	molecular_function	4	8	544	604	34799	0.729562
GO:0006366	transcription by RNA polymerase II	biological_process	9	1	544	83	34799	0.729994
GO:0009845	seed germination	biological_process	4	1	544	83	34799	0.729994
GO:0006855	drug transmembrane transport	biological_process	7	1	544	83	34799	0.729994
GO:0005856	cytoskeleton	cellular_component	6	1	544	84	34799	0.734225
GO:0006950	response to stress	biological_process	4	1	544	84	34799	0.734225
GO:0006904	vesicle docking involved in exocytosis	biological_process	7	1	544	85	34799	0.73839
GO:0006629	lipid metabolic process	biological_process	5	2	544	168	34799	0.740824
GO:0016874	ligase activity	molecular_function	4	1	544	86	34799	0.74249
GO:0022626	cytosolic ribosome	cellular_component	7	1	544	88	34799	0.750498
GO:0016569	covalent chromatin modification	biological_process	6	1	544	88	34799	0.750498
GO:0051015	actin filament binding	molecular_function	7	1	544	89	34799	0.754408
GO:0015031	protein transport	biological_process	9	4	544	328	34799	0.755987
GO:0010008	endosome membrane	cellular_component	8	1	544	90	34799	0.758257
GO:0005355	glucose transmembrane transporter activity	molecular_function	9	1	544	90	34799	0.758257
GO:0046323	glucose import	biological_process	12	1	544	90	34799	0.758257
GO:0010287	plastoglobule	cellular_component	8	1	544	91	34799	0.762046
GO:0010089	xylem development	biological_process	7	1	544	91	34799	0.762046
GO:0009941	chloroplast envelope	cellular_component	7	8	544	625	34799	0.762896
GO:0016709	oxidoreductase activity, acting on paired donors, with incorporation or reduction of molecular oxygen, NAD(P)H as one donor, and incorporation of one atom of oxygen	molecular_function	6	2	544	176	34799	0.763701
GO:0040008	regulation of growth	biological_process	5	1	544	92	34799	0.765776
GO:0009535	chloroplast thylakoid membrane	cellular_component	8	5	544	409	34799	0.768038
GO:0019005	SCF ubiquitin ligase complex	cellular_component	7	2	544	179	34799	0.771818
GO:0009826	unidimensional cell growth	biological_process	7	2	544	180	34799	0.774469
GO:0061077	chaperone-mediated protein folding	biological_process	5	1	544	95	34799	0.776618
GO:0006457	protein folding	biological_process	4	4	544	340	34799	0.780088
GO:0008643	carbohydrate transport	biological_process	7	1	544	96	34799	0.78012
GO:0009739	response to gibberellin	biological_process	6	1	544	97	34799	0.783566
GO:0016607	nuclear speck	cellular_component	8	1	544	97	34799	0.783566
GO:0035091	phosphatidylinositol binding	molecular_function	6	1	544	97	34799	0.783566
GO:0005525	GTP binding	molecular_function	8	3	544	265	34799	0.785469
GO:0004712	protein serine/threonine/tyrosine kinase activity	molecular_function	8	1	544	98	34799	0.786959
GO:0016042	lipid catabolic process	biological_process	6	2	544	186	34799	0.789818
GO:0004721	phosphoprotein phosphatase activity	molecular_function	8	1	544	100	34799	0.793587
GO:0006887	exocytosis	biological_process	7	1	544	100	34799	0.793587
GO:0000398	mRNA splicing, via spliceosome	biological_process	13	2	544	188	34799	0.794725
GO:0003729	mRNA binding	molecular_function	7	6	544	500	34799	0.795514
GO:0003682	chromatin binding	molecular_function	4	2	544	190	34799	0.799532
GO:0008152	metabolic process	biological_process	3	1	544	103	34799	0.803144
GO:0009742	brassinosteroid mediated signaling pathway	biological_process	7	1	544	104	34799	0.80623
GO:0045944	positive regulation of transcription by RNA polymerase II	biological_process	10	1	544	105	34799	0.809268
GO:0016021	integral component of membrane	cellular_component	5	60	544	4236	34799	0.81189
GO:0015035	protein disulfide oxidoreductase activity	molecular_function	7	1	544	107	34799	0.815203
GO:0046982	protein heterodimerization activity	molecular_function	6	1	544	107	34799	0.815203
GO:0005681	spliceosomal complex	cellular_component	6	1	544	108	34799	0.818101
GO:0015979	photosynthesis	biological_process	5	1	544	109	34799	0.820953
GO:0009860	pollen tube growth	biological_process	8	1	544	110	34799	0.823761
GO:0005622	intracellular	cellular_component	4	5	544	445	34799	0.826923
GO:0009536	plastid	cellular_component	6	4	544	370	34799	0.832101
GO:0006897	endocytosis	biological_process	7	1	544	118	34799	0.844697
GO:0005351	carbohydrate:proton symporter activity	molecular_function	7	1	544	120	34799	0.849531
GO:0051213	dioxygenase activity	molecular_function	5	1	544	121	34799	0.851892
GO:0005768	endosome	cellular_component	7	5	544	466	34799	0.855287
GO:0005515	protein binding	molecular_function	4	55	544	3995	34799	0.860234
GO:0005509	calcium ion binding	molecular_function	7	3	544	309	34799	0.86356
GO:0006857	oligopeptide transport	biological_process	9	1	544	128	34799	0.867411
GO:0008380	RNA splicing	biological_process	10	1	544	128	34799	0.867411
GO:0012505	endomembrane system	cellular_component	4	2	544	225	34799	0.868839
GO:0005874	microtubule	cellular_component	7	1	544	129	34799	0.869491
GO:0052689	carboxylic ester hydrolase activity	molecular_function	6	2	544	227	34799	0.872045
GO:0045892	negative regulation of transcription, DNA-templated	biological_process	9	2	544	229	34799	0.875178
GO:0031146	SCF-dependent proteasomal ubiquitin-dependent protein catabolic process	biological_process	12	1	544	133	34799	0.877492
GO:0009793	embryo development ending in seed dormancy	biological_process	5	5	544	486	34799	0.878596
GO:0007165	signal transduction	biological_process	4	4	544	408	34799	0.882878
GO:0005634	nucleus	cellular_component	6	143	544	9928	34799	0.888553
GO:0001228	transcriptional activator activity, RNA polymerase II transcription regulatory region sequence-specific DNA binding	molecular_function	6	1	544	140	34799	0.890333
GO:0009524	phragmoplast	cellular_component	6	1	544	144	34799	0.897058
GO:0080008	Cul4-RING E3 ubiquitin ligase complex	cellular_component	7	1	544	155	34799	0.913504
GO:0003674	molecular_function	molecular_function	2	45	544	3448	34799	0.915862
GO:0003677	DNA binding	molecular_function	6	26	544	2116	34799	0.918786
GO:0006511	ubiquitin-dependent protein catabolic process	biological_process	10	2	544	264	34799	0.919708
GO:0016020	membrane	cellular_component	3	21	544	1757	34799	0.920065
GO:0003924	GTPase activity	molecular_function	9	2	544	265	34799	0.920729
GO:0007169	transmembrane receptor protein tyrosine kinase signaling pathway	biological_process	7	2	544	268	34799	0.923718
GO:0003676	nucleic acid binding	molecular_function	5	3	544	394	34799	0.947006
GO:0009579	thylakoid	cellular_component	5	1	544	186	34799	0.947056
GO:0030154	cell differentiation	biological_process	5	3	544	398	34799	0.949409
GO:0009735	response to cytokinin	biological_process	6	1	544	189	34799	0.949513
GO:0080044	quercetin 7-O-glucosyltransferase activity	molecular_function	8	1	544	192	34799	0.951857
GO:0080043	quercetin 3-O-glucosyltransferase activity	molecular_function	8	1	544	192	34799	0.951857
GO:0005575	cellular_component	cellular_component	2	3	544	406	34799	0.953913
GO:0007049	cell cycle	biological_process	4	1	544	195	34799	0.954092
GO:0052696	flavonoid glucuronidation	biological_process	6	1	544	222	34799	0.970076
GO:0004519	endonuclease activity	molecular_function	7	1	544	229	34799	0.97322
GO:0043161	proteasome-mediated ubiquitin-dependent protein catabolic process	biological_process	11	3	544	457	34799	0.974895
GO:0006397	mRNA processing	biological_process	10	1	544	236	34799	0.976035
GO:0000981	RNA polymerase II transcription factor activity, sequence-specific DNA binding	molecular_function	5	1	544	238	34799	0.976783
GO:0016192	vesicle-mediated transport	biological_process	6	1	544	243	34799	0.978554
GO:0005789	endoplasmic reticulum membrane	cellular_component	5	3	544	473	34799	0.979339
GO:0005739	mitochondrion	cellular_component	6	26	544	2367	34799	0.980147
GO:0009908	flower development	biological_process	6	1	544	254	34799	0.981989
GO:0009813	flavonoid biosynthetic process	biological_process	6	1	544	256	34799	0.982552
GO:0016740	transferase activity	molecular_function	4	1	544	279	34799	0.98789
GO:0006886	intracellular protein transport	biological_process	10	1	544	292	34799	0.99015
GO:0003723	RNA binding	molecular_function	6	8	544	1022	34799	0.991045
GO:0006357	regulation of transcription by RNA polymerase II	biological_process	9	1	544	305	34799	0.991989
GO:0009507	chloroplast	cellular_component	7	40	544	3574	34799	0.992348
GO:0008270	zinc ion binding	molecular_function	8	7	544	956	34799	0.993027
GO:0061630	ubiquitin protein ligase activity	molecular_function	7	2	544	535	34799	0.998031
GO:0009570	chloroplast stroma	cellular_component	8	3	544	717	34799	0.999118
GO:0008150	biological_process	biological_process	2	29	544	3896	34799	0.999999

## Sheet: Cluster 2
GO_ID	GO_Term	GO_function	GO_class	S gene number	TS gene number	B gene number	TB gene number	pvalue
GO:0006749	glutathione metabolic process	biological_process	8	19	591	153	34799	1.76951e-11
GO:0005737	cytoplasm	cellular_component	5	149	591	5278	34799	1.06994e-10
GO:0004364	glutathione transferase activity	molecular_function	6	18	591	152	34799	1.33778e-10
GO:0006334	nucleosome assembly	biological_process	7	12	591	70	34799	2.23836e-09
GO:0006979	response to oxidative stress	biological_process	5	20	591	281	34799	9.2419e-08
GO:0009407	toxin catabolic process	biological_process	6	10	591	65	34799	1.43234e-07
GO:0006529	asparagine biosynthetic process	biological_process	12	6	591	16	34799	1.62112e-07
GO:0004066	asparagine synthase (glutamine-hydrolyzing) activity	molecular_function	7	6	591	16	34799	1.62112e-07
GO:0006995	cellular response to nitrogen starvation	biological_process	9	6	591	18	34799	3.65082e-07
GO:0006559	L-phenylalanine catabolic process	biological_process	11	7	591	30	34799	5.70441e-07
GO:0000788	nuclear nucleosome	cellular_component	6	5	591	13	34799	1.59734e-06
GO:0046274	lignin catabolic process	biological_process	8	5	591	13	34799	1.59734e-06
GO:0046244	salicylic acid catabolic process	biological_process	8	5	591	13	34799	1.59734e-06
GO:0006635	fatty acid beta-oxidation	biological_process	11	8	591	51	34799	2.21096e-06
GO:0009800	cinnamic acid biosynthetic process	biological_process	8	5	591	14	34799	2.44999e-06
GO:0045548	phenylalanine ammonia-lyase activity	molecular_function	7	5	591	14	34799	2.44999e-06
GO:0055114	oxidation-reduction process	biological_process	4	39	591	1024	34799	2.97219e-06
GO:0006541	glutamine metabolic process	biological_process	11	6	591	25	34799	3.14772e-06
GO:0005829	cytosol	cellular_component	6	85	591	3116	34799	9.31559e-06
GO:0000786	nucleosome	cellular_component	5	7	591	45	34799	1.01998e-05
GO:0080167	response to karrikin	biological_process	5	10	591	113	34799	2.39961e-05
GO:0003955	NAD(P)H dehydrogenase (quinone) activity	molecular_function	7	4	591	14	34799	7.19961e-05
GO:0009819	drought recovery	biological_process	6	5	591	27	34799	8.23013e-05
GO:0004586	ornithine decarboxylase activity	molecular_function	7	3	591	6	34799	9.38248e-05
GO:0033387	putrescine biosynthetic process from ornithine	biological_process	11	3	591	6	34799	9.38248e-05
GO:0010224	response to UV-B	biological_process	8	8	591	88	34799	0.000128872
GO:0003959	NADPH dehydrogenase activity	molecular_function	6	5	591	30	34799	0.000139302
GO:0033609	oxalate metabolic process	biological_process	9	7	591	67	34799	0.000141668
GO:0046564	oxalate decarboxylase activity	molecular_function	7	7	591	67	34799	0.000141668
GO:0009073	aromatic amino acid family biosynthetic process	biological_process	10	5	591	32	34799	0.000191417
GO:0005777	peroxisome	cellular_component	7	14	591	265	34799	0.000198822
GO:0030042	actin filament depolymerization	biological_process	8	4	591	19	34799	0.000260586
GO:0004657	proline dehydrogenase activity	molecular_function	6	2	591	2	34799	0.000287951
GO:0006562	proline catabolic process	biological_process	12	2	591	2	34799	0.000287951
GO:0003856	3-dehydroquinate synthase activity	molecular_function	7	2	591	2	34799	0.000287951
GO:0010133	proline catabolic process to glutamate	biological_process	12	2	591	2	34799	0.000287951
GO:0006464	cellular protein modification process	biological_process	8	5	591	38	34799	0.000438766
GO:0030162	regulation of proteolysis	biological_process	8	4	591	22	34799	0.000472321
GO:0009055	electron transfer activity	molecular_function	5	9	591	134	34799	0.00049306
GO:0009611	response to wounding	biological_process	5	14	591	290	34799	0.000493595
GO:0046914	transition metal ion binding	molecular_function	7	9	591	135	34799	0.000520478
GO:0046916	cellular transition metal ion homeostasis	biological_process	11	9	591	135	34799	0.000520478
GO:0004462	lactoylglutathione lyase activity	molecular_function	6	3	591	11	34799	0.000726427
GO:0010181	FMN binding	molecular_function	7	4	591	25	34799	0.000784512
GO:0006520	cellular amino acid metabolic process	biological_process	8	5	591	44	34799	0.000873198
GO:1903507	negative regulation of nucleic acid-templated transcription	biological_process	10	5	591	44	34799	0.000873198
GO:0004765	shikimate kinase activity	molecular_function	7	3	591	12	34799	0.000956376
GO:0030001	metal ion transport	biological_process	8	9	591	149	34799	0.00105461
GO:0042542	response to hydrogen peroxide	biological_process	7	7	591	95	34799	0.00119816
GO:0031625	ubiquitin protein ligase binding	molecular_function	7	9	591	157	34799	0.00151903
GO:0070676	intralumenal vesicle formation	biological_process	8	3	591	14	34799	0.00154283
GO:0035987	endodermal cell differentiation	biological_process	6	3	591	14	34799	0.00154283
GO:0004300	enoyl-CoA hydratase activity	molecular_function	7	3	591	14	34799	0.00154283
GO:0000162	tryptophan biosynthetic process	biological_process	11	4	591	30	34799	0.00158935
GO:0015629	actin cytoskeleton	cellular_component	7	4	591	30	34799	0.00158935
GO:2000582	positive regulation of ATP-dependent microtubule motor activity, plus-end-directed	biological_process	9	2	591	4	34799	0.00168896
GO:0016701	oxidoreductase activity, acting on single donors with incorporation of molecular oxygen	molecular_function	5	2	591	4	34799	0.00168896
GO:1903648	positive regulation of chlorophyll catabolic process	biological_process	10	2	591	4	34799	0.00168896
GO:0004352	glutamate dehydrogenase (NAD+) activity	molecular_function	8	2	591	4	34799	0.00168896
GO:0016787	hydrolase activity	molecular_function	4	21	591	604	34799	0.00175971
GO:0046686	response to cadmium ion	biological_process	7	17	591	446	34799	0.0018232
GO:0022900	electron transport chain	biological_process	6	3	591	15	34799	0.00190432
GO:0019632	shikimate metabolic process	biological_process	9	3	591	15	34799	0.00190432
GO:0045597	positive regulation of cell differentiation	biological_process	7	3	591	15	34799	0.00190432
GO:0050660	flavin adenine dinucleotide binding	molecular_function	6	7	591	106	34799	0.00225386
GO:0000054	ribosomal subunit export from nucleus	biological_process	8	3	591	16	34799	0.00231438
GO:0052873	FMN reductase (NADPH) activity	molecular_function	7	2	591	5	34799	0.00278326
GO:0034484	raffinose catabolic process	biological_process	8	2	591	5	34799	0.00278326
GO:0004096	catalase activity	molecular_function	5	2	591	5	34799	0.00278326
GO:0008752	FMN reductase activity	molecular_function	7	2	591	5	34799	0.00278326
GO:0052692	raffinose alpha-galactosidase activity	molecular_function	9	2	591	5	34799	0.00278326
GO:0015976	carbon utilization	biological_process	3	2	591	5	34799	0.00278326
GO:0047634	agmatine N4-coumaroyltransferase activity	molecular_function	7	3	591	18	34799	0.00328841
GO:0006094	gluconeogenesis	biological_process	9	4	591	38	34799	0.00384703
GO:0004430	1-phosphatidylinositol 4-kinase activity	molecular_function	8	3	591	19	34799	0.00385612
GO:0009699	phenylpropanoid biosynthetic process	biological_process	7	5	591	62	34799	0.00405447
GO:0005622	intracellular	cellular_component	4	16	591	445	34799	0.00430672
GO:0051213	dioxygenase activity	molecular_function	5	7	591	121	34799	0.00470479
GO:0009651	response to salt stress	biological_process	6	20	591	615	34799	0.00470667
GO:0003677	DNA binding	molecular_function	6	52	591	2116	34799	0.00505046
GO:2000762	regulation of phenylpropanoid metabolic process	biological_process	7	3	591	21	34799	0.00516127
GO:0048226	Casparian strip	cellular_component	6	3	591	21	34799	0.00516127
GO:0044212	transcription regulatory region DNA binding	molecular_function	7	17	591	497	34799	0.00541664
GO:0043161	proteasome-mediated ubiquitin-dependent protein catabolic process	biological_process	11	16	591	457	34799	0.0055269
GO:0008886	glyceraldehyde-3-phosphate dehydrogenase (NADP+) (non-phosphorylating) activity	molecular_function	7	2	591	7	34799	0.00571432
GO:0045995	regulation of embryonic development	biological_process	7	2	591	7	34799	0.00571432
GO:0005740	mitochondrial envelope	cellular_component	6	3	591	22	34799	0.00590163
GO:0000815	ESCRT III complex	cellular_component	5	3	591	22	34799	0.00590163
GO:0000103	sulfate assimilation	biological_process	6	5	591	68	34799	0.00601306
GO:0030170	pyridoxal phosphate binding	molecular_function	6	8	591	162	34799	0.00668656
GO:2000067	regulation of root morphogenesis	biological_process	8	3	591	23	34799	0.00670226
GO:0010200	response to chitin	biological_process	7	8	591	164	34799	0.00718058
GO:0047274	galactinol-sucrose galactosyltransferase activity	molecular_function	8	2	591	8	34799	0.00753372
GO:0010731	protein glutathionylation	biological_process	9	2	591	8	34799	0.00753372
GO:0016236	macroautophagy	biological_process	7	2	591	8	34799	0.00753372
GO:0006572	tyrosine catabolic process	biological_process	11	2	591	8	34799	0.00753372
GO:0004353	glutamate dehydrogenase [NAD(P)+] activity	molecular_function	7	2	591	8	34799	0.00753372
GO:0080037	negative regulation of cytokinin-activated signaling pathway	biological_process	9	2	591	8	34799	0.00753372
GO:0045116	protein neddylation	biological_process	11	3	591	24	34799	0.00756431
GO:0046854	phosphatidylinositol phosphorylation	biological_process	10	3	591	24	34799	0.00756431
GO:2000022	regulation of jasmonic acid mediated signaling pathway	biological_process	8	4	591	47	34799	0.00824813
GO:0009555	pollen development	biological_process	6	9	591	204	34799	0.00847247
GO:0051276	chromosome organization	biological_process	6	3	591	25	34799	0.00848883
GO:0007568	aging	biological_process	4	4	591	48	34799	0.00887957
GO:0004198	calcium-dependent cysteine-type endopeptidase activity	molecular_function	9	2	591	9	34799	0.00957783
GO:0009072	aromatic amino acid family metabolic process	biological_process	9	2	591	9	34799	0.00957783
GO:0016574	histone ubiquitination	biological_process	12	2	591	9	34799	0.00957783
GO:0006552	leucine catabolic process	biological_process	11	2	591	9	34799	0.00957783
GO:0004020	adenylylsulfate kinase activity	molecular_function	7	2	591	9	34799	0.00957783
GO:0009835	fruit ripening	biological_process	5	2	591	9	34799	0.00957783
GO:0050661	NADP binding	molecular_function	6	4	591	50	34799	0.0102352
GO:0030968	endoplasmic reticulum unfolded protein response	biological_process	5	3	591	28	34799	0.011646
GO:0031347	regulation of defense response	biological_process	7	5	591	80	34799	0.0117622
GO:0006537	glutamate biosynthetic process	biological_process	12	2	591	10	34799	0.0118385
GO:0004834	tryptophan synthase activity	molecular_function	7	2	591	10	34799	0.0118385
GO:0050897	cobalt ion binding	molecular_function	8	4	591	55	34799	0.0141892
GO:0008121	ubiquinol-cytochrome-c reductase activity	molecular_function	6	2	591	11	34799	0.0143079
GO:0033388	putrescine biosynthetic process from arginine	biological_process	12	2	591	11	34799	0.0143079
GO:0051775	response to redox state	biological_process	4	2	591	11	34799	0.0143079
GO:0003714	transcription corepressor activity	molecular_function	5	4	591	57	34799	0.0160066
GO:0031408	oxylipin biosynthetic process	biological_process	11	3	591	32	34799	0.0167752
GO:0008453	alanine-glyoxylate transaminase activity	molecular_function	7	2	591	12	34799	0.0169782
GO:0048317	seed morphogenesis	biological_process	5	2	591	12	34799	0.0169782
GO:0002215	defense response to nematode	biological_process	7	2	591	12	34799	0.0169782
GO:0071949	FAD binding	molecular_function	7	2	591	12	34799	0.0169782
GO:0043447	alkane biosynthetic process	biological_process	6	2	591	12	34799	0.0169782
GO:2000122	negative regulation of stomatal complex development	biological_process	9	1	591	1	34799	0.0169832
GO:0003992	N2-acetyl-L-ornithine:2-oxoglutarate 5-aminotransferase activity	molecular_function	7	1	591	1	34799	0.0169832
GO:0080069	7-methylthioheptyl-desulfoglucosinolate sulfotransferase activity	molecular_function	8	1	591	1	34799	0.0169832
GO:0019778	Atg12 activating enzyme activity	molecular_function	7	1	591	1	34799	0.0169832
GO:0080066	3-methylthiopropyl-desulfoglucosinolate sulfotransferase activity	molecular_function	8	1	591	1	34799	0.0169832
GO:0080067	4-methylthiobutyl-desulfoglucosinolate sulfotransferase activity	molecular_function	8	1	591	1	34799	0.0169832
GO:0080071	indol-3-yl-methyl-desulfoglucosinolate sulfotransferase activity	molecular_function	8	1	591	1	34799	0.0169832
GO:0004411	homogentisate 1,2-dioxygenase activity	molecular_function	7	1	591	1	34799	0.0169832
GO:0050126	N-carbamoylputrescine amidase activity	molecular_function	7	1	591	1	34799	0.0169832
GO:0019779	Atg8 activating enzyme activity	molecular_function	7	1	591	1	34799	0.0169832
GO:0080070	8-methylthiooctyl-desulfoglucosinolate sulfotransferase activity	molecular_function	8	1	591	1	34799	0.0169832
GO:1905202	methylcrotonoyl-CoA carboxylase complex	cellular_component	5	1	591	1	34799	0.0169832
GO:0003868	4-hydroxyphenylpyruvate dioxygenase activity	molecular_function	7	1	591	1	34799	0.0169832
GO:0080068	5-methylthiopentyl-desulfoglucosinolate sulfotransferase activity	molecular_function	8	1	591	1	34799	0.0169832
GO:0018580	nitronate monooxygenase activity	molecular_function	7	1	591	1	34799	0.0169832
GO:0051750	delta3,5-delta2,4-dienoyl-CoA isomerase activity	molecular_function	7	1	591	1	34799	0.0169832
GO:0000209	protein polyubiquitination	biological_process	12	7	591	158	34799	0.0187189
GO:0009052	pentose-phosphate shunt, non-oxidative branch	biological_process	6	2	591	13	34799	0.0198419
GO:0006555	methionine metabolic process	biological_process	10	2	591	13	34799	0.0198419
GO:0005507	copper ion binding	molecular_function	8	9	591	236	34799	0.0201944
GO:0000790	nuclear chromatin	cellular_component	7	3	591	35	34799	0.0213262
GO:0020037	heme binding	molecular_function	6	7	591	163	34799	0.0217773
GO:0006163	purine nucleotide metabolic process	biological_process	9	2	591	14	34799	0.0228918
GO:0004365	glyceraldehyde-3-phosphate dehydrogenase (NAD+) (phosphorylating) activity	molecular_function	8	2	591	14	34799	0.0228918
GO:0019760	glucosinolate metabolic process	biological_process	8	4	591	64	34799	0.0234855
GO:0004620	phospholipase activity	molecular_function	7	3	591	37	34799	0.0246981
GO:0016567	protein ubiquitination	biological_process	11	15	591	502	34799	0.0259724
GO:0003995	acyl-CoA dehydrogenase activity	molecular_function	6	2	591	15	34799	0.0261206
GO:0071333	cellular response to glucose stimulus	biological_process	10	2	591	15	34799	0.0261206
GO:0080060	integument development	biological_process	5	2	591	15	34799	0.0261206
GO:0007034	vacuolar transport	biological_process	6	3	591	38	34799	0.0264853
GO:0043231	intracellular membrane-bounded organelle	cellular_component	5	15	591	505	34799	0.0271795
GO:0009695	jasmonic acid biosynthetic process	biological_process	10	3	591	39	34799	0.0283399
GO:1900057	positive regulation of leaf senescence	biological_process	10	2	591	16	34799	0.0295215
GO:0010499	proteasomal ubiquitin-independent protein catabolic process	biological_process	9	2	591	16	34799	0.0295215
GO:0009423	chorismate biosynthetic process	biological_process	10	2	591	16	34799	0.0295215
GO:0006606	protein import into nucleus	biological_process	11	4	591	69	34799	0.029932
GO:2000280	regulation of root development	biological_process	7	3	591	40	34799	0.0302617
GO:0042803	protein homodimerization activity	molecular_function	6	9	591	254	34799	0.0304697
GO:0016311	dephosphorylation	biological_process	7	4	591	70	34799	0.0313344
GO:0010150	leaf senescence	biological_process	6	6	591	139	34799	0.0317602
GO:0009813	flavonoid biosynthetic process	biological_process	6	9	591	256	34799	0.0318011
GO:0004805	trehalose-phosphatase activity	molecular_function	9	3	591	41	34799	0.0322504
GO:0006122	mitochondrial electron transport, ubiquinol to cytochrome c	biological_process	8	2	591	17	34799	0.0330877
GO:0016656	monodehydroascorbate reductase (NADH) activity	molecular_function	7	2	591	17	34799	0.0330877
GO:0010121	arginine catabolic process to proline via ornithine	biological_process	14	1	591	2	34799	0.0336785
GO:0004587	ornithine-oxo-acid transaminase activity	molecular_function	7	1	591	2	34799	0.0336785
GO:0010326	methionine-oxo-acid transaminase activity	molecular_function	7	1	591	2	34799	0.0336785
GO:0002376	immune system process	biological_process	3	1	591	2	34799	0.0336785
GO:0050113	inositol oxygenase activity	molecular_function	6	1	591	2	34799	0.0336785
GO:0006569	tryptophan catabolic process	biological_process	11	1	591	2	34799	0.0336785
GO:0018826	methionine gamma-lyase activity	molecular_function	6	1	591	2	34799	0.0336785
GO:0004838	L-tyrosine:2-oxoglutarate aminotransferase activity	molecular_function	8	1	591	2	34799	0.0336785
GO:0046487	glyoxylate metabolic process	biological_process	6	1	591	2	34799	0.0336785
GO:0016624	oxidoreductase activity, acting on the aldehyde or oxo group of donors, disulfide as acceptor	molecular_function	6	1	591	2	34799	0.0336785
GO:0042816	vitamin B6 metabolic process	biological_process	7	1	591	2	34799	0.0336785
GO:0019365	pyridine nucleotide salvage	biological_process	9	1	591	2	34799	0.0336785
GO:0080130	L-phenylalanine:2-oxoglutarate aminotransferase activity	molecular_function	8	1	591	2	34799	0.0336785
GO:0003857	3-hydroxyacyl-CoA dehydrogenase activity	molecular_function	7	1	591	2	34799	0.0336785
GO:0003975	UDP-N-acetylglucosamine-dolichyl-phosphate N-acetylglucosaminephosphotransferase activity	molecular_function	7	1	591	2	34799	0.0336785
GO:0033587	shikimate biosynthetic process	biological_process	10	1	591	2	34799	0.0336785
GO:0006769	nicotinamide metabolic process	biological_process	7	1	591	2	34799	0.0336785
GO:0047763	caffeate O-methyltransferase activity	molecular_function	8	1	591	2	34799	0.0336785
GO:0019544	arginine catabolic process to glutamate	biological_process	13	1	591	2	34799	0.0336785
GO:0008478	pyridoxal kinase activity	molecular_function	7	1	591	2	34799	0.0336785
GO:0006426	glycyl-tRNA aminoacylation	biological_process	13	1	591	2	34799	0.0336785
GO:1901997	negative regulation of indoleacetic acid biosynthetic process via tryptophan	biological_process	10	1	591	2	34799	0.0336785
GO:0008691	3-hydroxybutyryl-CoA dehydrogenase activity	molecular_function	7	1	591	2	34799	0.0336785
GO:0009970	cellular response to sulfate starvation	biological_process	9	1	591	2	34799	0.0336785
GO:0032934	sterol binding	molecular_function	6	1	591	2	34799	0.0336785
GO:0004820	glycine-tRNA ligase activity	molecular_function	7	1	591	2	34799	0.0336785
GO:0019310	inositol catabolic process	biological_process	8	1	591	2	34799	0.0336785
GO:0019031	viral envelope	cellular_component	5	1	591	2	34799	0.0336785
GO:0006558	L-phenylalanine metabolic process	biological_process	10	1	591	2	34799	0.0336785
GO:0019458	methionine catabolic process via 2-oxobutanoate	biological_process	12	1	591	2	34799	0.0336785
GO:0051819	induction by symbiont of nodulation, tumor or growth in host	biological_process	7	1	591	2	34799	0.0336785
GO:0000153	cytoplasmic ubiquitin ligase complex	cellular_component	6	1	591	2	34799	0.0336785
GO:0006570	tyrosine metabolic process	biological_process	10	1	591	2	34799	0.0336785
GO:0006568	tryptophan metabolic process	biological_process	10	1	591	2	34799	0.0336785
GO:0052696	flavonoid glucuronidation	biological_process	6	8	591	222	34799	0.0367519
GO:0005774	vacuolar membrane	cellular_component	7	17	591	618	34799	0.0367606
GO:0052890	oxidoreductase activity, acting on the CH-CH group of donors, with a flavin as acceptor	molecular_function	6	2	591	18	34799	0.0368126
GO:0031386	protein tag	molecular_function	3	2	591	18	34799	0.0368126
GO:0033539	fatty acid beta-oxidation using acyl-CoA dehydrogenase	biological_process	12	2	591	18	34799	0.0368126
GO:0004089	carbonate dehydratase activity	molecular_function	7	2	591	18	34799	0.0368126
GO:0043565	sequence-specific DNA binding	molecular_function	7	24	591	957	34799	0.0388716
GO:0051287	NAD binding	molecular_function	6	4	591	75	34799	0.0389186
GO:0031492	nucleosomal DNA binding	molecular_function	8	2	591	19	34799	0.0406898
GO:0008285	negative regulation of cell proliferation	biological_process	7	3	591	45	34799	0.0408676
GO:0000502	proteasome complex	cellular_component	5	4	591	77	34799	0.0422203
GO:0080044	quercetin 7-O-glucosyltransferase activity	molecular_function	8	7	591	192	34799	0.0464353
GO:0080043	quercetin 3-O-glucosyltransferase activity	molecular_function	8	7	591	192	34799	0.0464353
GO:0004298	threonine-type endopeptidase activity	molecular_function	8	3	591	48	34799	0.0480133
GO:0005839	proteasome core complex	cellular_component	4	3	591	48	34799	0.0480133
GO:0010154	fruit development	biological_process	6	3	591	48	34799	0.0480133
GO:0005992	trehalose biosynthetic process	biological_process	9	3	591	48	34799	0.0480133
GO:0003712	transcription cofactor activity	molecular_function	4	2	591	21	34799	0.0488765
GO:0005750	mitochondrial respiratory chain complex III	cellular_component	6	2	591	21	34799	0.0488765
GO:0000978	RNA polymerase II proximal promoter sequence-specific DNA binding	molecular_function	10	2	591	21	34799	0.0488765
GO:0009817	defense response to fungus, incompatible interaction	biological_process	7	2	591	21	34799	0.0488765
GO:0042409	caffeoyl-CoA O-methyltransferase activity	molecular_function	8	1	591	3	34799	0.0500908
GO:0009443	pyridoxal 5'-phosphate salvage	biological_process	9	1	591	3	34799	0.0500908
GO:0050281	serine-glyoxylate transaminase activity	molecular_function	7	1	591	3	34799	0.0500908
GO:0015680	intracellular copper ion transport	biological_process	8	1	591	3	34799	0.0500908
GO:0003942	N-acetyl-gamma-glutamyl-phosphate reductase activity	molecular_function	7	1	591	3	34799	0.0500908
GO:0003863	3-methyl-2-oxobutanoate dehydrogenase (2-methylpropanoyl-transferring) activity	molecular_function	7	1	591	3	34799	0.0500908
GO:1902884	positive regulation of response to oxidative stress	biological_process	7	1	591	3	34799	0.0500908
GO:0050242	pyruvate, phosphate dikinase activity	molecular_function	7	1	591	3	34799	0.0500908
GO:0009805	coumarin biosynthetic process	biological_process	8	1	591	3	34799	0.0500908
GO:0006883	cellular sodium ion homeostasis	biological_process	11	1	591	3	34799	0.0500908
GO:0033853	aspartate-prephenate aminotransferase activity	molecular_function	7	1	591	3	34799	0.0500908
GO:1904216	positive regulation of protein import into chloroplast stroma	biological_process	9	1	591	3	34799	0.0500908
GO:0030644	cellular chloride ion homeostasis	biological_process	11	1	591	3	34799	0.0500908
GO:0033854	glutamate-prephenate aminotransferase activity	molecular_function	7	1	591	3	34799	0.0500908
GO:0006725	cellular aromatic compound metabolic process	biological_process	5	1	591	3	34799	0.0500908
GO:0033743	peptide-methionine (R)-S-oxide reductase activity	molecular_function	7	1	591	3	34799	0.0500908
GO:0010363	regulation of plant-type hypersensitive response	biological_process	8	1	591	3	34799	0.0500908
GO:0004612	phosphoenolpyruvate carboxykinase (ATP) activity	molecular_function	8	1	591	3	34799	0.0500908
GO:0032446	protein modification by small protein conjugation	biological_process	10	1	591	3	34799	0.0500908
GO:0035434	copper ion transmembrane transport	biological_process	11	1	591	3	34799	0.0500908
GO:0015089	high-affinity copper ion transmembrane transporter activity	molecular_function	11	1	591	3	34799	0.0500908
GO:0008936	nicotinamidase activity	molecular_function	7	1	591	3	34799	0.0500908
GO:0004760	serine-pyruvate transaminase activity	molecular_function	7	1	591	3	34799	0.0500908
GO:0019265	glycine biosynthetic process, by transamination of glyoxylate	biological_process	13	1	591	3	34799	0.0500908
GO:0005344	oxygen carrier activity	molecular_function	4	1	591	3	34799	0.0500908
GO:0004485	methylcrotonoyl-CoA carboxylase activity	molecular_function	7	1	591	3	34799	0.0500908
GO:0003839	gamma-glutamylcyclotransferase activity	molecular_function	7	1	591	3	34799	0.0500908
GO:0047364	desulfoglucosinolate sulfotransferase activity	molecular_function	7	1	591	3	34799	0.0500908
GO:0055035	plastid thylakoid membrane	cellular_component	6	1	591	3	34799	0.0500908
GO:0009095	aromatic amino acid family biosynthetic process, prephenate pathway	biological_process	11	1	591	3	34799	0.0500908
GO:0005770	late endosome	cellular_component	8	3	591	49	34799	0.0505223
GO:0048046	apoplast	cellular_component	4	11	591	368	34799	0.0513162
GO:0042742	defense response to bacterium	biological_process	8	10	591	325	34799	0.0523908
GO:0047372	acylglycerol lipase activity	molecular_function	7	2	591	22	34799	0.053174
GO:0000422	autophagy of mitochondrion	biological_process	7	2	591	22	34799	0.053174
GO:0008574	ATP-dependent microtubule motor activity, plus-end-directed	molecular_function	12	2	591	22	34799	0.053174
GO:0055088	lipid homeostasis	biological_process	7	2	591	22	34799	0.053174
GO:0006950	response to stress	biological_process	4	4	591	84	34799	0.0549808
GO:0003824	catalytic activity	molecular_function	3	10	591	328	34799	0.0550586
GO:0009851	auxin biosynthetic process	biological_process	6	2	591	23	34799	0.0575999
GO:0007275	multicellular organism development	biological_process	4	13	591	474	34799	0.0632488
GO:0045893	positive regulation of transcription, DNA-templated	biological_process	9	10	591	339	34799	0.0655991
GO:0050362	L-tryptophan:2-oxoglutarate aminotransferase activity	molecular_function	8	1	591	4	34799	0.0662247
GO:0035671	enone reductase activity	molecular_function	7	1	591	4	34799	0.0662247
GO:0019343	cysteine biosynthetic process via cystathionine	biological_process	12	1	591	4	34799	0.0662247
GO:0010055	atrichoblast differentiation	biological_process	8	1	591	4	34799	0.0662247
GO:0004801	sedoheptulose-7-phosphate:D-glyceraldehyde-3-phosphate glyceronetransferase activity	molecular_function	6	1	591	4	34799	0.0662247
GO:0004321	fatty-acyl-CoA synthase activity	molecular_function	8	1	591	4	34799	0.0662247
GO:0004108	citrate (Si)-synthase activity	molecular_function	8	1	591	4	34799	0.0662247
GO:0010111	glyoxysome organization	biological_process	7	1	591	4	34799	0.0662247
GO:0047787	delta4-3-oxosteroid 5beta-reductase activity	molecular_function	8	1	591	4	34799	0.0662247
GO:0034432	bis(5'-adenosyl)-pentaphosphatase activity	molecular_function	9	1	591	4	34799	0.0662247
GO:0006098	pentose-phosphate shunt	biological_process	7	1	591	4	34799	0.0662247
GO:0043620	regulation of DNA-templated transcription in response to stress	biological_process	9	1	591	4	34799	0.0662247
GO:0050308	sugar-phosphatase activity	molecular_function	9	1	591	4	34799	0.0662247
GO:0009446	putrescine biosynthetic process	biological_process	11	1	591	4	34799	0.0662247
GO:0071266	'de novo' L-methionine biosynthetic process	biological_process	13	1	591	4	34799	0.0662247
GO:0019395	fatty acid oxidation	biological_process	10	1	591	4	34799	0.0662247
GO:0006542	glutamine biosynthetic process	biological_process	12	1	591	4	34799	0.0662247
GO:0051973	positive regulation of telomerase activity	biological_process	8	1	591	4	34799	0.0662247
GO:0003988	acetyl-CoA C-acyltransferase activity	molecular_function	8	1	591	4	34799	0.0662247
GO:0034551	mitochondrial respiratory chain complex III assembly	biological_process	10	1	591	4	34799	0.0662247
GO:0051258	protein polymerization	biological_process	8	1	591	4	34799	0.0662247
GO:0071291	cellular response to selenium ion	biological_process	7	1	591	4	34799	0.0662247
GO:0019346	transsulfuration	biological_process	11	1	591	4	34799	0.0662247
GO:0034337	RNA folding	biological_process	4	1	591	4	34799	0.0662247
GO:0004123	cystathionine gamma-lyase activity	molecular_function	6	1	591	4	34799	0.0662247
GO:0010192	mucilage biosynthetic process	biological_process	6	2	591	25	34799	0.0668146
GO:0003700	DNA binding transcription factor activity	molecular_function	4	44	591	2055	34799	0.0687006
GO:0006342	chromatin silencing	biological_process	5	3	591	56	34799	0.0697951
GO:0006526	arginine biosynthetic process	biological_process	12	2	591	26	34799	0.0715928
GO:0005875	microtubule associated complex	cellular_component	4	2	591	26	34799	0.0715928
GO:0005516	calmodulin binding	molecular_function	5	9	591	301	34799	0.0730555
GO:0061630	ubiquitin protein ligase activity	molecular_function	7	14	591	535	34799	0.0749417
GO:0005773	vacuole	cellular_component	6	16	591	636	34799	0.0787043
GO:0019853	L-ascorbic acid biosynthetic process	biological_process	8	2	591	28	34799	0.0814649
GO:0003825	alpha,alpha-trehalose-phosphate synthase (UDP-forming) activity	molecular_function	8	2	591	28	34799	0.0814649
GO:0070413	trehalose metabolism in response to stress	biological_process	9	2	591	28	34799	0.0814649
GO:0004425	indole-3-glycerol-phosphate synthase activity	molecular_function	7	1	591	5	34799	0.0820851
GO:0034727	piecemeal microautophagy of the nucleus	biological_process	8	1	591	5	34799	0.0820851
GO:0044805	late nucleophagy	biological_process	8	1	591	5	34799	0.0820851
GO:0009898	cytoplasmic side of plasma membrane	cellular_component	5	1	591	5	34799	0.0820851
GO:0019776	Atg8 ligase activity	molecular_function	5	1	591	5	34799	0.0820851
GO:1901562	response to paraquat	biological_process	6	1	591	5	34799	0.0820851
GO:0044375	regulation of peroxisome size	biological_process	6	1	591	5	34799	0.0820851
GO:0047134	protein-disulfide reductase activity	molecular_function	7	1	591	5	34799	0.0820851
GO:0032107	regulation of response to nutrient levels	biological_process	8	1	591	5	34799	0.0820851
GO:0071456	cellular response to hypoxia	biological_process	6	1	591	5	34799	0.0820851
GO:0010366	negative regulation of ethylene biosynthetic process	biological_process	11	1	591	5	34799	0.0820851
GO:0004478	methionine adenosyltransferase activity	molecular_function	6	1	591	5	34799	0.0820851
GO:0005575	cellular_component	cellular_component	2	11	591	406	34799	0.0882134
GO:0016925	protein sumoylation	biological_process	11	2	591	30	34799	0.0917257
GO:0006351	transcription, DNA-templated	biological_process	8	41	591	1947	34799	0.0927085
GO:0045735	nutrient reservoir activity	molecular_function	3	2	591	31	34799	0.09699
GO:0000062	fatty-acyl-CoA binding	molecular_function	9	2	591	31	34799	0.09699
GO:0004740	pyruvate dehydrogenase (acetyl-transferring) kinase activity	molecular_function	8	1	591	6	34799	0.0976765
GO:0030388	fructose 1,6-bisphosphate metabolic process	biological_process	7	1	591	6	34799	0.0976765
GO:0030091	protein repair	biological_process	8	1	591	6	34799	0.0976765
GO:0032365	intracellular lipid transport	biological_process	8	1	591	6	34799	0.0976765
GO:0008442	3-hydroxyisobutyrate dehydrogenase activity	molecular_function	7	1	591	6	34799	0.0976765
GO:0000305	response to oxygen radical	biological_process	7	1	591	6	34799	0.0976765
GO:0008430	selenium binding	molecular_function	4	1	591	6	34799	0.0976765
GO:0006971	hypotonic response	biological_process	6	1	591	6	34799	0.0976765
GO:0044262	cellular carbohydrate metabolic process	biological_process	6	1	591	6	34799	0.0976765
GO:0046475	glycerophospholipid catabolic process	biological_process	9	1	591	6	34799	0.0976765
GO:0004750	ribulose-phosphate 3-epimerase activity	molecular_function	7	1	591	6	34799	0.0976765
GO:0042132	fructose 1,6-bisphosphate 1-phosphatase activity	molecular_function	10	1	591	6	34799	0.0976765
GO:0019323	pentose catabolic process	biological_process	8	1	591	6	34799	0.0976765
GO:2000693	positive regulation of seed maturation	biological_process	9	1	591	6	34799	0.0976765
GO:0004075	biotin carboxylase activity	molecular_function	6	1	591	6	34799	0.0976765
GO:0016629	12-oxophytodienoate reductase activity	molecular_function	7	1	591	6	34799	0.0976765
GO:0004128	cytochrome-b5 reductase activity, acting on NAD(P)H	molecular_function	7	1	591	6	34799	0.0976765
GO:0009399	nitrogen fixation	biological_process	6	1	591	6	34799	0.0976765
GO:0043765	T/G mismatch-specific endonuclease activity	molecular_function	9	1	591	6	34799	0.0976765
GO:0006501	C-terminal protein lipidation	biological_process	10	1	591	6	34799	0.0976765
GO:0006096	glycolytic process	biological_process	10	5	591	144	34799	0.0995265
GO:0042744	hydrogen peroxide catabolic process	biological_process	8	4	591	105	34799	0.104071
GO:0009735	response to cytokinin	biological_process	6	6	591	189	34799	0.104207
GO:0009570	chloroplast stroma	cellular_component	8	17	591	717	34799	0.107011
GO:0010087	phloem or xylem histogenesis	biological_process	6	3	591	68	34799	0.109164
GO:0005789	endoplasmic reticulum membrane	cellular_component	5	12	591	473	34799	0.110979
GO:0052655	L-valine transaminase activity	molecular_function	8	1	591	7	34799	0.113003
GO:0010439	regulation of glucosinolate biosynthetic process	biological_process	9	1	591	7	34799	0.113003
GO:0008798	beta-aspartyl-peptidase activity	molecular_function	9	1	591	7	34799	0.113003
GO:0003962	cystathionine gamma-synthase activity	molecular_function	6	1	591	7	34799	0.113003
GO:0034051	negative regulation of plant-type hypersensitive response	biological_process	9	1	591	7	34799	0.113003
GO:0009062	fatty acid catabolic process	biological_process	10	1	591	7	34799	0.113003
GO:1902000	homogentisate catabolic process	biological_process	8	1	591	7	34799	0.113003
GO:0052656	L-isoleucine transaminase activity	molecular_function	8	1	591	7	34799	0.113003
GO:0047974	guanosine deaminase activity	molecular_function	7	1	591	7	34799	0.113003
GO:0004751	ribose-5-phosphate isomerase activity	molecular_function	7	1	591	7	34799	0.113003
GO:0008792	arginine decarboxylase activity	molecular_function	7	1	591	7	34799	0.113003
GO:0004640	phosphoribosylanthranilate isomerase activity	molecular_function	7	1	591	7	34799	0.113003
GO:0016805	dipeptidase activity	molecular_function	8	1	591	7	34799	0.113003
GO:0052654	L-leucine transaminase activity	molecular_function	8	1	591	7	34799	0.113003
GO:0005375	copper ion transmembrane transporter activity	molecular_function	10	1	591	7	34799	0.113003
GO:0004067	asparaginase activity	molecular_function	7	1	591	7	34799	0.113003
GO:0010431	seed maturation	biological_process	5	2	591	34	34799	0.113266
GO:0009693	ethylene biosynthetic process	biological_process	6	2	591	34	34799	0.113266
GO:0009506	plasmodesma	cellular_component	5	26	591	1189	34799	0.115169
GO:0003743	translation initiation factor activity	molecular_function	8	4	591	112	34799	0.123734
GO:0008568	microtubule-severing ATPase activity	molecular_function	11	2	591	36	34799	0.124477
GO:0004029	aldehyde dehydrogenase (NAD) activity	molecular_function	7	2	591	36	34799	0.124477
GO:0006457	protein folding	biological_process	4	9	591	340	34799	0.127487
GO:0005950	anthranilate synthase complex	cellular_component	6	1	591	8	34799	0.128071
GO:0032050	clathrin heavy chain binding	molecular_function	6	1	591	8	34799	0.128071
GO:0009001	serine O-acetyltransferase activity	molecular_function	9	1	591	8	34799	0.128071
GO:1902456	regulation of stomatal opening	biological_process	7	1	591	8	34799	0.128071
GO:0019788	NEDD8 transferase activity	molecular_function	6	1	591	8	34799	0.128071
GO:0047036	codeinone reductase (NADPH) activity	molecular_function	7	1	591	8	34799	0.128071
GO:0047517	1,4-beta-D-xylan synthase activity	molecular_function	7	1	591	8	34799	0.128071
GO:0003999	adenine phosphoribosyltransferase activity	molecular_function	8	1	591	8	34799	0.128071
GO:0050105	L-gulonolactone oxidase activity	molecular_function	7	1	591	8	34799	0.128071
GO:0004602	glutathione peroxidase activity	molecular_function	5	1	591	8	34799	0.128071
GO:0006168	adenine salvage	biological_process	12	1	591	8	34799	0.128071
GO:0030643	cellular phosphate ion homeostasis	biological_process	11	1	591	8	34799	0.128071
GO:0033855	nicotianamine aminotransferase activity	molecular_function	7	1	591	8	34799	0.128071
GO:0033897	ribonuclease T2 activity	molecular_function	10	1	591	8	34799	0.128071
GO:0010037	response to carbon dioxide	biological_process	6	1	591	8	34799	0.128071
GO:0000015	phosphopyruvate hydratase complex	cellular_component	7	1	591	8	34799	0.128071
GO:0004362	glutathione-disulfide reductase activity	molecular_function	9	1	591	8	34799	0.128071
GO:0004634	phosphopyruvate hydratase activity	molecular_function	7	1	591	8	34799	0.128071
GO:0004129	cytochrome-c oxidase activity	molecular_function	6	1	591	8	34799	0.128071
GO:0006516	glycoprotein catabolic process	biological_process	8	1	591	8	34799	0.128071
GO:0004049	anthranilate synthase activity	molecular_function	7	1	591	8	34799	0.128071
GO:0006220	pyrimidine nucleotide metabolic process	biological_process	9	1	591	8	34799	0.128071
GO:0003779	actin binding	molecular_function	6	4	591	114	34799	0.129622
GO:0042802	identical protein binding	molecular_function	5	7	591	251	34799	0.137312
GO:0005783	endoplasmic reticulum	cellular_component	6	20	591	902	34799	0.138462
GO:0034599	cellular response to oxidative stress	biological_process	6	3	591	76	34799	0.13917
GO:0007017	microtubule-based process	biological_process	4	2	591	39	34799	0.141755
GO:0016491	oxidoreductase activity	molecular_function	4	9	591	349	34799	0.142476
GO:0009809	lignin biosynthetic process	biological_process	8	5	591	162	34799	0.142727
GO:0051443	positive regulation of ubiquitin-protein transferase activity	biological_process	12	1	591	9	34799	0.142882
GO:0032182	ubiquitin-like protein binding	molecular_function	5	1	591	9	34799	0.142882
GO:0016810	hydrolase activity, acting on carbon-nitrogen (but not peptide) bonds	molecular_function	5	1	591	9	34799	0.142882
GO:0004345	glucose-6-phosphate dehydrogenase activity	molecular_function	7	1	591	9	34799	0.142882
GO:0003885	D-arabinono-1,4-lactone oxidase activity	molecular_function	7	1	591	9	34799	0.142882
GO:0004332	fructose-bisphosphate aldolase activity	molecular_function	7	1	591	9	34799	0.142882
GO:0006047	UDP-N-acetylglucosamine metabolic process	biological_process	7	1	591	9	34799	0.142882
GO:0006574	valine catabolic process	biological_process	11	1	591	9	34799	0.142882
GO:0004084	branched-chain-amino-acid transaminase activity	molecular_function	7	1	591	9	34799	0.142882
GO:0009743	response to carbohydrate	biological_process	6	1	591	9	34799	0.142882
GO:0080019	fatty-acyl-CoA reductase (alcohol-forming) activity	molecular_function	7	1	591	9	34799	0.142882
GO:2000117	negative regulation of cysteine-type endopeptidase activity	biological_process	12	1	591	9	34799	0.142882
GO:0004722	protein serine/threonine phosphatase activity	molecular_function	9	7	591	254	34799	0.143366
GO:0009505	plant-type cell wall	cellular_component	6	10	591	402	34799	0.149404
GO:0004842	ubiquitin-protein transferase activity	molecular_function	6	12	591	502	34799	0.150143
GO:0009409	response to cold	biological_process	5	10	591	403	34799	0.151047
GO:0016829	lyase activity	molecular_function	4	3	591	79	34799	0.151069
GO:0006906	vesicle fusion	biological_process	7	3	591	79	34799	0.151069
GO:0031463	Cul3-RING ubiquitin ligase complex	cellular_component	7	2	591	41	34799	0.15354
GO:0034976	response to endoplasmic reticulum stress	biological_process	6	2	591	41	34799	0.15354
GO:0000014	single-stranded DNA endodeoxyribonuclease activity	molecular_function	9	1	591	10	34799	0.157443
GO:0016560	protein import into peroxisome matrix, docking	biological_process	6	1	591	10	34799	0.157443
GO:0009395	phospholipid catabolic process	biological_process	8	1	591	10	34799	0.157443
GO:0019344	cysteine biosynthetic process	biological_process	11	1	591	10	34799	0.157443
GO:0008047	enzyme activator activity	molecular_function	5	1	591	10	34799	0.157443
GO:0019761	glucosinolate biosynthetic process	biological_process	9	1	591	10	34799	0.157443
GO:0006152	purine nucleoside catabolic process	biological_process	10	1	591	10	34799	0.157443
GO:0032981	mitochondrial respiratory chain complex I assembly	biological_process	9	1	591	10	34799	0.157443
GO:0003878	ATP citrate synthase activity	molecular_function	7	1	591	10	34799	0.157443
GO:0008692	3-hydroxybutyryl-CoA epimerase activity	molecular_function	7	1	591	10	34799	0.157443
GO:0033383	geranyl diphosphate metabolic process	biological_process	8	1	591	10	34799	0.157443
GO:0006308	DNA catabolic process	biological_process	8	1	591	10	34799	0.157443
GO:0006085	acetyl-CoA biosynthetic process	biological_process	9	1	591	10	34799	0.157443
GO:0004550	nucleoside diphosphate kinase activity	molecular_function	7	1	591	10	34799	0.157443
GO:0004130	cytochrome-c peroxidase activity	molecular_function	5	1	591	10	34799	0.157443
GO:0004356	glutamate-ammonia ligase activity	molecular_function	8	1	591	10	34799	0.157443
GO:0009346	citrate lyase complex	cellular_component	4	1	591	10	34799	0.157443
GO:0016620	oxidoreductase activity, acting on the aldehyde or oxo group of donors, NAD or NADP as acceptor	molecular_function	6	1	591	10	34799	0.157443
GO:0004869	cysteine-type endopeptidase inhibitor activity	molecular_function	8	1	591	10	34799	0.157443
GO:0006972	hyperosmotic response	biological_process	6	1	591	10	34799	0.157443
GO:0008477	purine nucleosidase activity	molecular_function	7	1	591	10	34799	0.157443
GO:0006417	regulation of translation	biological_process	9	3	591	81	34799	0.159176
GO:0005741	mitochondrial outer membrane	cellular_component	6	2	591	43	34799	0.165505
GO:0003756	protein disulfide isomerase activity	molecular_function	7	2	591	44	34799	0.171547
GO:0004402	histone acetyltransferase activity	molecular_function	11	2	591	44	34799	0.171547
GO:0004616	phosphogluconate dehydrogenase (decarboxylating) activity	molecular_function	7	1	591	11	34799	0.171756
GO:0045324	late endosome to vacuole transport	biological_process	7	1	591	11	34799	0.171756
GO:0003860	3-hydroxyisobutyryl-CoA hydrolase activity	molecular_function	8	1	591	11	34799	0.171756
GO:0001678	cellular glucose homeostasis	biological_process	9	1	591	11	34799	0.171756
GO:0010337	regulation of salicylic acid metabolic process	biological_process	8	1	591	11	34799	0.171756
GO:0043682	copper-transporting ATPase activity	molecular_function	11	1	591	11	34799	0.171756
GO:0035336	long-chain fatty-acyl-CoA metabolic process	biological_process	9	1	591	11	34799	0.171756
GO:0071497	cellular response to freezing	biological_process	7	1	591	11	34799	0.171756
GO:1903086	negative regulation of sinapate ester biosynthetic process	biological_process	9	1	591	11	34799	0.171756
GO:0002221	pattern recognition receptor signaling pathway	biological_process	7	1	591	11	34799	0.171756
GO:0072583	clathrin-dependent endocytosis	biological_process	9	1	591	11	34799	0.171756
GO:0004566	beta-glucuronidase activity	molecular_function	7	1	591	11	34799	0.171756
GO:0019158	mannokinase activity	molecular_function	8	1	591	11	34799	0.171756
GO:0009751	response to salicylic acid	biological_process	6	6	591	220	34799	0.172968
GO:0004028	3-chloroallyl aldehyde dehydrogenase activity	molecular_function	7	1	591	12	34799	0.185827
GO:0009142	nucleoside triphosphate biosynthetic process	biological_process	9	1	591	12	34799	0.185827
GO:0009514	glyoxysome	cellular_component	8	1	591	12	34799	0.185827
GO:0008235	metalloexopeptidase activity	molecular_function	8	1	591	12	34799	0.185827
GO:0009704	de-etiolation	biological_process	7	1	591	12	34799	0.185827
GO:0009267	cellular response to starvation	biological_process	8	1	591	12	34799	0.185827
GO:0033356	UDP-L-arabinose metabolic process	biological_process	6	1	591	12	34799	0.185827
GO:0052691	UDP-arabinopyranose mutase activity	molecular_function	6	1	591	12	34799	0.185827
GO:0050826	response to freezing	biological_process	6	1	591	12	34799	0.185827
GO:0000220	vacuolar proton-transporting V-type ATPase, V0 domain	cellular_component	7	1	591	12	34799	0.185827
GO:0006166	purine ribonucleoside salvage	biological_process	9	1	591	12	34799	0.185827
GO:0009610	response to symbiotic fungus	biological_process	8	1	591	12	34799	0.185827
GO:0019348	dolichol metabolic process	biological_process	7	1	591	12	34799	0.185827
GO:0019005	SCF ubiquitin ligase complex	cellular_component	7	5	591	179	34799	0.189661
GO:0031122	cytoplasmic microtubule organization	biological_process	8	2	591	47	34799	0.189877
GO:0052689	carboxylic ester hydrolase activity	molecular_function	6	6	591	227	34799	0.19061
GO:0045892	negative regulation of transcription, DNA-templated	biological_process	9	6	591	229	34799	0.195774
GO:0010008	endosome membrane	cellular_component	8	3	591	90	34799	0.197142
GO:0005355	glucose transmembrane transporter activity	molecular_function	9	3	591	90	34799	0.197142
GO:0046323	glucose import	biological_process	12	3	591	90	34799	0.197142
GO:0009753	response to jasmonic acid	biological_process	6	5	591	182	34799	0.198465
GO:0044209	AMP salvage	biological_process	13	1	591	13	34799	0.199659
GO:0004340	glucokinase activity	molecular_function	8	1	591	13	34799	0.199659
GO:0016558	protein import into peroxisome matrix	biological_process	13	1	591	13	34799	0.199659
GO:0004069	L-aspartate:2-oxoglutarate aminotransferase activity	molecular_function	7	1	591	13	34799	0.199659
GO:0034059	response to anoxia	biological_process	5	1	591	13	34799	0.199659
GO:0000813	ESCRT I complex	cellular_component	5	1	591	13	34799	0.199659
GO:0006825	copper ion transport	biological_process	10	1	591	13	34799	0.199659
GO:0001664	G-protein coupled receptor binding	molecular_function	6	1	591	13	34799	0.199659
GO:0043424	protein histidine kinase binding	molecular_function	8	2	591	50	34799	0.208452
GO:0016985	mannan endo-1,4-beta-mannosidase activity	molecular_function	9	1	591	14	34799	0.213256
GO:0010452	histone H3-K36 methylation	biological_process	13	1	591	14	34799	0.213256
GO:0046355	mannan catabolic process	biological_process	10	1	591	14	34799	0.213256
GO:0016688	L-ascorbate peroxidase activity	molecular_function	5	1	591	14	34799	0.213256
GO:0009098	leucine biosynthetic process	biological_process	11	1	591	14	34799	0.213256
GO:0016324	apical plasma membrane	cellular_component	5	1	591	14	34799	0.213256
GO:0016818	hydrolase activity, acting on acid anhydrides, in phosphorus-containing anhydrides	molecular_function	6	1	591	14	34799	0.213256
GO:0006751	glutathione catabolic process	biological_process	9	1	591	14	34799	0.213256
GO:0004715	non-membrane spanning protein tyrosine kinase activity	molecular_function	9	1	591	14	34799	0.213256
GO:1900426	positive regulation of defense response to bacterium	biological_process	8	1	591	14	34799	0.213256
GO:0005484	SNAP receptor activity	molecular_function	5	3	591	96	34799	0.223549
GO:0006090	pyruvate metabolic process	biological_process	9	1	591	15	34799	0.226623
GO:0051289	protein homotetramerization	biological_process	9	1	591	15	34799	0.226623
GO:0010067	procambium histogenesis	biological_process	7	1	591	15	34799	0.226623
GO:0048354	mucilage biosynthetic process involved in seed coat development	biological_process	7	1	591	15	34799	0.226623
GO:0009561	megagametogenesis	biological_process	4	1	591	15	34799	0.226623
GO:0046777	protein autophosphorylation	biological_process	10	7	591	291	34799	0.227428
GO:0016607	nuclear speck	cellular_component	8	3	591	97	34799	0.228018
GO:0031201	SNARE complex	cellular_component	6	3	591	98	34799	0.232503
GO:0009825	multidimensional cell growth	biological_process	5	2	591	54	34799	0.233479
GO:0001135	transcription factor activity, RNA polymerase II transcription factor recruiting	molecular_function	7	5	591	194	34799	0.234973
GO:0000149	SNARE binding	molecular_function	5	3	591	99	34799	0.237004
GO:0004791	thioredoxin-disulfide reductase activity	molecular_function	7	1	591	16	34799	0.239763
GO:0006000	fructose metabolic process	biological_process	8	1	591	16	34799	0.239763
GO:0018812	3-hydroxyacyl-CoA dehydratase activity	molecular_function	7	1	591	16	34799	0.239763
GO:0004165	dodecenoyl-CoA delta-isomerase activity	molecular_function	7	1	591	16	34799	0.239763
GO:0008146	sulfotransferase activity	molecular_function	6	1	591	16	34799	0.239763
GO:0008794	arsenate reductase (glutaredoxin) activity	molecular_function	6	1	591	16	34799	0.239763
GO:0015292	uniporter activity	molecular_function	7	1	591	16	34799	0.239763
GO:0006413	translational initiation	biological_process	5	3	591	100	34799	0.24152
GO:0005618	cell wall	cellular_component	5	14	591	665	34799	0.243553
GO:0008233	peptidase activity	molecular_function	5	3	591	101	34799	0.24605
GO:0016671	oxidoreductase activity, acting on a sulfur group of donors, disulfide as acceptor	molecular_function	6	2	591	56	34799	0.246061
GO:0010043	response to zinc ion	biological_process	7	2	591	57	34799	0.252362
GO:0031966	mitochondrial membrane	cellular_component	5	2	591	57	34799	0.252362
GO:0004017	adenylate kinase activity	molecular_function	8	1	591	17	34799	0.252681
GO:0004607	phosphatidylcholine-sterol O-acyltransferase activity	molecular_function	8	1	591	17	34799	0.252681
GO:0008374	O-acyltransferase activity	molecular_function	7	1	591	17	34799	0.252681
GO:0009099	valine biosynthetic process	biological_process	11	1	591	17	34799	0.252681
GO:0097602	cullin family protein binding	molecular_function	5	1	591	17	34799	0.252681
GO:0005771	multivesicular body	cellular_component	9	1	591	17	34799	0.252681
GO:0008865	fructokinase activity	molecular_function	8	1	591	17	34799	0.252681
GO:0003978	UDP-glucose 4-epimerase activity	molecular_function	7	1	591	17	34799	0.252681
GO:0008152	metabolic process	biological_process	3	3	591	103	34799	0.255149
GO:0005778	peroxisomal membrane	cellular_component	8	2	591	58	34799	0.258667
GO:0016207	4-coumarate-CoA ligase activity	molecular_function	7	1	591	18	34799	0.265379
GO:0009051	pentose-phosphate shunt, oxidative branch	biological_process	7	1	591	18	34799	0.265379
GO:0005782	peroxisomal matrix	cellular_component	8	1	591	18	34799	0.265379
GO:0007035	vacuolar acidification	biological_process	13	1	591	18	34799	0.265379
GO:0006898	receptor-mediated endocytosis	biological_process	8	1	591	18	34799	0.265379
GO:0009641	shade avoidance	biological_process	8	1	591	18	34799	0.265379
GO:0009718	anthocyanin-containing compound biosynthetic process	biological_process	7	1	591	18	34799	0.265379
GO:0015035	protein disulfide oxidoreductase activity	molecular_function	7	3	591	107	34799	0.273479
GO:0046982	protein heterodimerization activity	molecular_function	6	3	591	107	34799	0.273479
GO:0016559	peroxisome fission	biological_process	7	1	591	19	34799	0.277861
GO:0070403	NAD+ binding	molecular_function	6	1	591	19	34799	0.277861
GO:0009698	phenylpropanoid metabolic process	biological_process	6	1	591	19	34799	0.277861
GO:0071669	plant-type cell wall organization or biogenesis	biological_process	5	1	591	19	34799	0.277861
GO:0002020	protease binding	molecular_function	6	1	591	19	34799	0.277861
GO:0071365	cellular response to auxin stimulus	biological_process	7	1	591	19	34799	0.277861
GO:0045454	cell redox homeostasis	biological_process	5	4	591	158	34799	0.281467
GO:0015979	photosynthesis	biological_process	5	3	591	109	34799	0.282695
GO:0009408	response to heat	biological_process	5	6	591	261	34799	0.284397
GO:0071782	endoplasmic reticulum tubular network	cellular_component	7	1	591	20	34799	0.290132
GO:0044804	autophagy of nucleus	biological_process	7	1	591	20	34799	0.290132
GO:0001666	response to hypoxia	biological_process	5	2	591	63	34799	0.290182
GO:0003993	acid phosphatase activity	molecular_function	8	2	591	63	34799	0.290182
GO:0006511	ubiquitin-dependent protein catabolic process	biological_process	10	6	591	264	34799	0.293154
GO:0030145	manganese ion binding	molecular_function	8	1	591	21	34799	0.302195
GO:0009082	branched-chain amino acid biosynthetic process	biological_process	10	1	591	21	34799	0.302195
GO:0009750	response to fructose	biological_process	9	1	591	21	34799	0.302195
GO:0008889	glycerophosphodiester phosphodiesterase activity	molecular_function	8	1	591	21	34799	0.302195
GO:0004540	ribonuclease activity	molecular_function	7	1	591	21	34799	0.302195
GO:0008198	ferrous iron binding	molecular_function	9	1	591	21	34799	0.302195
GO:0009927	histidine phosphotransfer kinase activity	molecular_function	8	1	591	21	34799	0.302195
GO:0019253	reductive pentose-phosphate cycle	biological_process	8	1	591	21	34799	0.302195
GO:0009553	embryo sac development	biological_process	6	2	591	65	34799	0.302751
GO:0009414	response to water deprivation	biological_process	5	9	591	429	34799	0.307408
GO:0003713	transcription coactivator activity	molecular_function	5	2	591	66	34799	0.309022
GO:0090305	nucleic acid phosphodiester bond hydrolysis	biological_process	8	1	591	22	34799	0.314053
GO:0048831	regulation of shoot system development	biological_process	7	1	591	22	34799	0.314053
GO:0009097	isoleucine biosynthetic process	biological_process	11	1	591	22	34799	0.314053
GO:0005086	ARF guanyl-nucleotide exchange factor activity	molecular_function	8	1	591	22	34799	0.314053
GO:0071786	endoplasmic reticulum tubular network organization	biological_process	7	1	591	22	34799	0.314053
GO:0032875	regulation of DNA endoreduplication	biological_process	8	1	591	22	34799	0.314053
GO:0099402	plant organ development	biological_process	5	1	591	22	34799	0.314053
GO:0010497	plasmodesmata-mediated intercellular transport	biological_process	7	1	591	22	34799	0.314053
GO:0010334	sesquiterpene synthase activity	molecular_function	8	1	591	22	34799	0.314053
GO:0006629	lipid metabolic process	biological_process	5	4	591	168	34799	0.319538
GO:0051537	2 iron, 2 sulfur cluster binding	molecular_function	6	2	591	68	34799	0.321527
GO:1901002	positive regulation of response to salt stress	biological_process	7	1	591	23	34799	0.32571
GO:0019941	modification-dependent protein catabolic process	biological_process	9	1	591	23	34799	0.32571
GO:0004022	alcohol dehydrogenase (NAD) activity	molecular_function	7	1	591	23	34799	0.32571
GO:0016621	cinnamoyl-CoA reductase activity	molecular_function	7	1	591	23	34799	0.32571
GO:0031248	protein acetyltransferase complex	cellular_component	5	1	591	23	34799	0.32571
GO:0009723	response to ethylene	biological_process	6	5	591	222	34799	0.325841
GO:0000287	magnesium ion binding	molecular_function	7	4	591	170	34799	0.327209
GO:0009744	response to sucrose	biological_process	8	2	591	69	34799	0.327758
GO:0010311	lateral root formation	biological_process	5	2	591	69	34799	0.327758
GO:0009664	plant-type cell wall organization	biological_process	7	4	591	171	34799	0.331048
GO:0005759	mitochondrial matrix	cellular_component	7	3	591	120	34799	0.333697
GO:0005351	carbohydrate:proton symporter activity	molecular_function	7	3	591	120	34799	0.333697
GO:0009788	negative regulation of abscisic acid-activated signaling pathway	biological_process	9	2	591	70	34799	0.333974
GO:0008234	cysteine-type peptidase activity	molecular_function	7	1	591	24	34799	0.337169
GO:0051781	positive regulation of cell division	biological_process	7	1	591	24	34799	0.337169
GO:0010345	suberin biosynthetic process	biological_process	8	1	591	24	34799	0.337169
GO:0004177	aminopeptidase activity	molecular_function	8	1	591	24	34799	0.337169
GO:0080163	regulation of protein serine/threonine phosphatase activity	biological_process	12	1	591	24	34799	0.337169
GO:0009873	ethylene-activated signaling pathway	biological_process	7	6	591	279	34799	0.337636
GO:0048316	seed development	biological_process	5	2	591	71	34799	0.340174
GO:0016298	lipase activity	molecular_function	6	2	591	71	34799	0.340174
GO:0046872	metal ion binding	molecular_function	6	32	591	1737	34799	0.342915
GO:0004601	peroxidase activity	molecular_function	4	5	591	229	34799	0.349246
GO:0071458	integral component of cytoplasmic side of endoplasmic reticulum membrane	cellular_component	8	1	591	26	34799	0.359508
GO:0008202	steroid metabolic process	biological_process	6	1	591	26	34799	0.359508
GO:0016614	oxidoreductase activity, acting on CH-OH group of donors	molecular_function	5	1	591	26	34799	0.359508
GO:0009060	aerobic respiration	biological_process	8	1	591	26	34799	0.359508
GO:0009737	response to abscisic acid	biological_process	6	11	591	563	34799	0.361348
GO:0015020	glucuronosyltransferase activity	molecular_function	7	1	591	27	34799	0.370394
GO:0010105	negative regulation of ethylene-activated signaling pathway	biological_process	11	1	591	27	34799	0.370394
GO:0030246	carbohydrate binding	molecular_function	4	4	591	182	34799	0.373349
GO:0000981	RNA polymerase II transcription factor activity, sequence-specific DNA binding	molecular_function	5	5	591	238	34799	0.379452
GO:0015996	chlorophyll catabolic process	biological_process	9	1	591	28	34799	0.381095
GO:0006446	regulation of translational initiation	biological_process	10	1	591	28	34799	0.381095
GO:0050829	defense response to Gram-negative bacterium	biological_process	9	1	591	28	34799	0.381095
GO:0006807	nitrogen compound metabolic process	biological_process	4	1	591	28	34799	0.381095
GO:0016032	viral process	biological_process	6	2	591	79	34799	0.389023
GO:0004553	hydrolase activity, hydrolyzing O-glycosyl compounds	molecular_function	6	5	591	241	34799	0.389521
GO:0006949	syncytium formation	biological_process	4	1	591	29	34799	0.391614
GO:0015833	peptide transport	biological_process	8	1	591	29	34799	0.391614
GO:0010167	response to nitrate	biological_process	6	1	591	29	34799	0.391614
GO:0010427	abscisic acid binding	molecular_function	6	1	591	29	34799	0.391614
GO:0015334	high-affinity oligopeptide transmembrane transporter activity	molecular_function	8	1	591	29	34799	0.391614
GO:0051082	unfolded protein binding	molecular_function	5	3	591	133	34799	0.393711
GO:0042546	cell wall biogenesis	biological_process	5	2	591	80	34799	0.395021
GO:0016192	vesicle-mediated transport	biological_process	6	5	591	243	34799	0.396228
GO:0004175	endopeptidase activity	molecular_function	7	2	591	81	34799	0.400992
GO:0005198	structural molecule activity	molecular_function	3	2	591	81	34799	0.400992
GO:0005623	cell	cellular_component	3	2	591	81	34799	0.400992
GO:0009646	response to absence of light	biological_process	8	1	591	30	34799	0.401955
GO:0004521	endoribonuclease activity	molecular_function	8	1	591	30	34799	0.401955
GO:0042631	cellular response to water deprivation	biological_process	6	1	591	30	34799	0.401955
GO:0006474	N-terminal protein amino acid acetylation	biological_process	11	1	591	30	34799	0.401955
GO:0045551	cinnamyl-alcohol dehydrogenase activity	molecular_function	7	1	591	30	34799	0.401955
GO:0009056	catabolic process	biological_process	4	1	591	30	34799	0.401955
GO:0046658	anchored component of plasma membrane	cellular_component	6	6	591	303	34799	0.409941
GO:0000302	response to reactive oxygen species	biological_process	6	1	591	31	34799	0.412121
GO:0006913	nucleocytoplasmic transport	biological_process	8	1	591	31	34799	0.412121
GO:0004864	protein phosphatase inhibitor activity	molecular_function	7	1	591	31	34799	0.412121
GO:0009845	seed germination	biological_process	4	2	591	83	34799	0.412849
GO:0006855	drug transmembrane transport	biological_process	7	2	591	83	34799	0.412849
GO:0006470	protein dephosphorylation	biological_process	9	4	591	193	34799	0.415431
GO:0006355	regulation of transcription, DNA-templated	biological_process	8	42	591	2380	34799	0.420908
GO:0010286	heat acclimation	biological_process	6	1	591	32	34799	0.422114
GO:0016722	oxidoreductase activity, oxidizing metal ions	molecular_function	5	2	591	85	34799	0.424588
GO:0005509	calcium ion binding	molecular_function	7	6	591	309	34799	0.427986
GO:0005986	sucrose biosynthetic process	biological_process	9	1	591	33	34799	0.431937
GO:0005765	lysosomal membrane	cellular_component	9	1	591	33	34799	0.431937
GO:0071215	cellular response to abscisic acid stimulus	biological_process	7	1	591	33	34799	0.431937
GO:0046961	proton-transporting ATPase activity, rotational mechanism	molecular_function	10	1	591	34	34799	0.441594
GO:0019438	aromatic compound biosynthetic process	biological_process	6	1	591	34	34799	0.441594
GO:0007033	vacuole organization	biological_process	6	1	591	34	34799	0.441594
GO:0005975	carbohydrate metabolic process	biological_process	5	4	591	200	34799	0.441893
GO:0009931	calcium-dependent protein serine/threonine kinase activity	molecular_function	9	2	591	88	34799	0.441965
GO:0004683	calmodulin-dependent protein kinase activity	molecular_function	9	2	591	88	34799	0.441965
GO:0005388	calcium-transporting ATPase activity	molecular_function	10	1	591	35	34799	0.451087
GO:0006006	glucose metabolic process	biological_process	8	1	591	35	34799	0.451087
GO:0010089	xylem development	biological_process	7	2	591	91	34799	0.459047
GO:0009116	nucleoside metabolic process	biological_process	8	1	591	36	34799	0.460418
GO:0009850	auxin metabolic process	biological_process	5	1	591	36	34799	0.460418
GO:0006535	cysteine biosynthetic process from serine	biological_process	12	1	591	36	34799	0.460418
GO:0008483	transaminase activity	molecular_function	6	1	591	36	34799	0.460418
GO:0051603	proteolysis involved in cellular protein catabolic process	biological_process	8	4	591	205	34799	0.460575
GO:0003924	GTPase activity	molecular_function	9	5	591	265	34799	0.469169
GO:0051119	sugar transmembrane transporter activity	molecular_function	6	1	591	37	34799	0.469592
GO:0016791	phosphatase activity	molecular_function	7	2	591	93	34799	0.470265
GO:0008171	O-methyltransferase activity	molecular_function	7	1	591	38	34799	0.478609
GO:0006002	fructose 6-phosphate metabolic process	biological_process	7	1	591	38	34799	0.478609
GO:0000122	negative regulation of transcription by RNA polymerase II	biological_process	10	1	591	38	34799	0.478609
GO:0005730	nucleolus	cellular_component	6	8	591	443	34799	0.479946
GO:0061077	chaperone-mediated protein folding	biological_process	5	2	591	95	34799	0.481342
GO:0015031	protein transport	biological_process	9	6	591	328	34799	0.484407
GO:0030125	clathrin vesicle coat	cellular_component	8	1	591	39	34799	0.487474
GO:0048579	negative regulation of long-day photoperiodism, flowering	biological_process	9	1	591	39	34799	0.487474
GO:0004596	peptide alpha-N-acetyltransferase activity	molecular_function	10	1	591	39	34799	0.487474
GO:0019825	oxygen binding	molecular_function	5	1	591	39	34799	0.487474
GO:0006486	protein glycosylation	biological_process	9	3	591	155	34799	0.491369
GO:0000045	autophagosome assembly	biological_process	7	1	591	40	34799	0.496188
GO:0008378	galactosyltransferase activity	molecular_function	7	1	591	40	34799	0.496188
GO:0009266	response to temperature stimulus	biological_process	5	1	591	40	34799	0.496188
GO:0004712	protein serine/threonine/tyrosine kinase activity	molecular_function	8	2	591	98	34799	0.497688
GO:0009658	chloroplast organization	biological_process	7	3	591	158	34799	0.504105
GO:0006887	exocytosis	biological_process	7	2	591	100	34799	0.5084
GO:0042939	tripeptide transport	biological_process	10	1	591	42	34799	0.513175
GO:0042937	tripeptide transmembrane transporter activity	molecular_function	8	1	591	42	34799	0.513175
GO:0016929	SUMO-specific protease activity	molecular_function	9	1	591	42	34799	0.513175
GO:0035556	intracellular signal transduction	biological_process	5	6	591	338	34799	0.513419
GO:0003777	microtubule motor activity	molecular_function	10	2	591	101	34799	0.5137
GO:0005794	Golgi apparatus	cellular_component	6	27	591	1586	34799	0.522927
GO:0006888	ER to Golgi vesicle-mediated transport	biological_process	7	2	591	104	34799	0.529372
GO:0010319	stromule	cellular_component	7	1	591	44	34799	0.52959
GO:0009639	response to red or far red light	biological_process	7	1	591	44	34799	0.52959
GO:0005739	mitochondrion	cellular_component	6	40	591	2367	34799	0.536838
GO:0005543	phospholipid binding	molecular_function	5	1	591	45	34799	0.537589
GO:0005983	starch catabolic process	biological_process	10	1	591	45	34799	0.537589
GO:0010114	response to red light	biological_process	8	1	591	45	34799	0.537589
GO:0007010	cytoskeleton organization	biological_process	6	1	591	45	34799	0.537589
GO:0046983	protein dimerization activity	molecular_function	5	2	591	107	34799	0.544697
GO:0048527	lateral root development	biological_process	8	1	591	46	34799	0.545453
GO:0009853	photorespiration	biological_process	6	1	591	46	34799	0.545453
GO:0048278	vesicle docking	biological_process	6	1	591	46	34799	0.545453
GO:0019706	protein-cysteine S-palmitoyltransferase activity	molecular_function	8	1	591	46	34799	0.545453
GO:0016926	protein desumoylation	biological_process	11	1	591	46	34799	0.545453
GO:0015112	nitrate transmembrane transporter activity	molecular_function	8	1	591	46	34799	0.545453
GO:0010053	root epidermal cell differentiation	biological_process	7	1	591	46	34799	0.545453
GO:0031624	ubiquitin conjugating enzyme binding	molecular_function	7	1	591	47	34799	0.553183
GO:0008194	UDP-glycosyltransferase activity	molecular_function	6	1	591	47	34799	0.553183
GO:0009789	positive regulation of abscisic acid-activated signaling pathway	biological_process	9	1	591	47	34799	0.553183
GO:0016762	xyloglucan:xyloglucosyl transferase activity	molecular_function	8	1	591	47	34799	0.553183
GO:0010182	sugar mediated signaling pathway	biological_process	6	1	591	47	34799	0.553183
GO:0006869	lipid transport	biological_process	7	2	591	109	34799	0.554719
GO:0005769	early endosome	cellular_component	8	1	591	48	34799	0.560781
GO:0004497	monooxygenase activity	molecular_function	5	3	591	173	34799	0.565167
GO:0016310	phosphorylation	biological_process	7	6	591	359	34799	0.572148
GO:0016226	iron-sulfur cluster assembly	biological_process	6	1	591	50	34799	0.575594
GO:0006487	protein N-linked glycosylation	biological_process	10	1	591	50	34799	0.575594
GO:0006012	galactose metabolic process	biological_process	8	1	591	50	34799	0.575594
GO:0051017	actin filament bundle assembly	biological_process	6	1	591	51	34799	0.582812
GO:0010051	xylem and phloem pattern formation	biological_process	6	1	591	51	34799	0.582812
GO:0006508	proteolysis	biological_process	7	7	591	426	34799	0.587274
GO:0006357	regulation of transcription by RNA polymerase II	biological_process	9	5	591	305	34799	0.593064
GO:0004713	protein tyrosine kinase activity	molecular_function	8	1	591	53	34799	0.596883
GO:0005764	lysosome	cellular_component	8	1	591	53	34799	0.596883
GO:0009536	plastid	cellular_component	6	6	591	370	34799	0.601482
GO:0006099	tricarboxylic acid cycle	biological_process	5	1	591	54	34799	0.603739
GO:0010411	xyloglucan metabolic process	biological_process	9	1	591	55	34799	0.61048
GO:0005544	calcium-dependent phospholipid binding	molecular_function	6	1	591	55	34799	0.61048
GO:0016036	cellular response to phosphate starvation	biological_process	9	1	591	56	34799	0.617106
GO:0009740	gibberellic acid mediated signaling pathway	biological_process	7	1	591	56	34799	0.617106
GO:0008219	cell death	biological_process	4	1	591	56	34799	0.617106
GO:0042938	dipeptide transport	biological_process	10	1	591	57	34799	0.623619
GO:0008536	Ran GTPase binding	molecular_function	9	1	591	58	34799	0.630021
GO:0051536	iron-sulfur cluster binding	molecular_function	5	1	591	59	34799	0.636315
GO:0010119	regulation of stomatal movement	biological_process	6	1	591	60	34799	0.642502
GO:0010252	auxin homeostasis	biological_process	7	1	591	61	34799	0.648584
GO:0031902	late endosome membrane	cellular_component	9	1	591	62	34799	0.654563
GO:0048510	regulation of timing of transition from vegetative to reproductive phase	biological_process	8	1	591	62	34799	0.654563
GO:0032259	methylation	biological_process	4	4	591	263	34799	0.655125
GO:0008270	zinc ion binding	molecular_function	8	15	591	956	34799	0.658636
GO:0008757	S-adenosylmethionine-dependent methyltransferase activity	molecular_function	7	3	591	199	34799	0.659385
GO:0009816	defense response to bacterium, incompatible interaction	biological_process	7	1	591	63	34799	0.66044
GO:0051539	4 iron, 4 sulfur cluster binding	molecular_function	6	1	591	63	34799	0.66044
GO:0031225	anchored component of membrane	cellular_component	5	2	591	133	34799	0.662636
GO:0048767	root hair elongation	biological_process	6	1	591	64	34799	0.666217
GO:0042128	nitrate assimilation	biological_process	8	1	591	64	34799	0.666217
GO:0050662	coenzyme binding	molecular_function	5	1	591	64	34799	0.666217
GO:0004806	triglyceride lipase activity	molecular_function	7	1	591	64	34799	0.666217
GO:0016798	hydrolase activity, acting on glycosyl bonds	molecular_function	5	1	591	64	34799	0.666217
GO:0009846	pollen germination	biological_process	4	1	591	65	34799	0.671897
GO:0005200	structural constituent of cytoskeleton	molecular_function	4	1	591	65	34799	0.671897
GO:0009738	abscisic acid-activated signaling pathway	biological_process	6	5	591	334	34799	0.672027
GO:0008375	acetylglucosaminyltransferase activity	molecular_function	7	1	591	67	34799	0.682967
GO:0000151	ubiquitin ligase complex	cellular_component	5	1	591	68	34799	0.688362
GO:0009640	photomorphogenesis	biological_process	8	1	591	68	34799	0.688362
GO:0005643	nuclear pore	cellular_component	4	1	591	69	34799	0.693665
GO:0006631	fatty acid metabolic process	biological_process	9	1	591	69	34799	0.693665
GO:0016740	transferase activity	molecular_function	4	4	591	279	34799	0.699699
GO:0009585	red, far-red light phototransduction	biological_process	6	1	591	71	34799	0.704002
GO:0003746	translation elongation factor activity	molecular_function	8	1	591	72	34799	0.709039
GO:0000724	double-strand break repair via homologous recombination	biological_process	10	1	591	74	34799	0.718859
GO:0043130	ubiquitin binding	molecular_function	6	1	591	75	34799	0.723643
GO:0016051	carbohydrate biosynthetic process	biological_process	6	1	591	78	34799	0.737516
GO:0016788	hydrolase activity, acting on ester bonds	molecular_function	5	2	591	154	34799	0.738903
GO:0005887	integral component of plasma membrane	cellular_component	6	7	591	496	34799	0.739752
GO:0005834	heterotrimeric G-protein complex	cellular_component	5	1	591	79	34799	0.741984
GO:0005634	nucleus	cellular_component	6	162	591	9928	34799	0.742002
GO:0044183	protein binding involved in protein folding	molecular_function	3	1	591	80	34799	0.746376
GO:0045087	innate immune response	biological_process	5	1	591	80	34799	0.746376
GO:0005743	mitochondrial inner membrane	cellular_component	6	1	591	81	34799	0.750693
GO:0004197	cysteine-type endopeptidase activity	molecular_function	8	1	591	81	34799	0.750693
GO:0005856	cytoskeleton	cellular_component	6	1	591	84	34799	0.763209
GO:0008289	lipid binding	molecular_function	4	2	591	162	34799	0.763839
GO:0005635	nuclear envelope	cellular_component	6	1	591	85	34799	0.767241
GO:0016874	ligase activity	molecular_function	4	1	591	86	34799	0.771203
GO:0005506	iron ion binding	molecular_function	8	1	591	87	34799	0.775099
GO:0009644	response to high light intensity	biological_process	8	1	591	88	34799	0.778928
GO:0022626	cytosolic ribosome	cellular_component	7	1	591	88	34799	0.778928
GO:0050832	defense response to fungus	biological_process	8	3	591	242	34799	0.781083
GO:0051015	actin filament binding	molecular_function	7	1	591	89	34799	0.782692
GO:0018105	peptidyl-serine phosphorylation	biological_process	10	2	591	172	34799	0.792083
GO:0040008	regulation of growth	biological_process	5	1	591	92	34799	0.793604
GO:0006952	defense response	biological_process	5	13	591	926	34799	0.793969
GO:0009705	plant-type vacuole membrane	cellular_component	8	2	591	173	34799	0.794737
GO:0007623	circadian rhythm	biological_process	4	1	591	93	34799	0.797119
GO:0042538	hyperosmotic salinity response	biological_process	7	1	591	95	34799	0.80397
GO:0003333	amino acid transmembrane transport	biological_process	11	1	591	95	34799	0.80397
GO:0009733	response to auxin	biological_process	6	4	591	325	34799	0.804247
GO:0008643	carbohydrate transport	biological_process	7	1	591	96	34799	0.807308
GO:0030154	cell differentiation	biological_process	5	5	591	398	34799	0.807873
GO:0009908	flower development	biological_process	6	3	591	254	34799	0.807874
GO:0009826	unidimensional cell growth	biological_process	7	2	591	180	34799	0.812489
GO:0009832	plant-type cell wall biogenesis	biological_process	6	1	591	99	34799	0.816987
GO:0015171	amino acid transmembrane transporter activity	molecular_function	7	1	591	99	34799	0.816987
GO:0030163	protein catabolic process	biological_process	7	2	591	182	34799	0.817304
GO:0004721	phosphoprotein phosphatase activity	molecular_function	8	1	591	100	34799	0.820104
GO:0009706	chloroplast inner membrane	cellular_component	7	1	591	100	34799	0.820104
GO:0009579	thylakoid	cellular_component	5	2	591	186	34799	0.826602
GO:0016042	lipid catabolic process	biological_process	6	2	591	186	34799	0.826602
GO:0008168	methyltransferase activity	molecular_function	6	1	591	103	34799	0.82914
GO:0000325	plant-type vacuole	cellular_component	7	1	591	103	34799	0.82914
GO:0009793	embryo development ending in seed dormancy	biological_process	5	6	591	486	34799	0.835127
GO:0009867	jasmonic acid mediated signaling pathway	biological_process	6	1	591	106	34799	0.837724
GO:0009416	response to light stimulus	biological_process	6	4	591	347	34799	0.842686
GO:0043621	protein self-association	molecular_function	5	1	591	109	34799	0.845877
GO:0009860	pollen tube growth	biological_process	8	1	591	110	34799	0.848502
GO:0006281	DNA repair	biological_process	8	2	591	197	34799	0.850014
GO:0006810	transport	biological_process	5	2	591	198	34799	0.851993
GO:0009734	auxin-activated signaling pathway	biological_process	6	2	591	204	34799	0.863377
GO:0006897	endocytosis	biological_process	7	1	591	118	34799	0.867963
GO:0031969	chloroplast membrane	cellular_component	6	1	591	121	34799	0.874599
GO:0006886	intracellular protein transport	biological_process	10	3	591	292	34799	0.875105
GO:0005615	extracellular space	cellular_component	4	1	591	122	34799	0.876736
GO:0016020	membrane	cellular_component	3	24	591	1757	34799	0.88802
GO:0000139	Golgi membrane	cellular_component	7	5	591	456	34799	0.888424
GO:0006857	oligopeptide transport	biological_process	9	1	591	128	34799	0.888816
GO:0051301	cell division	biological_process	4	3	591	306	34799	0.894058
GO:0012505	endomembrane system	cellular_component	4	2	591	225	34799	0.897178
GO:0031146	SCF-dependent proteasomal ubiquitin-dependent protein catabolic process	biological_process	12	1	591	133	34799	0.897975
GO:0004519	endonuclease activity	molecular_function	7	2	591	229	34799	0.902663
GO:0030247	polysaccharide binding	molecular_function	5	1	591	139	34799	0.907977
GO:0001228	transcriptional activator activity, RNA polymerase II transcription regulatory region sequence-specific DNA binding	molecular_function	6	1	591	140	34799	0.909547
GO:0009535	chloroplast thylakoid membrane	cellular_component	8	4	591	409	34799	0.918424
GO:0005576	extracellular region	cellular_component	3	20	591	1551	34799	0.920291
GO:0003674	molecular_function	molecular_function	2	49	591	3448	34799	0.921593
GO:0004190	aspartic-type endopeptidase activity	molecular_function	8	1	591	152	34799	0.926417
GO:0005215	transporter activity	molecular_function	3	3	591	337	34799	0.927136
GO:0080008	Cul4-RING E3 ubiquitin ligase complex	cellular_component	7	1	591	155	34799	0.930119
GO:0006633	fatty acid biosynthetic process	biological_process	10	1	591	156	34799	0.931311
GO:0005525	GTP binding	molecular_function	8	2	591	265	34799	0.941071
GO:0016709	oxidoreductase activity, acting on paired donors, with incorporation or reduction of molecular oxygen, NAD(P)H as one donor, and incorporation of one atom of oxygen	molecular_function	6	1	591	176	34799	0.951316
GO:0016301	kinase activity	molecular_function	6	12	591	1069	34799	0.952702
GO:0009941	chloroplast envelope	cellular_component	7	6	591	625	34799	0.955556
GO:0009451	RNA modification	biological_process	9	1	591	182	34799	0.956094
GO:0022857	transmembrane transporter activity	molecular_function	4	1	591	192	34799	0.96304
GO:0048364	root development	biological_process	6	1	591	194	34799	0.964292
GO:0004675	transmembrane receptor protein serine/threonine kinase activity	molecular_function	9	1	591	195	34799	0.964902
GO:0007049	cell cycle	biological_process	4	1	591	195	34799	0.964902
GO:0000977	RNA polymerase II regulatory region sequence-specific DNA binding	molecular_function	9	1	591	199	34799	0.967239
GO:0016757	transferase activity, transferring glycosyl groups	molecular_function	5	5	591	578	34799	0.969111
GO:0042626	ATPase activity, coupled to transmembrane movement of substances	molecular_function	8	1	591	206	34799	0.970961
GO:0009534	chloroplast thylakoid	cellular_component	7	1	591	207	34799	0.971457
GO:0071555	cell wall organization	biological_process	6	2	591	325	34799	0.975174
GO:0007166	cell surface receptor signaling pathway	biological_process	5	2	591	341	34799	0.98038
GO:0055085	transmembrane transport	biological_process	6	2	591	342	34799	0.980667
GO:0016887	ATPase activity	molecular_function	9	1	591	237	34799	0.982983
GO:0003676	nucleic acid binding	molecular_function	5	2	591	394	34799	0.991107
GO:0000166	nucleotide binding	molecular_function	5	1	591	275	34799	0.991167
GO:0004672	protein kinase activity	molecular_function	7	2	591	397	34799	0.991501
GO:0005515	protein binding	molecular_function	4	50	591	3995	34799	0.993349
GO:0006412	translation	biological_process	8	2	591	455	34799	0.996489
GO:0009507	chloroplast	cellular_component	7	42	591	3574	34799	0.996978
GO:0003729	mRNA binding	molecular_function	7	2	591	500	34799	0.99825
GO:0008150	biological_process	biological_process	2	45	591	3896	34799	0.998606
GO:0005886	plasma membrane	cellular_component	4	60	591	4933	34799	0.998673
GO:0005524	ATP binding	molecular_function	5	21	591	2176	34799	0.998793
GO:0006468	protein phosphorylation	biological_process	9	10	591	1308	34799	0.998954
GO:0004674	protein serine/threonine kinase activity	molecular_function	8	12	591	1516	34799	0.99931
GO:0005802	trans-Golgi network	cellular_component	7	1	591	457	34799	0.999622
GO:0003735	structural constituent of ribosome	molecular_function	4	1	591	608	34799	0.999973
GO:0016021	integral component of membrane	cellular_component	5	41	591	4236	34799	0.999991
GO:0003723	RNA binding	molecular_function	6	2	591	1022	34799	1

## Sheet: Cluster 3
GO_ID	GO_Term	GO_function	GO_class	S gene number	TS gene number	B gene number	TB gene number	pvalue
GO:0000786	nucleosome	cellular_component	5	19	753	45	34799	0
GO:0022627	cytosolic small ribosomal subunit	cellular_component	8	82	753	168	34799	0
GO:0022625	cytosolic large ribosomal subunit	cellular_component	8	136	753	268	34799	2.44453e-154
GO:0002181	cytoplasmic translation	biological_process	9	40	753	79	34799	2.23269e-45
GO:0000028	ribosomal small subunit assembly	biological_process	9	27	753	52	34799	2.03647e-31
GO:0006334	nucleosome assembly	biological_process	7	29	753	70	34799	2.22045e-16
GO:0000027	ribosomal large subunit assembly	biological_process	9	26	753	70	34799	2.22045e-16
GO:0006412	translation	biological_process	8	119	753	455	34799	4.44089e-16
GO:0003735	structural constituent of ribosome	molecular_function	4	199	753	608	34799	1.11022e-15
GO:0003746	translation elongation factor activity	molecular_function	8	18	753	72	34799	1.26565e-14
GO:0000788	nuclear nucleosome	cellular_component	6	9	753	13	34799	6.5647e-13
GO:0000463	maturation of LSU-rRNA from tricistronic rRNA transcript (SSU-rRNA, 5.8S rRNA, LSU-rRNA)	biological_process	13	10	753	20	34799	3.22331e-12
GO:0006986	response to unfolded protein	biological_process	6	11	753	28	34799	6.9601e-12
GO:0005829	cytosol	cellular_component	6	123	753	3116	34799	4.62579e-11
GO:0031492	nucleosomal DNA binding	molecular_function	8	9	753	19	34799	7.54907e-11
GO:0070180	large ribosomal subunit rRNA binding	molecular_function	8	10	753	27	34799	1.28333e-10
GO:0046686	response to cadmium ion	biological_process	7	34	753	446	34799	3.05877e-10
GO:0000461	endonucleolytic cleavage to generate mature 3'-end of SSU-rRNA from (SSU-rRNA, 5.8S rRNA, LSU-rRNA)	biological_process	13	7	753	11	34799	6.61209e-10
GO:0042273	ribosomal large subunit biogenesis	biological_process	6	10	753	34	34799	1.73961e-09
GO:0000462	maturation of SSU-rRNA from tricistronic rRNA transcript (SSU-rRNA, 5.8S rRNA, LSU-rRNA)	biological_process	13	14	753	80	34799	1.76684e-09
GO:0000470	maturation of LSU-rRNA	biological_process	12	11	753	44	34799	1.81399e-09
GO:0000790	nuclear chromatin	cellular_component	7	10	753	35	34799	2.38833e-09
GO:0061484	hematopoietic stem cell homeostasis	biological_process	7	5	753	5	34799	4.6826e-09
GO:0000447	endonucleolytic cleavage in ITS1 to separate SSU-rRNA from 5.8S rRNA and LSU-rRNA from tricistronic rRNA transcript (SSU-rRNA, 5.8S rRNA, LSU-rRNA)	biological_process	13	7	753	14	34799	6.49727e-09
GO:0003723	RNA binding	molecular_function	6	52	753	1022	34799	1.50656e-08
GO:0051276	chromosome organization	biological_process	6	8	753	25	34799	3.6174e-08
GO:0042254	ribosome biogenesis	biological_process	6	12	753	76	34799	8.44808e-08
GO:0019843	rRNA binding	molecular_function	7	11	753	63	34799	1.0028e-07
GO:0070181	small ribosomal subunit rRNA binding	molecular_function	8	7	753	21	34799	1.92875e-07
GO:0006342	chromatin silencing	biological_process	5	10	753	56	34799	3.07554e-07
GO:0009408	response to heat	biological_process	5	21	753	261	34799	3.10793e-07
GO:0009615	response to virus	biological_process	7	10	753	62	34799	8.26335e-07
GO:0009266	response to temperature stimulus	biological_process	5	8	753	40	34799	1.93102e-06
GO:0045903	positive regulation of translational fidelity	biological_process	6	5	753	11	34799	1.94126e-06
GO:0005840	ribosome	cellular_component	6	10	753	70	34799	2.60975e-06
GO:0005853	eukaryotic translation elongation factor 1 complex	cellular_component	4	4	753	6	34799	3.15159e-06
GO:0046540	U4/U6 x U5 tri-snRNP complex	cellular_component	9	8	753	46	34799	5.84369e-06
GO:0042026	protein refolding	biological_process	5	8	753	46	34799	5.84369e-06
GO:0006452	translational frameshifting	biological_process	9	4	753	7	34799	7.22726e-06
GO:0045905	positive regulation of translational termination	biological_process	11	4	753	7	34799	7.22726e-06
GO:0045901	positive regulation of translational elongation	biological_process	11	4	753	7	34799	7.22726e-06
GO:0044183	protein binding involved in protein folding	molecular_function	3	10	753	80	34799	8.92073e-06
GO:0009651	response to salt stress	biological_process	6	31	753	615	34799	1.49983e-05
GO:0030686	90S preribosome	cellular_component	6	6	753	28	34799	2.52444e-05
GO:1902626	assembly of large subunit precursor of preribosome	biological_process	9	5	753	18	34799	3.17407e-05
GO:0031625	ubiquitin protein ligase binding	molecular_function	7	13	753	157	34799	4.02519e-05
GO:0042542	response to hydrogen peroxide	biological_process	7	10	753	95	34799	4.09469e-05
GO:0006407	rRNA export from nucleus	biological_process	11	4	753	10	34799	4.11678e-05
GO:0000302	response to reactive oxygen species	biological_process	6	6	753	31	34799	4.66854e-05
GO:0030687	preribosome, large subunit precursor	cellular_component	6	7	753	46	34799	5.54967e-05
GO:0006413	translational initiation	biological_process	5	10	753	100	34799	6.36825e-05
GO:0003729	mRNA binding	molecular_function	7	25	753	500	34799	0.000111087
GO:0022626	cytosolic ribosome	cellular_component	7	9	753	88	34799	0.000123519
GO:0003743	translation initiation factor activity	molecular_function	8	10	753	112	34799	0.000165165
GO:0009617	response to bacterium	biological_process	7	9	753	92	34799	0.000173985
GO:0003677	DNA binding	molecular_function	6	71	753	2116	34799	0.000176977
GO:0016688	L-ascorbate peroxidase activity	molecular_function	5	4	753	14	34799	0.00018313
GO:0022618	ribonucleoprotein complex assembly	biological_process	8	3	753	6	34799	0.000192225
GO:0006414	translational elongation	biological_process	8	6	753	40	34799	0.000206303
GO:0042274	ribosomal small subunit biogenesis	biological_process	6	4	753	15	34799	0.000245453
GO:0048027	mRNA 5'-UTR binding	molecular_function	8	4	753	15	34799	0.000245453
GO:0071011	precatalytic spliceosome	cellular_component	7	7	753	60	34799	0.000308302
GO:0000054	ribosomal subunit export from nucleus	biological_process	8	4	753	16	34799	0.00032168
GO:0071668	plant-type cell wall assembly	biological_process	8	3	753	7	34799	0.000330972
GO:0070628	proteasome binding	molecular_function	5	5	753	30	34799	0.000425857
GO:0015631	tubulin binding	molecular_function	6	2	753	2	34799	0.000467619
GO:0006879	cellular iron ion homeostasis	biological_process	12	4	753	18	34799	0.000522544
GO:0009644	response to high light intensity	biological_process	8	8	753	88	34799	0.000649654
GO:0003924	GTPase activity	molecular_function	9	15	753	265	34799	0.000730462
GO:0030527	structural constituent of chromatin	molecular_function	4	3	753	9	34799	0.000768983
GO:0000398	mRNA splicing, via spliceosome	biological_process	13	12	753	188	34799	0.00086398
GO:0009735	response to cytokinin	biological_process	6	12	753	189	34799	0.000904815
GO:0030490	maturation of SSU-rRNA	biological_process	12	4	753	21	34799	0.000970694
GO:0005787	signal peptidase complex	cellular_component	7	3	753	10	34799	0.0010809
GO:0004130	cytochrome-c peroxidase activity	molecular_function	5	3	753	10	34799	0.0010809
GO:0048046	apoplast	cellular_component	4	18	753	368	34799	0.00124013
GO:0005686	U2 snRNP	cellular_component	8	5	753	38	34799	0.00130084
GO:0006457	protein folding	biological_process	4	17	753	340	34799	0.00132383
GO:0070678	preprotein binding	molecular_function	5	2	753	3	34799	0.00138267
GO:0036455	iron-sulfur transferase activity	molecular_function	6	2	753	3	34799	0.00138267
GO:0045471	response to ethanol	biological_process	6	2	753	3	34799	0.00138267
GO:0003839	gamma-glutamylcyclotransferase activity	molecular_function	7	2	753	3	34799	0.00138267
GO:0000502	proteasome complex	cellular_component	5	7	753	77	34799	0.00139987
GO:0010043	response to zinc ion	biological_process	7	6	753	57	34799	0.00142986
GO:0046685	response to arsenic-containing substance	biological_process	5	3	753	11	34799	0.0014624
GO:0034059	response to anoxia	biological_process	5	3	753	13	34799	0.00245428
GO:0045047	protein targeting to ER	biological_process	12	3	753	13	34799	0.00245428
GO:0005685	U1 snRNP	cellular_component	8	5	753	44	34799	0.00253044
GO:0045860	positive regulation of protein kinase activity	biological_process	11	2	753	4	34799	0.00272563
GO:0006542	glutamine biosynthetic process	biological_process	12	2	753	4	34799	0.00272563
GO:0005682	U5 snRNP	cellular_component	8	4	753	29	34799	0.00335942
GO:0004298	threonine-type endopeptidase activity	molecular_function	8	5	753	48	34799	0.00371731
GO:0005839	proteasome core complex	cellular_component	4	5	753	48	34799	0.00371731
GO:0000035	acyl binding	molecular_function	4	3	753	15	34799	0.00378074
GO:0022900	electron transport chain	biological_process	6	3	753	15	34799	0.00378074
GO:0006606	protein import into nucleus	biological_process	11	6	753	69	34799	0.00379936
GO:2001006	regulation of cellulose biosynthetic process	biological_process	11	2	753	5	34799	0.00447758
GO:0052873	FMN reductase (NADPH) activity	molecular_function	7	2	753	5	34799	0.00447758
GO:0016004	phospholipase activator activity	molecular_function	7	2	753	5	34799	0.00447758
GO:0008752	FMN reductase activity	molecular_function	7	2	753	5	34799	0.00447758
GO:0006588	activation of tryptophan 5-monooxygenase activity	biological_process	9	2	753	5	34799	0.00447758
GO:0008426	protein kinase C inhibitor activity	molecular_function	9	2	753	5	34799	0.00447758
GO:0051879	Hsp90 protein binding	molecular_function	6	2	753	5	34799	0.00447758
GO:0031177	phosphopantetheine binding	molecular_function	6	3	753	16	34799	0.00457898
GO:0051085	chaperone cofactor-dependent protein refolding	biological_process	7	3	753	16	34799	0.00457898
GO:0031428	box C/D snoRNP complex	cellular_component	6	3	753	16	34799	0.00457898
GO:0009423	chorismate biosynthetic process	biological_process	10	3	753	16	34799	0.00457898
GO:0005687	U4 snRNP	cellular_component	8	3	753	17	34799	0.00547159
GO:0043022	ribosome binding	molecular_function	6	4	753	34	34799	0.00602447
GO:0008233	peptidase activity	molecular_function	5	7	753	101	34799	0.00643245
GO:0007021	tubulin complex assembly	biological_process	8	3	753	18	34799	0.0064614
GO:0044571	[2Fe-2S] cluster assembly	biological_process	7	2	753	6	34799	0.00662026
GO:0033178	proton-transporting two-sector ATPase complex, catalytic domain	cellular_component	5	2	753	6	34799	0.00662026
GO:0004322	ferroxidase activity	molecular_function	7	2	753	6	34799	0.00662026
GO:0008199	ferric iron binding	molecular_function	9	2	753	6	34799	0.00662026
GO:0009399	nitrogen fixation	biological_process	6	2	753	6	34799	0.00662026
GO:0030621	U4 snRNA binding	molecular_function	8	2	753	6	34799	0.00662026
GO:0006826	iron ion transport	biological_process	10	2	753	6	34799	0.00662026
GO:0016567	protein ubiquitination	biological_process	11	20	753	502	34799	0.00711977
GO:0005753	mitochondrial proton-transporting ATP synthase complex	cellular_component	7	3	753	19	34799	0.00755092
GO:0051082	unfolded protein binding	molecular_function	5	8	753	133	34799	0.00853638
GO:0005774	vacuolar membrane	cellular_component	7	23	753	618	34799	0.00900164
GO:0032588	trans-Golgi network membrane	cellular_component	8	2	753	7	34799	0.00913598
GO:0046688	response to copper ion	biological_process	7	2	753	7	34799	0.00913598
GO:0010039	response to iron ion	biological_process	7	2	753	7	34799	0.00913598
GO:0009173	pyrimidine ribonucleoside monophosphate metabolic process	biological_process	10	2	753	7	34799	0.00913598
GO:0030544	Hsp70 protein binding	molecular_function	6	2	753	7	34799	0.00913598
GO:0007017	microtubule-based process	biological_process	4	4	753	39	34799	0.00981659
GO:0006333	chromatin assembly or disassembly	biological_process	6	3	753	21	34799	0.0100376
GO:0000387	spliceosomal snRNP assembly	biological_process	9	3	753	22	34799	0.0114384
GO:0032050	clathrin heavy chain binding	molecular_function	6	2	753	8	34799	0.0120076
GO:0019789	SUMO transferase activity	molecular_function	6	2	753	8	34799	0.0120076
GO:0030295	protein kinase activator activity	molecular_function	7	2	753	8	34799	0.0120076
GO:0080037	negative regulation of cytokinin-activated signaling pathway	biological_process	9	2	753	8	34799	0.0120076
GO:0006024	glycosaminoglycan biosynthetic process	biological_process	8	2	753	9	34799	0.0152187
GO:0004127	cytidylate kinase activity	molecular_function	8	2	753	9	34799	0.0152187
GO:0034389	lipid particle organization	biological_process	6	2	753	9	34799	0.0152187
GO:0005844	polysome	cellular_component	5	2	753	9	34799	0.0152187
GO:0006065	UDP-glucuronate biosynthetic process	biological_process	10	2	753	9	34799	0.0152187
GO:0003979	UDP-glucose 6-dehydrogenase activity	molecular_function	7	2	753	9	34799	0.0152187
GO:0005759	mitochondrial matrix	cellular_component	7	7	753	120	34799	0.0157211
GO:0009245	lipid A biosynthetic process	biological_process	9	3	753	25	34799	0.016286
GO:0010181	FMN binding	molecular_function	7	3	753	25	34799	0.016286
GO:0005730	nucleolus	cellular_component	6	17	753	443	34799	0.0173158
GO:0010449	root meristem growth	biological_process	6	3	753	26	34799	0.0181199
GO:0000036	acyl carrier activity	molecular_function	7	3	753	26	34799	0.0181199
GO:0006465	signal peptide processing	biological_process	8	4	753	47	34799	0.018602
GO:0004623	phospholipase A2 activity	molecular_function	8	2	753	10	34799	0.0187531
GO:0008534	oxidized purine nucleobase lesion DNA N-glycosylase activity	molecular_function	9	2	753	10	34799	0.0187531
GO:0004356	glutamate-ammonia ligase activity	molecular_function	8	2	753	10	34799	0.0187531
GO:0051259	protein complex oligomerization	biological_process	7	2	753	10	34799	0.0187531
GO:0004834	tryptophan synthase activity	molecular_function	7	2	753	10	34799	0.0187531
GO:0045948	positive regulation of translational initiation	biological_process	11	2	753	10	34799	0.0187531
GO:0016836	hydro-lyase activity	molecular_function	6	1	753	1	34799	0.0216386
GO:0045488	pectin metabolic process	biological_process	8	1	753	1	34799	0.0216386
GO:0000380	alternative mRNA splicing, via spliceosome	biological_process	14	2	753	11	34799	0.0225955
GO:0097428	protein maturation by iron-sulfur cluster transfer	biological_process	8	2	753	11	34799	0.0225955
GO:0072583	clathrin-dependent endocytosis	biological_process	9	2	753	11	34799	0.0225955
GO:0009808	lignin metabolic process	biological_process	7	2	753	11	34799	0.0225955
GO:0034599	cellular response to oxidative stress	biological_process	6	5	753	76	34799	0.0245675
GO:0009620	response to fungus	biological_process	7	5	753	77	34799	0.0258219
GO:0080186	developmental vegetative growth	biological_process	5	2	753	12	34799	0.0267309
GO:0006880	intracellular sequestering of iron ion	biological_process	5	2	753	12	34799	0.0267309
GO:0010200	response to chitin	biological_process	7	8	753	164	34799	0.0268314
GO:0051087	chaperone binding	molecular_function	5	4	753	53	34799	0.0276181
GO:0006511	ubiquitin-dependent protein catabolic process	biological_process	10	11	753	264	34799	0.0297593
GO:0051028	mRNA transport	biological_process	10	3	753	32	34799	0.0314357
GO:0009073	aromatic amino acid family biosynthetic process	biological_process	10	3	753	32	34799	0.0314357
GO:2000012	regulation of auxin polar transport	biological_process	6	3	753	32	34799	0.0314357
GO:0003955	NAD(P)H dehydrogenase (quinone) activity	molecular_function	7	2	753	14	34799	0.0358233
GO:0005798	Golgi-associated vesicle	cellular_component	7	2	753	14	34799	0.0358233
GO:1902584	positive regulation of response to water deprivation	biological_process	7	2	753	14	34799	0.0358233
GO:0016272	prefoldin complex	cellular_component	4	2	753	14	34799	0.0358233
GO:0016818	hydrolase activity, acting on acid anhydrides, in phosphorus-containing anhydrides	molecular_function	6	2	753	14	34799	0.0358233
GO:0004784	superoxide dismutase activity	molecular_function	4	2	753	14	34799	0.0358233
GO:0006751	glutathione catabolic process	biological_process	9	2	753	14	34799	0.0358233
GO:0080156	mitochondrial mRNA modification	biological_process	11	3	753	35	34799	0.0395679
GO:0005737	cytoplasm	cellular_component	5	132	753	5278	34799	0.0397702
GO:0000077	DNA damage checkpoint	biological_process	7	2	753	15	34799	0.0407529
GO:0010204	defense response signaling pathway, resistance gene-independent	biological_process	6	2	753	15	34799	0.0407529
GO:0034620	cellular response to unfolded protein	biological_process	7	2	753	15	34799	0.0407529
GO:0006207	'de novo' pyrimidine nucleobase biosynthetic process	biological_process	11	2	753	15	34799	0.0407529
GO:0009873	ethylene-activated signaling pathway	biological_process	7	11	753	279	34799	0.0416908
GO:0031407	oxylipin metabolic process	biological_process	10	1	753	2	34799	0.0428095
GO:0097361	CIA complex	cellular_component	4	1	753	2	34799	0.0428095
GO:0097552	mitochondrial double-strand break repair via homologous recombination	biological_process	10	1	753	2	34799	0.0428095
GO:0007263	nitric oxide mediated signal transduction	biological_process	7	1	753	2	34799	0.0428095
GO:0031210	phosphatidylcholine binding	molecular_function	6	1	753	2	34799	0.0428095
GO:0019365	pyridine nucleotide salvage	biological_process	9	1	753	2	34799	0.0428095
GO:0045088	regulation of innate immune response	biological_process	7	1	753	2	34799	0.0428095
GO:0046423	allene-oxide cyclase activity	molecular_function	5	1	753	2	34799	0.0428095
GO:0006769	nicotinamide metabolic process	biological_process	7	1	753	2	34799	0.0428095
GO:0006426	glycyl-tRNA aminoacylation	biological_process	13	1	753	2	34799	0.0428095
GO:1900030	regulation of pectin biosynthetic process	biological_process	9	1	753	2	34799	0.0428095
GO:0040014	regulation of multicellular organism growth	biological_process	7	1	753	2	34799	0.0428095
GO:0043086	negative regulation of catalytic activity	biological_process	6	1	753	2	34799	0.0428095
GO:0043504	mitochondrial DNA repair	biological_process	9	1	753	2	34799	0.0428095
GO:1902609	(R)-2-hydroxy-alpha-linolenic acid biosynthetic process	biological_process	12	1	753	2	34799	0.0428095
GO:0004820	glycine-tRNA ligase activity	molecular_function	7	1	753	2	34799	0.0428095
GO:0048450	floral organ structural organization	biological_process	6	1	753	2	34799	0.0428095
GO:0004107	chorismate synthase activity	molecular_function	7	1	753	2	34799	0.0428095
GO:0003866	3-phosphoshikimate 1-carboxyvinyltransferase activity	molecular_function	6	1	753	2	34799	0.0428095
GO:0051050	positive regulation of transport	biological_process	6	1	753	2	34799	0.0428095
GO:0034286	response to maltose	biological_process	8	1	753	2	34799	0.0428095
GO:0042788	polysomal ribosome	cellular_component	7	1	753	2	34799	0.0428095
GO:0015986	ATP synthesis coupled proton transport	biological_process	13	3	753	37	34799	0.0455225
GO:0019430	removal of superoxide radicals	biological_process	7	2	753	16	34799	0.0459207
GO:0004364	glutathione transferase activity	molecular_function	6	7	753	152	34799	0.0479237
GO:0008171	O-methyltransferase activity	molecular_function	7	3	753	38	34799	0.0486564
GO:0006749	glutathione metabolic process	biological_process	8	7	753	153	34799	0.0493291
GO:0016656	monodehydroascorbate reductase (NADH) activity	molecular_function	7	2	753	17	34799	0.0513139
GO:0045927	positive regulation of growth	biological_process	6	2	753	17	34799	0.0513139
GO:0017070	U6 snRNA binding	molecular_function	8	2	753	17	34799	0.0513139
GO:0051131	chaperone-mediated protein complex assembly	biological_process	8	2	753	17	34799	0.0513139
GO:0015031	protein transport	biological_process	9	12	753	328	34799	0.054978
GO:2000280	regulation of root development	biological_process	7	3	753	40	34799	0.055231
GO:0033365	protein localization to organelle	biological_process	7	2	753	18	34799	0.0569204
GO:0019915	lipid storage	biological_process	5	2	753	18	34799	0.0569204
GO:0005811	lipid droplet	cellular_component	6	2	753	18	34799	0.0569204
GO:0006221	pyrimidine nucleotide biosynthetic process	biological_process	10	2	753	18	34799	0.0569204
GO:0005665	DNA-directed RNA polymerase II, core complex	cellular_component	7	3	753	41	34799	0.0586689
GO:0051537	2 iron, 2 sulfur cluster binding	molecular_function	6	4	753	68	34799	0.0598802
GO:0009041	uridylate kinase activity	molecular_function	8	2	753	19	34799	0.0627286
GO:0042409	caffeoyl-CoA O-methyltransferase activity	molecular_function	8	1	753	3	34799	0.0635229
GO:0007023	post-chaperonin tubulin folding pathway	biological_process	5	1	753	3	34799	0.0635229
GO:0009805	coumarin biosynthetic process	biological_process	8	1	753	3	34799	0.0635229
GO:0045263	proton-transporting ATP synthase complex, coupling factor F(o)	cellular_component	6	1	753	3	34799	0.0635229
GO:0006007	glucose catabolic process	biological_process	9	1	753	3	34799	0.0635229
GO:0048026	positive regulation of mRNA splicing, via spliceosome	biological_process	10	1	753	3	34799	0.0635229
GO:0042719	mitochondrial intermembrane space protein transporter complex	cellular_component	5	1	753	3	34799	0.0635229
GO:0072321	chaperone-mediated protein transport	biological_process	10	1	753	3	34799	0.0635229
GO:0008936	nicotinamidase activity	molecular_function	7	1	753	3	34799	0.0635229
GO:0003861	3-isopropylmalate dehydratase activity	molecular_function	7	1	753	3	34799	0.0635229
GO:0042721	mitochondrial inner membrane protein insertion complex	cellular_component	6	1	753	3	34799	0.0635229
GO:0012511	monolayer-surrounded lipid storage body	cellular_component	7	1	753	3	34799	0.0635229
GO:0010628	positive regulation of gene expression	biological_process	8	2	753	20	34799	0.0687271
GO:0008143	poly(A) binding	molecular_function	9	2	753	20	34799	0.0687271
GO:0015935	small ribosomal subunit	cellular_component	7	2	753	20	34799	0.0687271
GO:0007059	chromosome segregation	biological_process	4	3	753	45	34799	0.0733869
GO:0031593	polyubiquitin modification-dependent protein binding	molecular_function	6	2	753	21	34799	0.0749049
GO:0043248	proteasome assembly	biological_process	8	2	753	21	34799	0.0749049
GO:0031901	early endosome membrane	cellular_component	9	2	753	21	34799	0.0749049
GO:0008198	ferrous iron binding	molecular_function	9	2	753	21	34799	0.0749049
GO:0008097	5S rRNA binding	molecular_function	8	2	753	21	34799	0.0749049
GO:0042744	hydrogen peroxide catabolic process	biological_process	8	5	753	105	34799	0.078047
GO:0032040	small-subunit processome	cellular_component	6	5	753	106	34799	0.0805318
GO:0003755	peptidyl-prolyl cis-trans isomerase activity	molecular_function	6	5	753	106	34799	0.0805318
GO:0004743	pyruvate kinase activity	molecular_function	7	2	753	22	34799	0.0812516
GO:0015450	P-P-bond-hydrolysis-driven protein transmembrane transporter activity	molecular_function	7	2	753	22	34799	0.0812516
GO:0055065	metal ion homeostasis	biological_process	9	1	753	4	34799	0.0837887
GO:0045040	protein import into mitochondrial outer membrane	biological_process	7	1	753	4	34799	0.0837887
GO:0010055	atrichoblast differentiation	biological_process	8	1	753	4	34799	0.0837887
GO:0045309	protein phosphorylated amino acid binding	molecular_function	6	1	753	4	34799	0.0837887
GO:1902001	fatty acid transmembrane transport	biological_process	9	1	753	4	34799	0.0837887
GO:0046537	2,3-bisphosphoglycerate-independent phosphoglycerate mutase activity	molecular_function	8	1	753	4	34799	0.0837887
GO:0004013	adenosylhomocysteinase activity	molecular_function	7	1	753	4	34799	0.0837887
GO:0060267	positive regulation of respiratory burst	biological_process	7	1	753	4	34799	0.0837887
GO:0043620	regulation of DNA-templated transcription in response to stress	biological_process	9	1	753	4	34799	0.0837887
GO:0043186	P granule	cellular_component	8	1	753	4	34799	0.0837887
GO:0016166	phytoene dehydrogenase activity	molecular_function	6	1	753	4	34799	0.0837887
GO:0006123	mitochondrial electron transport, cytochrome c to oxygen	biological_process	10	1	753	4	34799	0.0837887
GO:0005681	spliceosomal complex	cellular_component	6	5	753	108	34799	0.0856263
GO:0015991	ATP hydrolysis coupled proton transport	biological_process	11	2	753	23	34799	0.0877568
GO:0030955	potassium ion binding	molecular_function	8	2	753	23	34799	0.0877568
GO:0016032	viral process	biological_process	6	4	753	79	34799	0.0922441
GO:0016226	iron-sulfur cluster assembly	biological_process	6	3	753	50	34799	0.093826
GO:0001055	RNA polymerase II activity	molecular_function	10	2	753	24	34799	0.094411
GO:0045087	innate immune response	biological_process	5	4	753	80	34799	0.0955291
GO:0042742	defense response to bacterium	biological_process	8	11	753	325	34799	0.0975054
GO:0005854	nascent polypeptide-associated complex	cellular_component	4	1	753	5	34799	0.103616
GO:0016480	negative regulation of transcription by RNA polymerase III	biological_process	10	1	753	5	34799	0.103616
GO:0048530	fruit morphogenesis	biological_process	5	1	753	5	34799	0.103616
GO:0070217	transcription factor TFIIIB complex assembly	biological_process	8	1	753	5	34799	0.103616
GO:0071323	cellular response to chitin	biological_process	8	1	753	5	34799	0.103616
GO:0005732	small nucleolar ribonucleoprotein complex	cellular_component	5	1	753	5	34799	0.103616
GO:2000032	regulation of secondary shoot formation	biological_process	8	1	753	5	34799	0.103616
GO:0070545	PeBoW complex	cellular_component	4	1	753	5	34799	0.103616
GO:0044375	regulation of peroxisome size	biological_process	6	1	753	5	34799	0.103616
GO:0000994	RNA polymerase III core binding	molecular_function	8	1	753	5	34799	0.103616
GO:0060213	positive regulation of nuclear-transcribed mRNA poly(A) tail shortening	biological_process	11	1	753	5	34799	0.103616
GO:0032107	regulation of response to nutrient levels	biological_process	8	1	753	5	34799	0.103616
GO:0004478	methionine adenosyltransferase activity	molecular_function	6	1	753	5	34799	0.103616
GO:0005622	intracellular	cellular_component	4	14	753	445	34799	0.106234
GO:0032508	DNA duplex unwinding	biological_process	9	2	753	26	34799	0.108128
GO:0008327	methyl-CpG binding	molecular_function	6	2	753	26	34799	0.108128
GO:0005788	endoplasmic reticulum lumen	cellular_component	7	2	753	27	34799	0.115173
GO:0016671	oxidoreductase activity, acting on a sulfur group of donors, disulfide as acceptor	molecular_function	6	3	753	56	34799	0.121025
GO:0030968	endoplasmic reticulum unfolded protein response	biological_process	5	2	753	28	34799	0.122331
GO:0016210	naringenin-chalcone synthase activity	molecular_function	7	1	753	6	34799	0.123016
GO:0001671	ATPase activator activity	molecular_function	6	1	753	6	34799	0.123016
GO:0033353	S-adenosylmethionine cycle	biological_process	6	1	753	6	34799	0.123016
GO:0019904	protein domain specific binding	molecular_function	5	1	753	6	34799	0.123016
GO:0004072	aspartate kinase activity	molecular_function	7	1	753	6	34799	0.123016
GO:0046861	glyoxysomal membrane	cellular_component	9	1	753	6	34799	0.123016
GO:0000469	cleavage involved in rRNA processing	biological_process	10	1	753	6	34799	0.123016
GO:0004457	lactate dehydrogenase activity	molecular_function	6	1	753	6	34799	0.123016
GO:0031117	positive regulation of microtubule depolymerization	biological_process	10	1	753	6	34799	0.123016
GO:0004128	cytochrome-b5 reductase activity, acting on NAD(P)H	molecular_function	7	1	753	6	34799	0.123016
GO:0015908	fatty acid transport	biological_process	8	1	753	6	34799	0.123016
GO:0071258	cellular response to gravity	biological_process	6	1	753	6	34799	0.123016
GO:0006900	vesicle budding from membrane	biological_process	7	1	753	6	34799	0.123016
GO:0055074	calcium ion homeostasis	biological_process	10	1	753	6	34799	0.123016
GO:1900151	regulation of nuclear-transcribed mRNA catabolic process, deadenylation-dependent decay	biological_process	9	1	753	6	34799	0.123016
GO:0000275	mitochondrial proton-transporting ATP synthase complex, catalytic core F(1)	cellular_component	7	1	753	6	34799	0.123016
GO:0005525	GTP binding	molecular_function	8	9	753	265	34799	0.123418
GO:0001135	transcription factor activity, RNA polymerase II transcription factor recruiting	molecular_function	7	7	753	194	34799	0.12945
GO:0005744	mitochondrial inner membrane presequence translocase complex	cellular_component	6	2	753	29	34799	0.129594
GO:0003697	single-stranded DNA binding	molecular_function	7	4	753	91	34799	0.13508
GO:0006364	rRNA processing	biological_process	11	4	753	91	34799	0.13508
GO:0010089	xylem development	biological_process	7	4	753	91	34799	0.13508
GO:0005618	cell wall	cellular_component	5	19	753	665	34799	0.135562
GO:0005689	U12-type spliceosomal complex	cellular_component	7	2	753	30	34799	0.136954
GO:0016925	protein sumoylation	biological_process	11	2	753	30	34799	0.136954
GO:0005794	Golgi apparatus	cellular_component	6	41	753	1586	34799	0.138215
GO:0030170	pyridoxal phosphate binding	molecular_function	6	6	753	162	34799	0.140459
GO:0098869	cellular oxidant detoxification	biological_process	5	1	753	7	34799	0.141996
GO:0005849	mRNA cleavage factor complex	cellular_component	4	1	753	7	34799	0.141996
GO:0047918	GDP-mannose 3,5-epimerase activity	molecular_function	7	1	753	7	34799	0.141996
GO:0046283	anthocyanin-containing compound metabolic process	biological_process	6	1	753	7	34799	0.141996
GO:0048024	regulation of mRNA splicing, via spliceosome	biological_process	9	1	753	7	34799	0.141996
GO:0009088	threonine biosynthetic process	biological_process	12	1	753	7	34799	0.141996
GO:0003849	3-deoxy-7-phosphoheptulonate synthase activity	molecular_function	6	1	753	7	34799	0.141996
GO:0016866	intramolecular transferase activity	molecular_function	5	1	753	7	34799	0.141996
GO:0020037	heme binding	molecular_function	6	6	753	163	34799	0.14335
GO:0000184	nuclear-transcribed mRNA catabolic process, nonsense-mediated decay	biological_process	12	2	753	31	34799	0.144403
GO:0006913	nucleocytoplasmic transport	biological_process	8	2	753	31	34799	0.144403
GO:0055072	iron ion homeostasis	biological_process	11	2	753	31	34799	0.144403
GO:0010494	cytoplasmic stress granule	cellular_component	8	2	753	31	34799	0.144403
GO:0000981	RNA polymerase II transcription factor activity, sequence-specific DNA binding	molecular_function	5	8	753	238	34799	0.146539
GO:0000785	chromatin	cellular_component	6	3	753	62	34799	0.150711
GO:0006351	transcription, DNA-templated	biological_process	8	49	753	1947	34799	0.153631
GO:0019788	NEDD8 transferase activity	molecular_function	6	1	753	8	34799	0.160565
GO:0047036	codeinone reductase (NADPH) activity	molecular_function	7	1	753	8	34799	0.160565
GO:0003999	adenine phosphoribosyltransferase activity	molecular_function	8	1	753	8	34799	0.160565
GO:1990837	sequence-specific double-stranded DNA binding	molecular_function	8	1	753	8	34799	0.160565
GO:0010731	protein glutathionylation	biological_process	9	1	753	8	34799	0.160565
GO:1904263	positive regulation of TORC1 signaling	biological_process	11	1	753	8	34799	0.160565
GO:0009870	defense response signaling pathway, resistance gene-dependent	biological_process	6	1	753	8	34799	0.160565
GO:0034719	SMN-Sm protein complex	cellular_component	6	1	753	8	34799	0.160565
GO:0006168	adenine salvage	biological_process	12	1	753	8	34799	0.160565
GO:0006734	NADH metabolic process	biological_process	4	1	753	8	34799	0.160565
GO:1990137	plant seed peroxidase activity	molecular_function	6	1	753	8	34799	0.160565
GO:0015245	fatty acid transmembrane transporter activity	molecular_function	5	1	753	8	34799	0.160565
GO:0005742	mitochondrial outer membrane translocase complex	cellular_component	6	1	753	8	34799	0.160565
GO:0034513	box H/ACA snoRNA binding	molecular_function	8	1	753	8	34799	0.160565
GO:0004837	tyrosine decarboxylase activity	molecular_function	7	1	753	8	34799	0.160565
GO:0004129	cytochrome-c oxidase activity	molecular_function	6	1	753	8	34799	0.160565
GO:0000291	nuclear-transcribed mRNA catabolic process, exonucleolytic	biological_process	12	1	753	8	34799	0.160565
GO:1990055	phenylacetaldehyde synthase activity	molecular_function	7	1	753	8	34799	0.160565
GO:0098687	chromosomal region	cellular_component	6	1	753	8	34799	0.160565
GO:0006220	pyrimidine nucleotide metabolic process	biological_process	9	1	753	8	34799	0.160565
GO:0035061	interchromatin granule	cellular_component	8	1	753	8	34799	0.160565
GO:0060211	regulation of nuclear-transcribed mRNA poly(A) tail shortening	biological_process	10	1	753	8	34799	0.160565
GO:0010228	vegetative to reproductive phase transition of meristem	biological_process	5	5	753	134	34799	0.165832
GO:0046961	proton-transporting ATPase activity, rotational mechanism	molecular_function	10	2	753	34	34799	0.167215
GO:0005852	eukaryotic translation initiation factor 3 complex	cellular_component	4	2	753	34	34799	0.167215
GO:0019438	aromatic compound biosynthetic process	biological_process	6	2	753	34	34799	0.167215
GO:0031595	nuclear proteasome complex	cellular_component	6	2	753	34	34799	0.167215
GO:0009409	response to cold	biological_process	5	12	753	403	34799	0.167239
GO:0009793	embryo development ending in seed dormancy	biological_process	5	14	753	486	34799	0.17225
GO:0004345	glucose-6-phosphate dehydrogenase activity	molecular_function	7	1	753	9	34799	0.178734
GO:1901000	regulation of response to salt stress	biological_process	8	1	753	9	34799	0.178734
GO:0004332	fructose-bisphosphate aldolase activity	molecular_function	7	1	753	9	34799	0.178734
GO:0003985	acetyl-CoA C-acetyltransferase activity	molecular_function	9	1	753	9	34799	0.178734
GO:0032482	Rab protein signal transduction	biological_process	8	1	753	9	34799	0.178734
GO:0016574	histone ubiquitination	biological_process	12	1	753	9	34799	0.178734
GO:0035145	exon-exon junction complex	cellular_component	4	1	753	9	34799	0.178734
GO:2000070	regulation of response to water deprivation	biological_process	7	1	753	9	34799	0.178734
GO:0000154	rRNA modification	biological_process	12	1	753	9	34799	0.178734
GO:0050736	O-malonyltransferase activity	molecular_function	8	1	753	9	34799	0.178734
GO:0004351	glutamate decarboxylase activity	molecular_function	7	1	753	9	34799	0.178734
GO:0035064	methylated histone binding	molecular_function	6	2	753	37	34799	0.190584
GO:0010208	pollen wall assembly	biological_process	7	1	753	10	34799	0.196509
GO:0019761	glucosinolate biosynthetic process	biological_process	9	1	753	10	34799	0.196509
GO:0009533	chloroplast stromal thylakoid	cellular_component	8	1	753	10	34799	0.196509
GO:0006536	glutamate metabolic process	biological_process	11	1	753	10	34799	0.196509
GO:0004550	nucleoside diphosphate kinase activity	molecular_function	7	1	753	10	34799	0.196509
GO:0035614	snRNA stem-loop binding	molecular_function	8	1	753	10	34799	0.196509
GO:0016444	somatic cell DNA recombination	biological_process	9	1	753	10	34799	0.196509
GO:0006406	mRNA export from nucleus	biological_process	11	2	753	38	34799	0.198469
GO:0030125	clathrin vesicle coat	cellular_component	8	2	753	39	34799	0.206392
GO:0070469	respiratory chain	cellular_component	4	1	753	11	34799	0.213901
GO:0031429	box H/ACA snoRNP complex	cellular_component	7	1	753	11	34799	0.213901
GO:0000124	SAGA complex	cellular_component	8	1	753	11	34799	0.213901
GO:0045039	protein import into mitochondrial inner membrane	biological_process	7	1	753	11	34799	0.213901
GO:0006107	oxaloacetate metabolic process	biological_process	9	1	753	11	34799	0.213901
GO:0031120	snRNA pseudouridine synthesis	biological_process	11	1	753	11	34799	0.213901
GO:1903086	negative regulation of sinapate ester biosynthetic process	biological_process	9	1	753	11	34799	0.213901
GO:0031118	rRNA pseudouridine synthesis	biological_process	13	1	753	11	34799	0.213901
GO:0060271	cilium assembly	biological_process	7	1	753	11	34799	0.213901
GO:0009863	salicylic acid mediated signaling pathway	biological_process	5	2	753	40	34799	0.214348
GO:0005528	FK506 binding	molecular_function	6	2	753	41	34799	0.222331
GO:0055114	oxidation-reduction process	biological_process	4	26	753	1024	34799	0.228356
GO:0003682	chromatin binding	molecular_function	4	6	753	190	34799	0.230524
GO:0009142	nucleoside triphosphate biosynthetic process	biological_process	9	1	753	12	34799	0.230916
GO:0045300	acyl-[acyl-carrier-protein] desaturase activity	molecular_function	7	1	753	12	34799	0.230916
GO:0048487	beta-tubulin binding	molecular_function	7	1	753	12	34799	0.230916
GO:0102786	stearoyl-[acp] desaturase activity	molecular_function	7	1	753	12	34799	0.230916
GO:0000339	RNA cap binding	molecular_function	7	1	753	12	34799	0.230916
GO:0043447	alkane biosynthetic process	biological_process	6	1	753	12	34799	0.230916
GO:0033356	UDP-L-arabinose metabolic process	biological_process	6	1	753	12	34799	0.230916
GO:0052691	UDP-arabinopyranose mutase activity	molecular_function	6	1	753	12	34799	0.230916
GO:0050826	response to freezing	biological_process	6	1	753	12	34799	0.230916
GO:0045165	cell fate commitment	biological_process	5	1	753	12	34799	0.230916
GO:0004765	shikimate kinase activity	molecular_function	7	1	753	12	34799	0.230916
GO:0006166	purine ribonucleoside salvage	biological_process	9	1	753	12	34799	0.230916
GO:0005741	mitochondrial outer membrane	cellular_component	6	2	753	43	34799	0.238362
GO:0001085	RNA polymerase II transcription factor binding	molecular_function	6	2	753	43	34799	0.238362
GO:0010501	RNA secondary structure unwinding	biological_process	9	4	753	116	34799	0.24323
GO:0005834	heterotrimeric G-protein complex	cellular_component	5	3	753	79	34799	0.24432
GO:0006906	vesicle fusion	biological_process	7	3	753	79	34799	0.24432
GO:1903507	negative regulation of nucleic acid-templated transcription	biological_process	10	2	753	44	34799	0.2464
GO:0030154	cell differentiation	biological_process	5	11	753	398	34799	0.246495
GO:0044209	AMP salvage	biological_process	13	1	753	13	34799	0.247564
GO:0004069	L-aspartate:2-oxoglutarate aminotransferase activity	molecular_function	7	1	753	13	34799	0.247564
GO:0006626	protein targeting to mitochondrion	biological_process	12	1	753	13	34799	0.247564
GO:0031090	organelle membrane	cellular_component	4	1	753	13	34799	0.247564
GO:0008320	protein transmembrane transporter activity	molecular_function	6	1	753	13	34799	0.247564
GO:0031369	translation initiation factor binding	molecular_function	5	1	753	13	34799	0.247564
GO:0008652	cellular amino acid biosynthetic process	biological_process	9	1	753	13	34799	0.247564
GO:0072546	ER membrane protein complex	cellular_component	7	1	753	13	34799	0.247564
GO:0006633	fatty acid biosynthetic process	biological_process	10	5	753	156	34799	0.249747
GO:0042546	cell wall biogenesis	biological_process	5	3	753	80	34799	0.250117
GO:0005507	copper ion binding	molecular_function	8	7	753	236	34799	0.251638
GO:0009411	response to UV	biological_process	7	2	753	45	34799	0.254447
GO:0006417	regulation of translation	biological_process	9	3	753	81	34799	0.255934
GO:0005198	structural molecule activity	molecular_function	3	3	753	81	34799	0.255934
GO:0048527	lateral root development	biological_process	8	2	753	46	34799	0.262499
GO:0009306	protein secretion	biological_process	10	2	753	46	34799	0.262499
GO:0008540	proteasome regulatory particle, base subcomplex	cellular_component	4	2	753	46	34799	0.262499
GO:0047714	galactolipase activity	molecular_function	7	1	753	14	34799	0.263851
GO:0006163	purine nucleotide metabolic process	biological_process	9	1	753	14	34799	0.263851
GO:0071470	cellular response to osmotic stress	biological_process	6	1	753	14	34799	0.263851
GO:0090114	COPII-coated vesicle budding	biological_process	9	1	753	14	34799	0.263851
GO:0009269	response to desiccation	biological_process	6	1	753	14	34799	0.263851
GO:0009098	leucine biosynthetic process	biological_process	11	1	753	14	34799	0.263851
GO:0010199	organ boundary specification between lateral organs and the meristem	biological_process	7	1	753	14	34799	0.263851
GO:0030060	L-malate dehydrogenase activity	molecular_function	7	1	753	14	34799	0.263851
GO:0001708	cell fate specification	biological_process	5	1	753	14	34799	0.263851
GO:0010109	regulation of photosynthesis	biological_process	7	1	753	14	34799	0.263851
GO:0010161	red light signaling pathway	biological_process	6	1	753	14	34799	0.263851
GO:0006979	response to oxidative stress	biological_process	5	8	753	281	34799	0.265212
GO:2000022	regulation of jasmonic acid mediated signaling pathway	biological_process	8	2	753	47	34799	0.270552
GO:0007264	small GTPase mediated signal transduction	biological_process	6	2	753	47	34799	0.270552
GO:0071013	catalytic step 2 spliceosome	cellular_component	7	3	753	84	34799	0.27349
GO:0009225	nucleotide-sugar metabolic process	biological_process	8	2	753	48	34799	0.278603
GO:0005635	nuclear envelope	cellular_component	6	3	753	85	34799	0.27937
GO:0004812	aminoacyl-tRNA ligase activity	molecular_function	6	1	753	15	34799	0.279787
GO:0033320	UDP-D-xylose biosynthetic process	biological_process	10	1	753	15	34799	0.279787
GO:0009089	lysine biosynthetic process via diaminopimelate	biological_process	13	1	753	15	34799	0.279787
GO:0048768	root hair cell tip growth	biological_process	8	1	753	15	34799	0.279787
GO:0042732	D-xylose metabolic process	biological_process	8	1	753	15	34799	0.279787
GO:0019632	shikimate metabolic process	biological_process	9	1	753	15	34799	0.279787
GO:0000164	protein phosphatase type 1 complex	cellular_component	5	1	753	15	34799	0.279787
GO:0045330	aspartyl esterase activity	molecular_function	6	1	753	15	34799	0.279787
GO:0044212	transcription regulatory region DNA binding	molecular_function	7	13	753	497	34799	0.282297
GO:0004617	phosphoglycerate dehydrogenase activity	molecular_function	7	1	753	16	34799	0.295378
GO:0009070	serine family amino acid biosynthetic process	biological_process	11	1	753	16	34799	0.295378
GO:0043966	histone H3 acetylation	biological_process	11	1	753	16	34799	0.295378
GO:0005688	U6 snRNP	cellular_component	8	1	753	16	34799	0.295378
GO:0006376	mRNA splice site selection	biological_process	9	1	753	16	34799	0.295378
GO:0019827	stem cell population maintenance	biological_process	4	1	753	16	34799	0.295378
GO:0006000	fructose metabolic process	biological_process	8	1	753	16	34799	0.295378
GO:0045487	gibberellin catabolic process	biological_process	11	1	753	16	34799	0.295378
GO:0045273	respiratory chain complex II	cellular_component	5	1	753	16	34799	0.295378
GO:0006122	mitochondrial electron transport, ubiquinol to cytochrome c	biological_process	8	1	753	17	34799	0.310632
GO:0008865	fructokinase activity	molecular_function	8	1	753	17	34799	0.310632
GO:0097526	spliceosomal tri-snRNP complex	cellular_component	8	1	753	18	34799	0.325556
GO:0016207	4-coumarate-CoA ligase activity	molecular_function	7	1	753	18	34799	0.325556
GO:0009051	pentose-phosphate shunt, oxidative branch	biological_process	7	1	753	18	34799	0.325556
GO:0030014	CCR4-NOT complex	cellular_component	4	1	753	18	34799	0.325556
GO:0030126	COPI vesicle coat	cellular_component	8	1	753	18	34799	0.325556
GO:0005782	peroxisomal matrix	cellular_component	8	1	753	18	34799	0.325556
GO:0008429	phosphatidylethanolamine binding	molecular_function	6	1	753	18	34799	0.325556
GO:0004089	carbonate dehydratase activity	molecular_function	7	1	753	18	34799	0.325556
GO:0009718	anthocyanin-containing compound biosynthetic process	biological_process	7	1	753	18	34799	0.325556
GO:0009055	electron transfer activity	molecular_function	5	4	753	134	34799	0.32997
GO:0008283	cell proliferation	biological_process	3	2	753	55	34799	0.334592
GO:0050897	cobalt ion binding	molecular_function	8	2	753	55	34799	0.334592
GO:0007030	Golgi organization	biological_process	6	2	753	55	34799	0.334592
GO:0061077	chaperone-mediated protein folding	biological_process	5	3	753	95	34799	0.338554
GO:0016559	peroxisome fission	biological_process	7	1	753	19	34799	0.340158
GO:0048040	UDP-glucuronate decarboxylase activity	molecular_function	7	1	753	19	34799	0.340158
GO:0070403	NAD+ binding	molecular_function	6	1	753	19	34799	0.340158
GO:0000723	telomere maintenance	biological_process	8	1	753	19	34799	0.340158
GO:0030042	actin filament depolymerization	biological_process	8	1	753	19	34799	0.340158
GO:0009698	phenylpropanoid metabolic process	biological_process	6	1	753	19	34799	0.340158
GO:0006418	tRNA aminoacylation for protein translation	biological_process	12	1	753	19	34799	0.340158
GO:0016615	malate dehydrogenase activity	molecular_function	6	1	753	19	34799	0.340158
GO:0045298	tubulin complex	cellular_component	4	1	753	19	34799	0.340158
GO:0005667	transcription factor complex	cellular_component	4	2	753	56	34799	0.342502
GO:0005484	SNAP receptor activity	molecular_function	5	3	753	96	34799	0.344477
GO:0003714	transcription corepressor activity	molecular_function	5	2	753	57	34799	0.350382
GO:0016607	nuclear speck	cellular_component	8	3	753	97	34799	0.350395
GO:0071782	endoplasmic reticulum tubular network	cellular_component	7	1	753	20	34799	0.354444
GO:0002679	respiratory burst involved in defense response	biological_process	5	1	753	20	34799	0.354444
GO:0031201	SNARE complex	cellular_component	6	3	753	98	34799	0.356308
GO:0008536	Ran GTPase binding	molecular_function	9	2	753	58	34799	0.358229
GO:0005778	peroxisomal membrane	cellular_component	8	2	753	58	34799	0.358229
GO:0009753	response to jasmonic acid	biological_process	6	5	753	182	34799	0.35891
GO:0009832	plant-type cell wall biogenesis	biological_process	6	3	753	99	34799	0.362213
GO:0000149	SNARE binding	molecular_function	5	3	753	99	34799	0.362213
GO:0006887	exocytosis	biological_process	7	3	753	100	34799	0.368109
GO:0030145	manganese ion binding	molecular_function	8	1	753	21	34799	0.368421
GO:0019239	deaminase activity	molecular_function	5	1	753	21	34799	0.368421
GO:0005669	transcription factor TFIID complex	cellular_component	7	1	753	21	34799	0.368421
GO:2000762	regulation of phenylpropanoid metabolic process	biological_process	7	1	753	21	34799	0.368421
GO:0009082	branched-chain amino acid biosynthetic process	biological_process	10	1	753	21	34799	0.368421
GO:0009061	anaerobic respiration	biological_process	8	1	753	21	34799	0.368421
GO:0009922	fatty acid elongase activity	molecular_function	8	1	753	21	34799	0.368421
GO:0000978	RNA polymerase II proximal promoter sequence-specific DNA binding	molecular_function	10	1	753	21	34799	0.368421
GO:0006352	DNA-templated transcription, initiation	biological_process	8	1	753	21	34799	0.368421
GO:0042545	cell wall modification	biological_process	7	1	753	21	34799	0.368421
GO:0009817	defense response to fungus, incompatible interaction	biological_process	7	1	753	21	34799	0.368421
GO:0045271	respiratory chain complex I	cellular_component	6	1	753	21	34799	0.368421
GO:0009636	response to toxic substance	biological_process	5	1	753	21	34799	0.368421
GO:0070534	protein K63-linked ubiquitination	biological_process	13	1	753	21	34799	0.368421
GO:0010119	regulation of stomatal movement	biological_process	6	2	753	60	34799	0.373816
GO:0004601	peroxidase activity	molecular_function	4	6	753	229	34799	0.376051
GO:0006096	glycolytic process	biological_process	10	4	753	144	34799	0.379048
GO:0006970	response to osmotic stress	biological_process	5	5	753	187	34799	0.380334
GO:0055088	lipid homeostasis	biological_process	7	1	753	22	34799	0.382095
GO:0048471	perinuclear region of cytoplasm	cellular_component	6	1	753	22	34799	0.382095
GO:0009097	isoleucine biosynthetic process	biological_process	11	1	753	22	34799	0.382095
GO:0030497	fatty acid elongation	biological_process	11	1	753	22	34799	0.382095
GO:0071786	endoplasmic reticulum tubular network organization	biological_process	7	1	753	22	34799	0.382095
GO:0007389	pattern specification process	biological_process	4	1	753	22	34799	0.382095
GO:0048229	gametophyte development	biological_process	5	1	753	22	34799	0.382095
GO:0010497	plasmodesmata-mediated intercellular transport	biological_process	7	1	753	22	34799	0.382095
GO:0000815	ESCRT III complex	cellular_component	5	1	753	22	34799	0.382095
GO:0000325	plant-type vacuole	cellular_component	7	3	753	103	34799	0.385736
GO:0048510	regulation of timing of transition from vegetative to reproductive phase	biological_process	8	2	753	62	34799	0.389246
GO:0001558	regulation of cell growth	biological_process	6	1	753	23	34799	0.395474
GO:0006367	transcription initiation from RNA polymerase II promoter	biological_process	9	1	753	23	34799	0.395474
GO:0090333	regulation of stomatal closure	biological_process	7	1	753	23	34799	0.395474
GO:0004022	alcohol dehydrogenase (NAD) activity	molecular_function	7	1	753	23	34799	0.395474
GO:0016554	cytidine to uridine editing	biological_process	11	1	753	23	34799	0.395474
GO:0015386	potassium:proton antiporter activity	molecular_function	12	1	753	23	34799	0.395474
GO:0001666	response to hypoxia	biological_process	5	2	753	63	34799	0.396898
GO:0051539	4 iron, 4 sulfur cluster binding	molecular_function	6	2	753	63	34799	0.396898
GO:0010118	stomatal movement	biological_process	4	2	753	64	34799	0.404505
GO:0042128	nitrate assimilation	biological_process	8	2	753	64	34799	0.404505
GO:0009536	plastid	cellular_component	6	9	753	370	34799	0.408318
GO:0045116	protein neddylation	biological_process	11	1	753	24	34799	0.408564
GO:0008970	phosphatidylcholine 1-acylhydrolase activity	molecular_function	8	1	753	24	34799	0.408564
GO:0009787	regulation of abscisic acid-activated signaling pathway	biological_process	8	1	753	24	34799	0.408564
GO:0015035	protein disulfide oxidoreductase activity	molecular_function	7	3	753	107	34799	0.40905
GO:0003684	damaged DNA binding	molecular_function	7	2	753	66	34799	0.419579
GO:0000932	P-body	cellular_component	8	3	753	109	34799	0.420607
GO:0000381	regulation of alternative mRNA splicing, via spliceosome	biological_process	10	1	753	25	34799	0.421371
GO:0046933	proton-transporting ATP synthase activity, rotational mechanism	molecular_function	10	1	753	25	34799	0.421371
GO:0008299	isoprenoid biosynthetic process	biological_process	8	1	753	25	34799	0.421371
GO:0009861	jasmonic acid and ethylene-dependent systemic resistance	biological_process	6	1	753	25	34799	0.421371
GO:0006301	postreplication repair	biological_process	9	1	753	25	34799	0.421371
GO:0009506	plasmodesma	cellular_component	5	27	753	1189	34799	0.426263
GO:0005654	nucleoplasm	cellular_component	6	4	753	155	34799	0.432567
GO:0000460	maturation of 5.8S rRNA	biological_process	12	1	753	26	34799	0.4339
GO:0071458	integral component of cytoplasmic side of endoplasmic reticulum membrane	cellular_component	8	1	753	26	34799	0.4339
GO:0016442	RISC complex	cellular_component	6	1	753	26	34799	0.4339
GO:0016831	carboxy-lyase activity	molecular_function	6	1	753	26	34799	0.4339
GO:0005758	mitochondrial intermembrane space	cellular_component	6	1	753	26	34799	0.4339
GO:0005875	microtubule associated complex	cellular_component	4	1	753	26	34799	0.4339
GO:0045490	pectin catabolic process	biological_process	8	1	753	26	34799	0.4339
GO:0000103	sulfate assimilation	biological_process	6	2	753	68	34799	0.434455
GO:0005643	nuclear pore	cellular_component	4	2	753	69	34799	0.441816
GO:0061088	regulation of sequestering of zinc ion	biological_process	6	1	753	27	34799	0.446159
GO:0009819	drought recovery	biological_process	6	1	753	27	34799	0.446159
GO:0030127	COPII vesicle coat	cellular_component	8	1	753	27	34799	0.446159
GO:0045454	cell redox homeostasis	biological_process	5	4	753	158	34799	0.446964
GO:0004568	chitinase activity	molecular_function	7	2	753	71	34799	0.456376
GO:0019853	L-ascorbic acid biosynthetic process	biological_process	8	1	753	28	34799	0.458153
GO:0006446	regulation of translational initiation	biological_process	10	1	753	28	34799	0.458153
GO:0050829	defense response to Gram-negative bacterium	biological_process	9	1	753	28	34799	0.458153
GO:0000288	nuclear-transcribed mRNA catabolic process, deadenylation-dependent decay	biological_process	12	1	753	29	34799	0.469887
GO:0009504	cell plate	cellular_component	6	1	753	29	34799	0.469887
GO:0000724	double-strand break repair via homologous recombination	biological_process	10	2	753	74	34799	0.477798
GO:0003959	NADPH dehydrogenase activity	molecular_function	6	1	753	30	34799	0.481367
GO:0009646	response to absence of light	biological_process	8	1	753	30	34799	0.481367
GO:0004521	endoribonuclease activity	molecular_function	8	1	753	30	34799	0.481367
GO:0000162	tryptophan biosynthetic process	biological_process	11	1	753	30	34799	0.481367
GO:0015629	actin cytoskeleton	cellular_component	7	1	753	30	34799	0.481367
GO:0031305	integral component of mitochondrial inner membrane	cellular_component	8	1	753	30	34799	0.481367
GO:0006559	L-phenylalanine catabolic process	biological_process	11	1	753	30	34799	0.481367
GO:0006396	RNA processing	biological_process	9	2	753	75	34799	0.484824
GO:0031969	chloroplast membrane	cellular_component	6	3	753	121	34799	0.488099
GO:0006357	regulation of transcription by RNA polymerase II	biological_process	9	7	753	305	34799	0.490549
GO:0042393	histone binding	molecular_function	5	2	753	76	34799	0.49179
GO:0090332	stomatal closure	biological_process	5	1	753	31	34799	0.4926
GO:0036402	proteasome-activating ATPase activity	molecular_function	11	1	753	31	34799	0.4926
GO:0045899	positive regulation of RNA polymerase II transcriptional preinitiation complex assembly	biological_process	8	1	753	31	34799	0.4926
GO:0000062	fatty-acyl-CoA binding	molecular_function	9	1	753	31	34799	0.4926
GO:0031597	cytosolic proteasome complex	cellular_component	6	1	753	31	34799	0.4926
GO:0006378	mRNA polyadenylation	biological_process	12	1	753	31	34799	0.4926
GO:0003680	AT DNA binding	molecular_function	9	1	753	32	34799	0.503589
GO:0010286	heat acclimation	biological_process	6	1	753	32	34799	0.503589
GO:0006108	malate metabolic process	biological_process	9	1	753	32	34799	0.503589
GO:0008541	proteasome regulatory particle, lid subcomplex	cellular_component	4	1	753	32	34799	0.503589
GO:0016829	lyase activity	molecular_function	4	2	753	79	34799	0.512328
GO:1901430	positive regulation of syringal lignin biosynthetic process	biological_process	9	1	753	33	34799	0.51434
GO:0005736	DNA-directed RNA polymerase I complex	cellular_component	7	1	753	33	34799	0.51434
GO:0004525	ribonuclease III activity	molecular_function	10	1	753	33	34799	0.51434
GO:0001054	RNA polymerase I activity	molecular_function	10	1	753	33	34799	0.51434
GO:0010020	chloroplast fission	biological_process	8	1	753	33	34799	0.51434
GO:0009751	response to salicylic acid	biological_process	6	5	753	220	34799	0.518483
GO:0031347	regulation of defense response	biological_process	7	2	753	80	34799	0.519051
GO:0010431	seed maturation	biological_process	5	1	753	34	34799	0.524859
GO:0000038	very long-chain fatty acid metabolic process	biological_process	10	1	753	34	34799	0.524859
GO:0009749	response to glucose	biological_process	9	1	753	34	34799	0.524859
GO:0007346	regulation of mitotic cell cycle	biological_process	7	1	753	34	34799	0.524859
GO:0003727	single-stranded RNA binding	molecular_function	7	1	753	34	34799	0.524859
GO:0006730	one-carbon metabolic process	biological_process	5	1	753	34	34799	0.524859
GO:0008380	RNA splicing	biological_process	10	3	753	128	34799	0.525661
GO:1905392	plant organ morphogenesis	biological_process	5	1	753	35	34799	0.535151
GO:0008134	transcription factor binding	molecular_function	5	1	753	35	34799	0.535151
GO:0006006	glucose metabolic process	biological_process	8	1	753	35	34799	0.535151
GO:0000175	3'-5'-exoribonuclease activity	molecular_function	9	1	753	35	34799	0.535151
GO:0071004	U2-type prespliceosome	cellular_component	8	1	753	35	34799	0.535151
GO:0051865	protein autoubiquitination	biological_process	12	1	753	36	34799	0.545219
GO:0004029	aldehyde dehydrogenase (NAD) activity	molecular_function	7	1	753	36	34799	0.545219
GO:0009116	nucleoside metabolic process	biological_process	8	1	753	36	34799	0.545219
GO:2000652	regulation of secondary cell wall biogenesis	biological_process	6	1	753	37	34799	0.55507
GO:0051119	sugar transmembrane transporter activity	molecular_function	6	1	753	37	34799	0.55507
GO:0046914	transition metal ion binding	molecular_function	7	3	753	135	34799	0.561651
GO:0046916	cellular transition metal ion homeostasis	biological_process	11	3	753	135	34799	0.561651
GO:0005506	iron ion binding	molecular_function	8	2	753	87	34799	0.564351
GO:0010025	wax biosynthetic process	biological_process	7	1	753	38	34799	0.564708
GO:0007034	vacuolar transport	biological_process	6	1	753	38	34799	0.564708
GO:0000122	negative regulation of transcription by RNA polymerase II	biological_process	10	1	753	38	34799	0.564708
GO:0006464	cellular protein modification process	biological_process	8	1	753	38	34799	0.564708
GO:0016569	covalent chromatin modification	biological_process	6	2	753	88	34799	0.570567
GO:0005789	endoplasmic reticulum membrane	cellular_component	5	10	753	473	34799	0.573783
GO:0006607	NLS-bearing protein import into nucleus	biological_process	12	1	753	39	34799	0.574138
GO:0009695	jasmonic acid biosynthetic process	biological_process	10	1	753	39	34799	0.574138
GO:0003690	double-stranded DNA binding	molecular_function	7	2	753	89	34799	0.576718
GO:0006397	mRNA processing	biological_process	10	5	753	236	34799	0.580745
GO:0010150	leaf senescence	biological_process	6	3	753	139	34799	0.581457
GO:0048366	leaf development	biological_process	7	3	753	140	34799	0.586319
GO:0102337	3-oxo-cerotoyl-CoA synthase activity	molecular_function	7	1	753	41	34799	0.592389
GO:0102336	3-oxo-arachidoyl-CoA synthase activity	molecular_function	7	1	753	41	34799	0.592389
GO:0102338	3-oxo-lignoceronyl-CoA synthase activity	molecular_function	7	1	753	41	34799	0.592389
GO:0102756	very-long-chain 3-ketoacyl-CoA synthase activity	molecular_function	7	1	753	41	34799	0.592389
GO:0006890	retrograde vesicle-mediated transport, Golgi to ER	biological_process	8	1	753	41	34799	0.592389
GO:0030150	protein import into mitochondrial matrix	biological_process	12	1	753	41	34799	0.592389
GO:0043565	sequence-specific DNA binding	molecular_function	7	20	753	957	34799	0.594916
GO:0009611	response to wounding	biological_process	5	6	753	290	34799	0.600391
GO:0007623	circadian rhythm	biological_process	4	2	753	93	34799	0.600675
GO:0030515	snoRNA binding	molecular_function	7	1	753	42	34799	0.601219
GO:0050832	defense response to fungus	biological_process	8	5	753	242	34799	0.602956
GO:0016192	vesicle-mediated transport	biological_process	6	5	753	243	34799	0.606592
GO:0008139	nuclear localization sequence binding	molecular_function	7	1	753	43	34799	0.609859
GO:2000377	regulation of reactive oxygen species metabolic process	biological_process	7	1	753	43	34799	0.609859
GO:0003899	DNA-directed 5'-3' RNA polymerase activity	molecular_function	9	1	753	43	34799	0.609859
GO:0006520	cellular amino acid metabolic process	biological_process	8	1	753	44	34799	0.618311
GO:0030176	integral component of endoplasmic reticulum membrane	cellular_component	7	1	753	44	34799	0.618311
GO:0001056	RNA polymerase III activity	molecular_function	10	1	753	44	34799	0.618311
GO:0005666	DNA-directed RNA polymerase III complex	cellular_component	8	1	753	44	34799	0.618311
GO:0004402	histone acetyltransferase activity	molecular_function	11	1	753	44	34799	0.618311
GO:0006281	DNA repair	biological_process	8	4	753	197	34799	0.61928
GO:0003676	nucleic acid binding	molecular_function	5	8	753	394	34799	0.620976
GO:0008285	negative regulation of cell proliferation	biological_process	7	1	753	45	34799	0.626581
GO:0030001	metal ion transport	biological_process	8	3	753	149	34799	0.628422
GO:0009853	photorespiration	biological_process	6	1	753	46	34799	0.634672
GO:0015112	nitrate transmembrane transporter activity	molecular_function	8	1	753	46	34799	0.634672
GO:0000911	cytokinesis by cell plate formation	biological_process	6	1	753	47	34799	0.642587
GO:0000226	microtubule cytoskeleton organization	biological_process	7	1	753	47	34799	0.642587
GO:0019252	starch biosynthetic process	biological_process	10	1	753	47	34799	0.642587
GO:0003777	microtubule motor activity	molecular_function	10	2	753	101	34799	0.645484
GO:0009734	auxin-activated signaling pathway	biological_process	6	4	753	204	34799	0.646436
GO:0007568	aging	biological_process	4	1	753	48	34799	0.650332
GO:0008152	metabolic process	biological_process	3	2	753	103	34799	0.656045
GO:0008168	methyltransferase activity	molecular_function	6	2	753	103	34799	0.656045
GO:0006355	regulation of transcription, DNA-templated	biological_process	8	49	753	2380	34799	0.663271
GO:0050661	NADP binding	molecular_function	6	1	753	50	34799	0.665321
GO:0009791	post-embryonic development	biological_process	4	1	753	50	34799	0.665321
GO:0009867	jasmonic acid mediated signaling pathway	biological_process	6	2	753	106	34799	0.671413
GO:0050660	flavin adenine dinucleotide binding	molecular_function	6	2	753	106	34799	0.671413
GO:0006635	fatty acid beta-oxidation	biological_process	11	1	753	51	34799	0.672574
GO:0030422	production of siRNA involved in RNA interference	biological_process	12	1	753	51	34799	0.672574
GO:0010051	xylem and phloem pattern formation	biological_process	6	1	753	51	34799	0.672574
GO:0005777	peroxisome	cellular_component	7	5	753	265	34799	0.681521
GO:0009809	lignin biosynthetic process	biological_process	8	3	753	162	34799	0.683841
GO:0015979	photosynthesis	biological_process	5	2	753	109	34799	0.686219
GO:0017025	TBP-class protein binding	molecular_function	7	1	753	53	34799	0.686611
GO:0015706	nitrate transport	biological_process	9	1	753	53	34799	0.686611
GO:0009631	cold acclimation	biological_process	6	1	753	53	34799	0.686611
GO:0042335	cuticle development	biological_process	5	1	753	53	34799	0.686611
GO:0009860	pollen tube growth	biological_process	8	2	753	110	34799	0.691031
GO:0006099	tricarboxylic acid cycle	biological_process	5	1	753	54	34799	0.693403
GO:0030433	ubiquitin-dependent ERAD pathway	biological_process	8	1	753	54	34799	0.693403
GO:0005385	zinc ion transmembrane transporter activity	molecular_function	10	1	753	55	34799	0.700047
GO:0048367	shoot system development	biological_process	6	1	753	55	34799	0.700047
GO:0016036	cellular response to phosphate starvation	biological_process	9	1	753	56	34799	0.706548
GO:0009414	response to water deprivation	biological_process	5	8	753	429	34799	0.712472
GO:0034605	cellular response to heat	biological_process	6	1	753	57	34799	0.712908
GO:0031966	mitochondrial membrane	cellular_component	5	1	753	57	34799	0.712908
GO:0000287	magnesium ion binding	molecular_function	7	3	753	170	34799	0.714754
GO:0009664	plant-type cell wall organization	biological_process	7	3	753	171	34799	0.718448
GO:0016125	sterol metabolic process	biological_process	7	1	753	58	34799	0.719131
GO:0005773	vacuole	cellular_component	6	12	753	636	34799	0.724322
GO:0009705	plant-type vacuole membrane	cellular_component	8	3	753	173	34799	0.725727
GO:0005747	mitochondrial respiratory chain complex I	cellular_component	7	1	753	60	34799	0.731174
GO:0030599	pectinesterase activity	molecular_function	7	1	753	60	34799	0.731174
GO:0015254	glycerol channel activity	molecular_function	7	1	753	61	34799	0.737001
GO:0010252	auxin homeostasis	biological_process	7	1	753	61	34799	0.737001
GO:0015250	water channel activity	molecular_function	7	1	753	61	34799	0.737001
GO:0009992	cellular water homeostasis	biological_process	8	1	753	61	34799	0.737001
GO:0031902	late endosome membrane	cellular_component	9	1	753	62	34799	0.742702
GO:0009736	cytokinin-activated signaling pathway	biological_process	6	1	753	62	34799	0.742702
GO:0016746	transferase activity, transferring acyl groups	molecular_function	5	1	753	62	34799	0.742702
GO:0045893	positive regulation of transcription, DNA-templated	biological_process	9	6	753	339	34799	0.744335
GO:0019005	SCF ubiquitin ligase complex	cellular_component	7	3	753	179	34799	0.746678
GO:0015079	potassium ion transmembrane transporter activity	molecular_function	9	1	753	63	34799	0.74828
GO:0003993	acid phosphatase activity	molecular_function	8	1	753	63	34799	0.74828
GO:0048767	root hair elongation	biological_process	6	1	753	64	34799	0.753737
GO:0008061	chitin binding	molecular_function	5	1	753	64	34799	0.753737
GO:0050662	coenzyme binding	molecular_function	5	1	753	64	34799	0.753737
GO:0019760	glucosinolate metabolic process	biological_process	8	1	753	64	34799	0.753737
GO:0004806	triglyceride lipase activity	molecular_function	7	1	753	64	34799	0.753737
GO:0009407	toxin catabolic process	biological_process	6	1	753	65	34799	0.759075
GO:0009846	pollen germination	biological_process	4	1	753	65	34799	0.759075
GO:0004857	enzyme inhibitor activity	molecular_function	5	1	753	65	34799	0.759075
GO:0005200	structural constituent of cytoskeleton	molecular_function	4	1	753	65	34799	0.759075
GO:0051707	response to other organism	biological_process	6	1	753	66	34799	0.764298
GO:0033609	oxalate metabolic process	biological_process	9	1	753	67	34799	0.769408
GO:0046564	oxalate decarboxylase activity	molecular_function	7	1	753	67	34799	0.769408
GO:0009579	thylakoid	cellular_component	5	3	753	186	34799	0.769483
GO:0009737	response to abscisic acid	biological_process	6	10	753	563	34799	0.778249
GO:0009744	response to sucrose	biological_process	8	1	753	69	34799	0.779298
GO:0010311	lateral root formation	biological_process	5	1	753	69	34799	0.779298
GO:0016311	dephosphorylation	biological_process	7	1	753	70	34799	0.784084
GO:0034220	ion transmembrane transport	biological_process	7	1	753	70	34799	0.784084
GO:0009707	chloroplast outer membrane	cellular_component	7	1	753	72	34799	0.793345
GO:0048364	root development	biological_process	6	3	753	194	34799	0.793464
GO:0005509	calcium ion binding	molecular_function	7	5	753	309	34799	0.800708
GO:0009908	flower development	biological_process	6	4	753	254	34799	0.801993
GO:0046872	metal ion binding	molecular_function	6	33	753	1737	34799	0.803595
GO:0090406	pollen tube	cellular_component	6	1	753	75	34799	0.806499
GO:0051287	NAD binding	molecular_function	6	1	753	75	34799	0.806499
GO:0008757	S-adenosylmethionine-dependent methyltransferase activity	molecular_function	7	3	753	199	34799	0.807371
GO:0001228	transcriptional activator activity, RNA polymerase II transcription regulatory region sequence-specific DNA binding	molecular_function	6	2	753	140	34799	0.809033
GO:0005975	carbohydrate metabolic process	biological_process	5	3	753	200	34799	0.810056
GO:0071472	cellular response to salt stress	biological_process	7	1	753	79	34799	0.822746
GO:0004175	endopeptidase activity	molecular_function	7	1	753	81	34799	0.830351
GO:0005743	mitochondrial inner membrane	cellular_component	6	1	753	81	34799	0.830351
GO:0009733	response to auxin	biological_process	6	5	753	325	34799	0.8342
GO:0004004	ATP-dependent RNA helicase activity	molecular_function	11	2	753	149	34799	0.835635
GO:0006366	transcription by RNA polymerase II	biological_process	9	1	753	83	34799	0.837631
GO:0006950	response to stress	biological_process	4	1	753	84	34799	0.841153
GO:0006904	vesicle docking involved in exocytosis	biological_process	7	1	753	85	34799	0.844598
GO:0006891	intra-Golgi vesicle-mediated transport	biological_process	8	1	753	85	34799	0.844598
GO:0016874	ligase activity	molecular_function	4	1	753	86	34799	0.847969
GO:0000166	nucleotide binding	molecular_function	5	4	753	275	34799	0.848334
GO:0005515	protein binding	molecular_function	4	78	753	3995	34799	0.849726
GO:0006486	protein glycosylation	biological_process	9	2	753	155	34799	0.851461
GO:0004842	ubiquitin-protein transferase activity	molecular_function	6	8	753	502	34799	0.852454
GO:0009570	chloroplast stroma	cellular_component	8	12	753	717	34799	0.852576
GO:0010224	response to UV-B	biological_process	8	1	753	88	34799	0.854493
GO:0016740	transferase activity	molecular_function	4	4	753	279	34799	0.856039
GO:0004843	thiol-dependent ubiquitin-specific protease activity	molecular_function	10	1	753	89	34799	0.85765
GO:0009658	chloroplast organization	biological_process	7	2	753	158	34799	0.858843
GO:0010008	endosome membrane	cellular_component	8	1	753	90	34799	0.860738
GO:0009723	response to ethylene	biological_process	6	3	753	222	34799	0.861543
GO:0003700	DNA binding transcription factor activity	molecular_function	4	38	753	2055	34799	0.863052
GO:0040008	regulation of growth	biological_process	5	1	753	92	34799	0.866715
GO:0016579	protein deubiquitination	biological_process	9	1	753	92	34799	0.866715
GO:0016791	phosphatase activity	molecular_function	7	1	753	93	34799	0.869607
GO:0009941	chloroplast envelope	cellular_component	7	10	753	625	34799	0.871102
GO:0045892	negative regulation of transcription, DNA-templated	biological_process	9	3	753	229	34799	0.875141
GO:0016491	oxidoreductase activity	molecular_function	4	5	753	349	34799	0.875685
GO:0008643	carbohydrate transport	biological_process	7	1	753	96	34799	0.877912
GO:0009739	response to gibberellin	biological_process	6	1	753	97	34799	0.880561
GO:0006629	lipid metabolic process	biological_process	5	2	753	168	34799	0.881087
GO:0009626	plant-type hypersensitive response	biological_process	6	1	753	98	34799	0.883152
GO:0009706	chloroplast inner membrane	cellular_component	7	1	753	100	34799	0.888169
GO:0009742	brassinosteroid mediated signaling pathway	biological_process	7	1	753	104	34799	0.897565
GO:0006888	ER to Golgi vesicle-mediated transport	biological_process	7	1	753	104	34799	0.897565
GO:0045944	positive regulation of transcription by RNA polymerase II	biological_process	10	1	753	105	34799	0.899788
GO:0005739	mitochondrion	cellular_component	6	43	753	2367	34799	0.901519
GO:0046983	protein dimerization activity	molecular_function	5	1	753	107	34799	0.904091
GO:0046982	protein heterodimerization activity	molecular_function	6	1	753	107	34799	0.904091
GO:0005871	kinesin complex	cellular_component	5	1	753	108	34799	0.906173
GO:0007018	microtubule-based movement	biological_process	5	1	753	108	34799	0.906173
GO:0030246	carbohydrate binding	molecular_function	4	2	753	182	34799	0.906817
GO:0030163	protein catabolic process	biological_process	7	2	753	182	34799	0.906817
GO:0006869	lipid transport	biological_process	7	1	753	109	34799	0.908209
GO:0042802	identical protein binding	molecular_function	5	3	753	251	34799	0.910476
GO:0004722	protein serine/threonine phosphatase activity	molecular_function	9	3	753	254	34799	0.914519
GO:0003779	actin binding	molecular_function	6	1	753	114	34799	0.917749
GO:0006470	protein dephosphorylation	biological_process	9	2	753	193	34799	0.923277
GO:0005783	endoplasmic reticulum	cellular_component	6	14	753	902	34799	0.924594
GO:0032259	methylation	biological_process	4	3	753	263	34799	0.925672
GO:0000977	RNA polymerase II regulatory region sequence-specific DNA binding	molecular_function	9	2	753	199	34799	0.93106
GO:0043161	proteasome-mediated ubiquitin-dependent protein catabolic process	biological_process	11	6	753	457	34799	0.931974
GO:0009555	pollen development	biological_process	6	2	753	204	34799	0.936969
GO:0009505	plant-type cell wall	cellular_component	6	5	753	402	34799	0.937069
GO:0005874	microtubule	cellular_component	7	1	753	129	34799	0.940826
GO:0010468	regulation of gene expression	biological_process	7	1	753	130	34799	0.942111
GO:0008017	microtubule binding	molecular_function	7	1	753	134	34799	0.946979
GO:0030247	polysaccharide binding	molecular_function	5	1	753	139	34799	0.952494
GO:0005516	calmodulin binding	molecular_function	5	3	753	301	34799	0.959516
GO:0004190	aspartic-type endopeptidase activity	molecular_function	8	1	753	152	34799	0.964296
GO:0080008	Cul4-RING E3 ubiquitin ligase complex	cellular_component	7	1	753	155	34799	0.966573
GO:0005634	nucleus	cellular_component	6	193	753	9928	34799	0.966792
GO:0000209	protein polyubiquitination	biological_process	12	1	753	158	34799	0.968706
GO:0003824	catalytic activity	molecular_function	3	3	753	328	34799	0.974097
GO:0005768	endosome	cellular_component	7	5	753	466	34799	0.974178
GO:0042803	protein homodimerization activity	molecular_function	6	2	753	254	34799	0.974801
GO:0009813	flavonoid biosynthetic process	biological_process	6	2	753	256	34799	0.975725
GO:0007275	multicellular organism development	biological_process	4	5	753	474	34799	0.977004
GO:0004497	monooxygenase activity	molecular_function	5	1	753	173	34799	0.977496
GO:0009535	chloroplast thylakoid membrane	cellular_component	8	4	753	409	34799	0.978005
GO:0016709	oxidoreductase activity, acting on paired donors, with incorporation or reduction of molecular oxygen, NAD(P)H as one donor, and incorporation of one atom of oxygen	molecular_function	6	1	753	176	34799	0.978932
GO:0044550	secondary metabolite biosynthetic process	biological_process	5	1	753	184	34799	0.982331
GO:0016042	lipid catabolic process	biological_process	6	1	753	186	34799	0.983091
GO:0080044	quercetin 7-O-glucosyltransferase activity	molecular_function	8	1	753	192	34799	0.985182
GO:0080043	quercetin 3-O-glucosyltransferase activity	molecular_function	8	1	753	192	34799	0.985182
GO:0004675	transmembrane receptor protein serine/threonine kinase activity	molecular_function	9	1	753	195	34799	0.986128
GO:0007049	cell cycle	biological_process	4	1	753	195	34799	0.986128
GO:0006886	intracellular protein transport	biological_process	10	2	753	292	34799	0.987701
GO:0051603	proteolysis involved in cellular protein catabolic process	biological_process	8	1	753	205	34799	0.988868
GO:0046658	anchored component of plasma membrane	cellular_component	6	2	753	303	34799	0.990034
GO:0061630	ubiquitin protein ligase activity	molecular_function	7	5	753	535	34799	0.990764
GO:0052696	flavonoid glucuronidation	biological_process	6	1	753	222	34799	0.992343
GO:0052689	carboxylic ester hydrolase activity	molecular_function	6	1	753	227	34799	0.993141
GO:0016887	ATPase activity	molecular_function	9	1	753	237	34799	0.994497
GO:0009738	abscisic acid-activated signaling pathway	biological_process	6	2	753	334	34799	0.994521
GO:0004553	hydrolase activity, hydrolyzing O-glycosyl compounds	molecular_function	6	1	753	241	34799	0.994961
GO:0016787	hydrolase activity	molecular_function	4	5	753	604	34799	0.996878
GO:0008270	zinc ion binding	molecular_function	8	10	753	956	34799	0.997203
GO:0046777	protein autophosphorylation	biological_process	10	1	753	291	34799	0.998327
GO:0005575	cellular_component	cellular_component	2	2	753	406	34799	0.998671
GO:0005887	integral component of plasma membrane	cellular_component	6	3	753	496	34799	0.998676
GO:0006508	proteolysis	biological_process	7	2	753	426	34799	0.999108
GO:0006952	defense response	biological_process	5	8	753	926	34799	0.999389
GO:0035556	intracellular signal transduction	biological_process	5	1	753	338	34799	0.999407
GO:0007166	cell surface receptor signaling pathway	biological_process	5	1	753	341	34799	0.999445
GO:0009416	response to light stimulus	biological_process	6	1	753	347	34799	0.999514
GO:0016310	phosphorylation	biological_process	7	1	753	359	34799	0.999627
GO:0016020	membrane	cellular_component	3	20	753	1757	34799	0.999652
GO:0009507	chloroplast	cellular_component	7	51	753	3574	34799	0.999703
GO:0043231	intracellular membrane-bounded organelle	cellular_component	5	2	753	505	34799	0.999819
GO:0005524	ATP binding	molecular_function	5	25	753	2176	34799	0.999906
GO:0000139	Golgi membrane	cellular_component	7	1	753	456	34799	0.999956
GO:0005802	trans-Golgi network	cellular_component	7	1	753	457	34799	0.999957
GO:0006468	protein phosphorylation	biological_process	9	8	753	1308	34799	0.999999
GO:0016301	kinase activity	molecular_function	6	5	753	1069	34799	0.999999
GO:0005886	plasma membrane	cellular_component	4	64	753	4933	34799	0.999999
GO:0003674	molecular_function	molecular_function	2	37	753	3448	34799	1
GO:0004674	protein serine/threonine kinase activity	molecular_function	8	8	753	1516	34799	1
GO:0008150	biological_process	biological_process	2	39	753	3896	34799	1
GO:0005576	extracellular region	cellular_component	3	6	753	1551	34799	1
GO:0016021	integral component of membrane	cellular_component	5	32	753	4236	34799	1

## Sheet: Cluster 4
GO_ID	GO_Term	GO_function	GO_class	S gene number	TS gene number	B gene number	TB gene number	pvalue
GO:0051537	2 iron, 2 sulfur cluster binding	molecular_function	6	1	475	68	34799	0.607606
GO:0006103	2-oxoglutarate metabolic process	biological_process	9	1	475	2	34799	0.0271137
GO:0000175	3'-5'-exoribonuclease activity	molecular_function	9	1	475	35	34799	0.382003
GO:0018812	3-hydroxyacyl-CoA dehydratase activity	molecular_function	7	1	475	16	34799	0.19744
GO:0003857	3-hydroxyacyl-CoA dehydrogenase activity	molecular_function	7	1	475	2	34799	0.0271137
GO:0008691	3-hydroxybutyryl-CoA dehydrogenase activity	molecular_function	7	1	475	2	34799	0.0271137
GO:0008692	3-hydroxybutyryl-CoA epimerase activity	molecular_function	7	1	475	10	34799	0.128427
GO:0102336	3-oxo-arachidoyl-CoA synthase activity	molecular_function	7	1	475	41	34799	0.430971
GO:0102337	3-oxo-cerotoyl-CoA synthase activity	molecular_function	7	1	475	41	34799	0.430971
GO:0102338	3-oxo-lignoceronyl-CoA synthase activity	molecular_function	7	1	475	41	34799	0.430971
GO:0003872	6-phosphofructokinase activity	molecular_function	8	3	475	30	34799	0.00780458
GO:0005945	6-phosphofructokinase complex	cellular_component	7	3	475	17	34799	0.00149031
GO:0030686	90S preribosome	cellular_component	6	1	475	28	34799	0.319534
GO:0009687	abscisic acid metabolic process	biological_process	10	1	475	2	34799	0.0271137
GO:0009738	abscisic acid-activated signaling pathway	biological_process	6	4	475	334	34799	0.670579
GO:0006083	acetate metabolic process	biological_process	7	1	475	8	34799	0.104132
GO:0003987	acetate-CoA ligase activity	molecular_function	7	1	475	8	34799	0.104132
GO:0019427	acetyl-CoA biosynthetic process from acetate	biological_process	8	1	475	5	34799	0.0664149
GO:0006086	acetyl-CoA biosynthetic process from pyruvate	biological_process	10	1	475	16	34799	0.19744
GO:0003988	acetyl-CoA C-acyltransferase activity	molecular_function	8	1	475	4	34799	0.0534938
GO:0003993	acid phosphatase activity	molecular_function	8	1	475	63	34799	0.579638
GO:0003779	actin binding	molecular_function	6	2	475	114	34799	0.462314
GO:0015629	actin cytoskeleton	cellular_component	7	1	475	30	34799	0.337999
GO:0051015	actin filament binding	molecular_function	7	1	475	89	34799	0.706172
GO:0030042	actin filament depolymerization	biological_process	8	1	475	19	34799	0.229874
GO:0045010	actin nucleation	biological_process	7	1	475	31	34799	0.347043
GO:0006588	activation of tryptophan 5-monooxygenase activity	biological_process	9	1	475	5	34799	0.0664149
GO:0000035	acyl binding	molecular_function	4	1	475	15	34799	0.186329
GO:0000036	acyl carrier activity	molecular_function	7	1	475	26	34799	0.300556
GO:0003995	acyl-CoA dehydrogenase activity	molecular_function	6	1	475	15	34799	0.186329
GO:0047372	acylglycerol lipase activity	molecular_function	7	1	475	22	34799	0.260999
GO:0003999	adenine phosphoribosyltransferase activity	molecular_function	8	1	475	8	34799	0.104132
GO:0006168	adenine salvage	biological_process	12	1	475	8	34799	0.104132
GO:0015853	adenine transport	biological_process	9	1	475	3	34799	0.0403942
GO:0043531	ADP binding	molecular_function	9	1	475	226	34799	0.955677
GO:0007568	aging	biological_process	4	3	475	48	34799	0.0277845
GO:0047634	agmatine N4-coumaroyltransferase activity	molecular_function	7	3	475	18	34799	0.00177035
GO:0006522	alanine metabolic process	biological_process	11	1	475	1	34799	0.0136498
GO:0004022	alcohol dehydrogenase (NAD) activity	molecular_function	7	1	475	23	34799	0.271093
GO:0004029	aldehyde dehydrogenase (NAD) activity	molecular_function	7	2	475	36	34799	0.0864609
GO:0043447	alkane biosynthetic process	biological_process	6	1	475	12	34799	0.152066
GO:0003333	amino acid transmembrane transport	biological_process	11	1	475	95	34799	0.729489
GO:0015171	amino acid transmembrane transporter activity	molecular_function	7	1	475	99	34799	0.743999
GO:0019676	ammonia assimilation cycle	biological_process	12	1	475	8	34799	0.104132
GO:0072488	ammonium transmembrane transport	biological_process	9	1	475	18	34799	0.219211
GO:0008519	ammonium transmembrane transporter activity	molecular_function	7	1	475	18	34799	0.219211
GO:0015696	ammonium transport	biological_process	8	1	475	3	34799	0.0403942
GO:0016208	AMP binding	molecular_function	5	1	475	19	34799	0.229874
GO:0044209	AMP salvage	biological_process	13	1	475	13	34799	0.163644
GO:0031225	anchored component of membrane	cellular_component	5	5	475	133	34799	0.036125
GO:0046658	anchored component of plasma membrane	cellular_component	6	7	475	303	34799	0.122969
GO:0098656	anion transmembrane transport	biological_process	8	1	475	40	34799	0.423087
GO:0009718	anthocyanin-containing compound biosynthetic process	biological_process	7	1	475	18	34799	0.219211
GO:0016324	apical plasma membrane	cellular_component	5	1	475	14	34799	0.175064
GO:0048046	apoplast	cellular_component	4	7	475	368	34799	0.239435
GO:0009073	aromatic amino acid family biosynthetic process	biological_process	10	2	475	32	34799	0.0705014
GO:0009072	aromatic amino acid family metabolic process	biological_process	9	1	475	9	34799	0.116363
GO:0019438	aromatic compound biosynthetic process	biological_process	6	1	475	34	34799	0.373442
GO:0008794	arsenate reductase (glutaredoxin) activity	molecular_function	6	2	475	16	34799	0.0196603
GO:0030611	arsenate reductase activity	molecular_function	5	1	475	2	34799	0.0271137
GO:0006529	asparagine biosynthetic process	biological_process	12	3	475	16	34799	0.00123982
GO:0004066	asparagine synthase (glutamine-hydrolyzing) activity	molecular_function	7	3	475	16	34799	0.00123982
GO:0006531	aspartate metabolic process	biological_process	11	1	475	1	34799	0.0136498
GO:0004190	aspartic-type endopeptidase activity	molecular_function	8	2	475	152	34799	0.616388
GO:0005524	ATP binding	molecular_function	5	26	475	2176	34799	0.785919
GO:0042626	ATPase activity, coupled to transmembrane movement of substances	molecular_function	8	5	475	206	34799	0.152332
GO:0009734	auxin-activated signaling pathway	biological_process	6	2	475	204	34799	0.769283
GO:0008422	beta-glucosidase activity	molecular_function	8	2	475	61	34799	0.202502
GO:0008150	biological_process	biological_process	2	34	475	3896	34799	0.998848
GO:0009058	biosynthetic process	biological_process	4	1	475	82	34799	0.676423
GO:0016132	brassinosteroid biosynthetic process	biological_process	9	1	475	41	34799	0.430971
GO:0010268	brassinosteroid homeostasis	biological_process	8	1	475	48	34799	0.483228
GO:0009742	brassinosteroid mediated signaling pathway	biological_process	7	2	475	104	34799	0.416107
GO:0005955	calcineurin complex	cellular_component	5	1	475	2	34799	0.0271137
GO:0005509	calcium ion binding	molecular_function	7	4	475	309	34799	0.610422
GO:0009931	calcium-dependent protein serine/threonine kinase activity	molecular_function	9	2	475	88	34799	0.338383
GO:0004723	calcium-dependent protein serine/threonine phosphatase activity	molecular_function	10	1	475	2	34799	0.0271137
GO:0005516	calmodulin binding	molecular_function	5	7	475	301	34799	0.119955
GO:0004683	calmodulin-dependent protein kinase activity	molecular_function	9	2	475	88	34799	0.338383
GO:0030246	carbohydrate binding	molecular_function	4	1	475	182	34799	0.918565
GO:0005975	carbohydrate metabolic process	biological_process	5	4	475	200	34799	0.291926
GO:0052576	carbohydrate storage	biological_process	6	1	475	10	34799	0.128427
GO:0008643	carbohydrate transport	biological_process	7	1	475	96	34799	0.733192
GO:0005351	carbohydrate:proton symporter activity	molecular_function	7	1	475	120	34799	0.808354
GO:0015976	carbon utilization	biological_process	3	1	475	5	34799	0.0664149
GO:0004089	carbonate dehydratase activity	molecular_function	7	2	475	18	34799	0.0246221
GO:0019752	carboxylic acid metabolic process	biological_process	7	1	475	8	34799	0.104132
GO:0052689	carboxylic ester hydrolase activity	molecular_function	6	1	475	227	34799	0.956286
GO:0016831	carboxy-lyase activity	molecular_function	6	2	475	26	34799	0.0487075
GO:0003824	catalytic activity	molecular_function	3	5	475	328	34799	0.464596
GO:0071013	catalytic step 2 spliceosome	cellular_component	7	1	475	84	34799	0.685217
GO:0030014	CCR4-NOT complex	cellular_component	4	1	475	18	34799	0.219211
GO:0008219	cell death	biological_process	4	2	475	56	34799	0.177811
GO:0030154	cell differentiation	biological_process	5	4	475	398	34799	0.794126
GO:0051301	cell division	biological_process	4	1	475	306	34799	0.985364
GO:0045454	cell redox homeostasis	biological_process	5	2	475	158	34799	0.637379
GO:0007166	cell surface receptor signaling pathway	biological_process	5	3	475	341	34799	0.846292
GO:0009932	cell tip growth	biological_process	8	1	475	21	34799	0.250766
GO:0005618	cell wall	cellular_component	5	13	475	665	34799	0.126295
GO:0042546	cell wall biogenesis	biological_process	5	2	475	80	34799	0.298295
GO:0016998	cell wall macromolecule catabolic process	biological_process	8	1	475	27	34799	0.31011
GO:0071554	cell wall organization or biogenesis	biological_process	4	1	475	80	34799	0.667384
GO:0005911	cell-cell junction	cellular_component	4	1	475	4	34799	0.0534938
GO:0006520	cellular amino acid metabolic process	biological_process	8	1	475	44	34799	0.453983
GO:0001678	cellular glucose homeostasis	biological_process	9	1	475	11	34799	0.140328
GO:0006879	cellular iron ion homeostasis	biological_process	12	1	475	18	34799	0.219211
GO:0098869	cellular oxidant detoxification	biological_process	5	1	475	7	34799	0.0917314
GO:0030007	cellular potassium ion homeostasis	biological_process	11	1	475	8	34799	0.104132
GO:0006464	cellular protein modification process	biological_process	8	2	475	38	34799	0.0948079
GO:0045333	cellular respiration	biological_process	7	1	475	10	34799	0.128427
GO:0080169	cellular response to boron-containing substance deprivation	biological_process	9	1	475	6	34799	0.07916
GO:0071323	cellular response to chitin	biological_process	8	1	475	5	34799	0.0664149
GO:0071497	cellular response to freezing	biological_process	7	2	475	11	34799	0.00942525
GO:0034605	cellular response to heat	biological_process	6	1	475	57	34799	0.543439
GO:0071456	cellular response to hypoxia	biological_process	6	1	475	5	34799	0.0664149
GO:0006995	cellular response to nitrogen starvation	biological_process	9	1	475	18	34799	0.219211
GO:0034599	cellular response to oxidative stress	biological_process	6	4	475	76	34799	0.020343
GO:0016036	cellular response to phosphate starvation	biological_process	9	2	475	56	34799	0.177811
GO:0034620	cellular response to unfolded protein	biological_process	7	1	475	15	34799	0.186329
GO:0046916	cellular transition metal ion homeostasis	biological_process	11	5	475	135	34799	0.0381356
GO:0009992	cellular water homeostasis	biological_process	8	1	475	61	34799	0.567902
GO:0005575	cellular_component	cellular_component	2	6	475	406	34799	0.479404
GO:0051131	chaperone-mediated protein complex assembly	biological_process	8	1	475	17	34799	0.2084
GO:0061077	chaperone-mediated protein folding	biological_process	5	1	475	95	34799	0.729489
GO:0008061	chitin binding	molecular_function	5	6	475	64	34799	0.000240595
GO:0006032	chitin catabolic process	biological_process	8	5	475	51	34799	0.000650014
GO:0004568	chitinase activity	molecular_function	7	6	475	71	34799	0.000424185
GO:0015995	chlorophyll biosynthetic process	biological_process	9	1	475	40	34799	0.423087
GO:0009507	chloroplast	cellular_component	7	33	475	3574	34799	0.995324
GO:0009941	chloroplast envelope	cellular_component	7	6	475	625	34799	0.856887
GO:0031969	chloroplast membrane	cellular_component	6	1	475	121	34799	0.810979
GO:0030095	chloroplast photosystem II	cellular_component	8	1	475	14	34799	0.175064
GO:0009570	chloroplast stroma	cellular_component	8	14	475	717	34799	0.116706
GO:0009533	chloroplast stromal thylakoid	cellular_component	8	1	475	10	34799	0.128427
GO:0009534	chloroplast thylakoid	cellular_component	7	1	475	207	34799	0.942357
GO:0009543	chloroplast thylakoid lumen	cellular_component	8	1	475	66	34799	0.596649
GO:0009535	chloroplast thylakoid membrane	cellular_component	8	6	475	409	34799	0.48647
GO:0046417	chorismate metabolic process	biological_process	9	1	475	6	34799	0.07916
GO:0004106	chorismate mutase activity	molecular_function	6	1	475	6	34799	0.07916
GO:0003682	chromatin binding	molecular_function	4	1	475	190	34799	0.927087
GO:0006338	chromatin remodeling	biological_process	6	1	475	52	34799	0.510909
GO:0006342	chromatin silencing	biological_process	5	2	475	56	34799	0.177811
GO:0005677	chromatin silencing complex	cellular_component	6	1	475	29	34799	0.32883
GO:0051276	chromosome organization	biological_process	6	1	475	25	34799	0.290869
GO:0007059	chromosome segregation	biological_process	4	1	475	45	34799	0.461445
GO:0009800	cinnamic acid biosynthetic process	biological_process	8	2	475	14	34799	0.0151791
GO:0016621	cinnamoyl-CoA reductase activity	molecular_function	7	1	475	23	34799	0.271093
GO:0050897	cobalt ion binding	molecular_function	8	1	475	55	34799	0.530695
GO:0050662	coenzyme binding	molecular_function	5	1	475	64	34799	0.585386
GO:0005507	copper ion binding	molecular_function	8	12	475	236	34799	0.000109097
GO:0031463	Cul3-RING ubiquitin ligase complex	cellular_component	7	1	475	41	34799	0.430971
GO:0080008	Cul4-RING E3 ubiquitin ligase complex	cellular_component	7	1	475	155	34799	0.881762
GO:0042335	cuticle development	biological_process	5	2	475	53	34799	0.163238
GO:0004197	cysteine-type endopeptidase activity	molecular_function	8	1	475	81	34799	0.671934
GO:0004869	cysteine-type endopeptidase inhibitor activity	molecular_function	8	1	475	10	34799	0.128427
GO:0004130	cytochrome-c peroxidase activity	molecular_function	5	3	475	10	34799	0.000282376
GO:0009736	cytokinin-activated signaling pathway	biological_process	6	1	475	62	34799	0.57381
GO:0005737	cytoplasm	cellular_component	5	109	475	5278	34799	4.3821e-06
GO:0010494	cytoplasmic stress granule	cellular_component	8	1	475	31	34799	0.347043
GO:0002181	cytoplasmic translation	biological_process	9	2	475	79	34799	0.293251
GO:0005829	cytosol	cellular_component	6	69	475	3116	34799	4.49423e-05
GO:0022625	cytosolic large ribosomal subunit	cellular_component	8	4	475	268	34799	0.498557
GO:0022626	cytosolic ribosome	cellular_component	7	2	475	88	34799	0.338383
GO:0022627	cytosolic small ribosomal subunit	cellular_component	8	6	475	168	34799	0.0282796
GO:0003684	damaged DNA binding	molecular_function	7	1	475	66	34799	0.596649
GO:0006952	defense response	biological_process	5	18	475	926	34799	0.086504
GO:0042742	defense response to bacterium	biological_process	8	10	475	325	34799	0.0145396
GO:0050832	defense response to fungus	biological_process	8	5	475	242	34799	0.236668
GO:0002215	defense response to nematode	biological_process	7	2	475	12	34799	0.0112088
GO:0009814	defense response, incompatible interaction	biological_process	6	1	475	23	34799	0.271093
GO:0016311	dephosphorylation	biological_process	7	1	475	70	34799	0.618266
GO:0005513	detection of calcium ion	biological_process	6	1	475	2	34799	0.0271137
GO:0070483	detection of hypoxia	biological_process	6	1	475	16	34799	0.19744
GO:0071722	detoxification of arsenic-containing substance	biological_process	4	1	475	2	34799	0.0271137
GO:0048589	developmental growth	biological_process	4	1	475	4	34799	0.0534938
GO:0080186	developmental vegetative growth	biological_process	5	2	475	12	34799	0.0112088
GO:0046177	D-gluconate catabolic process	biological_process	11	1	475	2	34799	0.0271137
GO:0051213	dioxygenase activity	molecular_function	5	1	475	121	34799	0.810979
GO:0042938	dipeptide transport	biological_process	10	1	475	57	34799	0.543439
GO:0003677	DNA binding	molecular_function	6	39	475	2116	34799	0.0358124
GO:0003700	DNA binding transcription factor activity	molecular_function	4	38	475	2055	34799	0.0364022
GO:0006308	DNA catabolic process	biological_process	8	1	475	10	34799	0.128427
GO:0000077	DNA damage checkpoint	biological_process	7	1	475	15	34799	0.186329
GO:0006281	DNA repair	biological_process	8	2	475	197	34799	0.752329
GO:0003899	DNA-directed 5'-3' RNA polymerase activity	molecular_function	9	1	475	43	34799	0.446417
GO:0005736	DNA-directed RNA polymerase I complex	cellular_component	7	1	475	33	34799	0.364763
GO:0005665	DNA-directed RNA polymerase II, core complex	cellular_component	7	2	475	41	34799	0.107734
GO:0005666	DNA-directed RNA polymerase III complex	cellular_component	8	1	475	44	34799	0.453983
GO:0004165	dodecenoyl-CoA delta-isomerase activity	molecular_function	7	1	475	16	34799	0.19744
GO:0009819	drought recovery	biological_process	6	2	475	27	34799	0.0521405
GO:0006855	drug transmembrane transport	biological_process	7	1	475	83	34799	0.68085
GO:0042732	D-xylose metabolic process	biological_process	8	1	475	15	34799	0.186329
GO:0005769	early endosome	cellular_component	8	3	475	48	34799	0.0277845
GO:0031901	early endosome membrane	cellular_component	9	2	475	21	34799	0.032902
GO:0009055	electron transfer activity	molecular_function	5	5	475	134	34799	0.0371219
GO:0022900	electron transport chain	biological_process	6	1	475	15	34799	0.186329
GO:0009793	embryo development ending in seed dormancy	biological_process	5	4	475	486	34799	0.90024
GO:0006897	endocytosis	biological_process	7	3	475	118	34799	0.218526
GO:0012505	endomembrane system	cellular_component	4	3	475	225	34799	0.594938
GO:0004519	endonuclease activity	molecular_function	7	1	475	229	34799	0.957479
GO:0000447	endonucleolytic cleavage in ITS1 to separate SSU-rRNA from 5.8S rRNA and LSU-rRNA from tricistronic rRNA transcript (SSU-rRNA, 5.8S rRNA, LSU-rRNA)	biological_process	13	1	475	14	34799	0.175064
GO:0000461	endonucleolytic cleavage to generate mature 3'-end of SSU-rRNA from (SSU-rRNA, 5.8S rRNA, LSU-rRNA)	biological_process	13	1	475	11	34799	0.140328
GO:0005783	endoplasmic reticulum	cellular_component	6	10	475	902	34799	0.789143
GO:0005788	endoplasmic reticulum lumen	cellular_component	7	1	475	27	34799	0.31011
GO:0005789	endoplasmic reticulum membrane	cellular_component	5	9	475	473	34799	0.200754
GO:0030968	endoplasmic reticulum unfolded protein response	biological_process	5	2	475	28	34799	0.055657
GO:0004521	endoribonuclease activity	molecular_function	8	1	475	30	34799	0.337999
GO:0005768	endosome	cellular_component	7	1	475	466	34799	0.998416
GO:0004300	enoyl-CoA hydratase activity	molecular_function	7	2	475	14	34799	0.0151791
GO:0004857	enzyme inhibitor activity	molecular_function	5	1	475	65	34799	0.591056
GO:0072546	ER membrane protein complex	cellular_component	7	1	475	13	34799	0.163644
GO:0009873	ethylene-activated signaling pathway	biological_process	7	11	475	279	34799	0.00170961
GO:0000145	exocyst	cellular_component	7	2	475	76	34799	0.27809
GO:0006887	exocytosis	biological_process	7	3	475	100	34799	0.156835
GO:0070062	extracellular exosome	cellular_component	7	1	475	17	34799	0.2084
GO:0031012	extracellular matrix	cellular_component	4	1	475	8	34799	0.104132
GO:0005576	extracellular region	cellular_component	3	21	475	1551	34799	0.546764
GO:0005615	extracellular space	cellular_component	4	2	475	122	34799	0.497698
GO:0019898	extrinsic component of membrane	cellular_component	4	1	475	66	34799	0.596649
GO:0019897	extrinsic component of plasma membrane	cellular_component	5	1	475	30	34799	0.337999
GO:0006635	fatty acid beta-oxidation	biological_process	11	3	475	51	34799	0.0324751
GO:0033539	fatty acid beta-oxidation using acyl-CoA dehydrogenase	biological_process	12	1	475	18	34799	0.219211
GO:0006633	fatty acid biosynthetic process	biological_process	10	2	475	156	34799	0.630484
GO:0009922	fatty acid elongase activity	molecular_function	8	1	475	21	34799	0.250766
GO:0030497	fatty acid elongation	biological_process	11	1	475	22	34799	0.260999
GO:0006631	fatty acid metabolic process	biological_process	9	2	475	69	34799	0.242677
GO:0019395	fatty acid oxidation	biological_process	10	1	475	4	34799	0.0534938
GO:0000062	fatty-acyl-CoA binding	molecular_function	9	2	475	31	34799	0.0666792
GO:0008199	ferric iron binding	molecular_function	9	1	475	6	34799	0.07916
GO:0004322	ferroxidase activity	molecular_function	7	1	475	6	34799	0.07916
GO:0050660	flavin adenine dinucleotide binding	molecular_function	6	8	475	106	34799	0.000106546
GO:0016971	flavin-linked sulfhydryl oxidase activity	molecular_function	8	1	475	5	34799	0.0664149
GO:0009813	flavonoid biosynthetic process	biological_process	6	1	475	256	34799	0.970738
GO:0009908	flower development	biological_process	6	3	475	254	34799	0.675911
GO:0010181	FMN binding	molecular_function	7	1	475	25	34799	0.290869
GO:0052873	FMN reductase (NADPH) activity	molecular_function	7	1	475	5	34799	0.0664149
GO:0008752	FMN reductase activity	molecular_function	7	1	475	5	34799	0.0664149
GO:0008865	fructokinase activity	molecular_function	8	1	475	17	34799	0.2084
GO:0006002	fructose 6-phosphate metabolic process	biological_process	7	3	475	38	34799	0.0149686
GO:0004332	fructose-bisphosphate aldolase activity	molecular_function	7	1	475	9	34799	0.116363
GO:0010154	fruit development	biological_process	6	1	475	48	34799	0.483228
GO:0048530	fruit morphogenesis	biological_process	5	1	475	5	34799	0.0664149
GO:0004334	fumarylacetoacetase activity	molecular_function	7	1	475	6	34799	0.07916
GO:0047714	galactolipase activity	molecular_function	7	1	475	14	34799	0.175064
GO:0003839	gamma-glutamylcyclotransferase activity	molecular_function	7	2	475	3	34799	0.000552737
GO:0009685	gibberellin metabolic process	biological_process	10	1	475	17	34799	0.2084
GO:0004340	glucokinase activity	molecular_function	8	1	475	13	34799	0.163644
GO:0006094	gluconeogenesis	biological_process	9	2	475	38	34799	0.0948079
GO:0046316	gluconokinase activity	molecular_function	7	1	475	2	34799	0.0271137
GO:0046323	glucose import	biological_process	12	1	475	90	34799	0.710193
GO:0005355	glucose transmembrane transporter activity	molecular_function	9	1	475	90	34799	0.710193
GO:0019760	glucosinolate metabolic process	biological_process	8	5	475	64	34799	0.00182558
GO:0006537	glutamate biosynthetic process	biological_process	12	1	475	10	34799	0.128427
GO:0004351	glutamate decarboxylase activity	molecular_function	7	1	475	9	34799	0.116363
GO:0006536	glutamate metabolic process	biological_process	11	2	475	10	34799	0.00778144
GO:0015930	glutamate synthase activity	molecular_function	6	1	475	8	34799	0.104132
GO:0004818	glutamate-tRNA ligase activity	molecular_function	7	1	475	4	34799	0.0534938
GO:0006541	glutamine metabolic process	biological_process	11	3	475	25	34799	0.00464934
GO:0004819	glutamine-tRNA ligase activity	molecular_function	7	1	475	6	34799	0.07916
GO:0006425	glutaminyl-tRNA aminoacylation	biological_process	13	1	475	6	34799	0.07916
GO:0006424	glutamyl-tRNA aminoacylation	biological_process	13	1	475	4	34799	0.0534938
GO:0008883	glutamyl-tRNA reductase activity	molecular_function	7	1	475	4	34799	0.0534938
GO:0006751	glutathione catabolic process	biological_process	9	2	475	14	34799	0.0151791
GO:0006749	glutathione metabolic process	biological_process	8	13	475	153	34799	2.05313e-07
GO:0004602	glutathione peroxidase activity	molecular_function	5	1	475	8	34799	0.104132
GO:0004364	glutathione transferase activity	molecular_function	6	13	475	152	34799	1.90199e-07
GO:0004365	glyceraldehyde-3-phosphate dehydrogenase (NAD+) (phosphorylating) activity	molecular_function	8	1	475	14	34799	0.175064
GO:0008886	glyceraldehyde-3-phosphate dehydrogenase (NADP+) (non-phosphorylating) activity	molecular_function	7	1	475	7	34799	0.0917314
GO:0015254	glycerol channel activity	molecular_function	7	1	475	61	34799	0.567902
GO:0006071	glycerol metabolic process	biological_process	8	1	475	29	34799	0.32883
GO:0008889	glycerophosphodiester phosphodiesterase activity	molecular_function	8	1	475	21	34799	0.250766
GO:0004820	glycine-tRNA ligase activity	molecular_function	7	1	475	2	34799	0.0271137
GO:0006096	glycolytic process	biological_process	10	9	475	144	34799	0.000170733
GO:0006024	glycosaminoglycan biosynthetic process	biological_process	8	1	475	9	34799	0.116363
GO:1901657	glycosyl compound metabolic process	biological_process	6	2	475	48	34799	0.139487
GO:0006426	glycyl-tRNA aminoacylation	biological_process	13	1	475	2	34799	0.0271137
GO:0046861	glyoxysomal membrane	cellular_component	9	1	475	6	34799	0.07916
GO:0009514	glyoxysome	cellular_component	8	2	475	12	34799	0.0112088
GO:0010111	glyoxysome organization	biological_process	7	1	475	4	34799	0.0534938
GO:0005794	Golgi apparatus	cellular_component	6	20	475	1586	34799	0.673709
GO:0000139	Golgi membrane	cellular_component	7	1	475	456	34799	0.99818
GO:0005525	GTP binding	molecular_function	8	2	475	265	34799	0.878696
GO:0003924	GTPase activity	molecular_function	9	4	475	265	34799	0.489824
GO:0015854	guanine transport	biological_process	9	1	475	3	34799	0.0403942
GO:0004383	guanylate cyclase activity	molecular_function	5	1	475	6	34799	0.07916
GO:0042349	guiding stereospecific synthesis activity	molecular_function	5	1	475	47	34799	0.476066
GO:0010286	heat acclimation	biological_process	6	1	475	32	34799	0.355964
GO:0061484	hematopoietic stem cell homeostasis	biological_process	7	1	475	5	34799	0.0664149
GO:0020037	heme binding	molecular_function	6	6	475	163	34799	0.0248703
GO:0006783	heme biosynthetic process	biological_process	9	1	475	30	34799	0.337999
GO:0005834	heterotrimeric G-protein complex	cellular_component	5	1	475	79	34799	0.66277
GO:0004402	histone acetyltransferase activity	molecular_function	11	1	475	44	34799	0.453983
GO:0016571	histone methylation	biological_process	11	1	475	27	34799	0.31011
GO:0016574	histone ubiquitination	biological_process	12	1	475	9	34799	0.116363
GO:1902000	homogentisate catabolic process	biological_process	8	1	475	7	34799	0.0917314
GO:0009755	hormone-mediated signaling pathway	biological_process	5	1	475	28	34799	0.319534
GO:0051879	Hsp90 protein binding	molecular_function	6	1	475	5	34799	0.0664149
GO:0042744	hydrogen peroxide catabolic process	biological_process	8	4	475	105	34799	0.0560054
GO:0016787	hydrolase activity	molecular_function	4	13	475	604	34799	0.0731276
GO:0016818	hydrolase activity, acting on acid anhydrides, in phosphorus-containing anhydrides	molecular_function	6	2	475	14	34799	0.0151791
GO:0016788	hydrolase activity, acting on ester bonds	molecular_function	5	1	475	154	34799	0.880118
GO:0004553	hydrolase activity, hydrolyzing O-glycosyl compounds	molecular_function	6	2	475	241	34799	0.843024
GO:0006972	hyperosmotic response	biological_process	6	1	475	10	34799	0.128427
GO:0042538	hyperosmotic salinity response	biological_process	7	1	475	95	34799	0.729489
GO:0042539	hypotonic salinity response	biological_process	7	1	475	7	34799	0.0917314
GO:0042802	identical protein binding	molecular_function	5	5	475	251	34799	0.259538
GO:0002376	immune system process	biological_process	3	1	475	2	34799	0.0271137
GO:0051819	induction by symbiont of nodulation, tumor or growth in host	biological_process	7	1	475	2	34799	0.0271137
GO:0045087	innate immune response	biological_process	5	2	475	80	34799	0.298295
GO:0005315	inorganic phosphate transmembrane transporter activity	molecular_function	7	1	475	12	34799	0.152066
GO:0030173	integral component of Golgi membrane	cellular_component	7	1	475	36	34799	0.390447
GO:0016021	integral component of membrane	cellular_component	5	40	475	4236	34799	0.996592
GO:0031305	integral component of mitochondrial inner membrane	cellular_component	8	1	475	30	34799	0.337999
GO:0005887	integral component of plasma membrane	cellular_component	6	9	475	496	34799	0.239293
GO:0120009	intermembrane lipid transfer	biological_process	8	1	475	10	34799	0.128427
GO:0120013	intermembrane lipid transfer activity	molecular_function	4	1	475	10	34799	0.128427
GO:0005622	intracellular	cellular_component	4	5	475	445	34799	0.728347
GO:0043231	intracellular membrane-bounded organelle	cellular_component	5	4	475	505	34799	0.915522
GO:0006880	intracellular sequestering of iron ion	biological_process	5	1	475	12	34799	0.152066
GO:0035556	intracellular signal transduction	biological_process	5	4	475	338	34799	0.679587
GO:0034220	ion transmembrane transport	biological_process	7	1	475	70	34799	0.618266
GO:0005506	iron ion binding	molecular_function	8	2	475	87	34799	0.333405
GO:0055072	iron ion homeostasis	biological_process	11	1	475	31	34799	0.347043
GO:0006826	iron ion transport	biological_process	10	1	475	6	34799	0.07916
GO:0009695	jasmonic acid biosynthetic process	biological_process	10	1	475	39	34799	0.415094
GO:0009867	jasmonic acid mediated signaling pathway	biological_process	6	1	475	106	34799	0.767546
GO:0016301	kinase activity	molecular_function	6	10	475	1069	34799	0.920499
GO:0004457	lactate dehydrogenase activity	molecular_function	6	1	475	6	34799	0.07916
GO:0004462	lactoylglutathione lyase activity	molecular_function	6	1	475	11	34799	0.140328
GO:0016688	L-ascorbate peroxidase activity	molecular_function	5	4	475	14	34799	3.07839e-05
GO:0004069	L-aspartate:2-oxoglutarate aminotransferase activity	molecular_function	7	2	475	13	34799	0.0131281
GO:0031902	late endosome membrane	cellular_component	9	1	475	62	34799	0.57381
GO:0048366	leaf development	biological_process	7	3	475	140	34799	0.299016
GO:0010150	leaf senescence	biological_process	6	3	475	139	34799	0.295298
GO:0009807	lignan biosynthetic process	biological_process	8	1	475	7	34799	0.0917314
GO:0009809	lignin biosynthetic process	biological_process	8	4	475	162	34799	0.18142
GO:0046274	lignin catabolic process	biological_process	8	2	475	13	34799	0.0131281
GO:0016165	linoleate 13S-lipoxygenase activity	molecular_function	7	1	475	11	34799	0.140328
GO:0009245	lipid A biosynthetic process	biological_process	9	1	475	25	34799	0.290869
GO:0008289	lipid binding	molecular_function	4	6	475	162	34799	0.0242231
GO:0016042	lipid catabolic process	biological_process	6	2	475	186	34799	0.723526
GO:0005811	lipid droplet	cellular_component	6	1	475	18	34799	0.219211
GO:0055088	lipid homeostasis	biological_process	7	1	475	22	34799	0.260999
GO:0006629	lipid metabolic process	biological_process	5	3	475	168	34799	0.402862
GO:0034389	lipid particle organization	biological_process	6	1	475	9	34799	0.116363
GO:0019915	lipid storage	biological_process	5	1	475	18	34799	0.219211
GO:0006869	lipid transport	biological_process	7	7	475	109	34799	0.000760843
GO:0006559	L-phenylalanine catabolic process	biological_process	11	3	475	30	34799	0.00780458
GO:0016829	lyase activity	molecular_function	4	3	475	79	34799	0.0937898
GO:0005764	lysosome	cellular_component	8	1	475	53	34799	0.517595
GO:0000287	magnesium ion binding	molecular_function	7	3	475	170	34799	0.410162
GO:0019158	mannokinase activity	molecular_function	8	1	475	11	34799	0.140328
GO:0000460	maturation of 5.8S rRNA	biological_process	12	1	475	26	34799	0.300556
GO:0000470	maturation of LSU-rRNA	biological_process	12	1	475	44	34799	0.453983
GO:0000463	maturation of LSU-rRNA from tricistronic rRNA transcript (SSU-rRNA, 5.8S rRNA, LSU-rRNA)	biological_process	13	1	475	20	34799	0.240392
GO:0000462	maturation of SSU-rRNA from tricistronic rRNA transcript (SSU-rRNA, 5.8S rRNA, LSU-rRNA)	biological_process	13	1	475	80	34799	0.667384
GO:0009561	megagametogenesis	biological_process	4	1	475	15	34799	0.186329
GO:0016020	membrane	cellular_component	3	20	475	1757	34799	0.827328
GO:0008152	metabolic process	biological_process	3	1	475	103	34799	0.757731
GO:0046872	metal ion binding	molecular_function	6	20	475	1737	34799	0.812607
GO:0030001	metal ion transport	biological_process	8	5	475	149	34799	0.0541046
GO:0004222	metalloendopeptidase activity	molecular_function	8	1	475	77	34799	0.65335
GO:0030732	methionine S-methyltransferase activity	molecular_function	8	1	475	2	34799	0.0271137
GO:0032259	methylation	biological_process	4	4	475	263	34799	0.483968
GO:0008327	methyl-CpG binding	molecular_function	6	2	475	26	34799	0.0487075
GO:0008168	methyltransferase activity	molecular_function	6	2	475	103	34799	0.411375
GO:0009556	microsporogenesis	biological_process	7	1	475	57	34799	0.543439
GO:0007017	microtubule-based process	biological_process	4	2	475	39	34799	0.0990648
GO:0006123	mitochondrial electron transport, cytochrome c to oxygen	biological_process	10	1	475	4	34799	0.0534938
GO:0006122	mitochondrial electron transport, ubiquinol to cytochrome c	biological_process	8	1	475	17	34799	0.2084
GO:0005740	mitochondrial envelope	cellular_component	6	1	475	22	34799	0.260999
GO:0005744	mitochondrial inner membrane presequence translocase complex	cellular_component	6	1	475	29	34799	0.32883
GO:0005758	mitochondrial intermembrane space	cellular_component	6	1	475	26	34799	0.300556
GO:0005759	mitochondrial matrix	cellular_component	7	1	475	120	34799	0.808354
GO:0031966	mitochondrial membrane	cellular_component	5	1	475	57	34799	0.543439
GO:0005739	mitochondrion	cellular_component	6	29	475	2367	34799	0.753557
GO:0003674	molecular_function	molecular_function	2	35	475	3448	34799	0.977658
GO:0016656	monodehydroascorbate reductase (NADH) activity	molecular_function	7	2	475	17	34799	0.022083
GO:0003729	mRNA binding	molecular_function	7	5	475	500	34799	0.81433
GO:0000398	mRNA splicing, via spliceosome	biological_process	13	2	475	188	34799	0.728965
GO:0010192	mucilage biosynthetic process	biological_process	6	2	475	25	34799	0.045361
GO:0007275	multicellular organism development	biological_process	4	11	475	474	34799	0.0625331
GO:0051287	NAD binding	molecular_function	6	1	475	75	34799	0.643668
GO:0003955	NAD(P)H dehydrogenase (quinone) activity	molecular_function	7	1	475	14	34799	0.175064
GO:0070403	NAD+ binding	molecular_function	6	2	475	19	34799	0.027274
GO:0050661	NADP binding	molecular_function	6	2	475	50	34799	0.148896
GO:0003959	NADPH dehydrogenase activity	molecular_function	6	1	475	30	34799	0.337999
GO:0016210	naringenin-chalcone synthase activity	molecular_function	7	1	475	6	34799	0.07916
GO:0019788	NEDD8 transferase activity	molecular_function	6	1	475	8	34799	0.104132
GO:0043086	negative regulation of catalytic activity	biological_process	6	1	475	2	34799	0.0271137
GO:2000117	negative regulation of cysteine-type endopeptidase activity	biological_process	12	1	475	9	34799	0.116363
GO:0045814	negative regulation of gene expression, epigenetic	biological_process	9	1	475	22	34799	0.260999
GO:1900056	negative regulation of leaf senescence	biological_process	10	1	475	18	34799	0.219211
GO:1903507	negative regulation of nucleic acid-templated transcription	biological_process	10	2	475	44	34799	0.121094
GO:0034051	negative regulation of plant-type hypersensitive response	biological_process	9	1	475	7	34799	0.0917314
GO:1903086	negative regulation of sinapate ester biosynthetic process	biological_process	9	1	475	11	34799	0.140328
GO:0045892	negative regulation of transcription, DNA-templated	biological_process	9	6	475	229	34799	0.0950428
GO:0008936	nicotinamidase activity	molecular_function	7	1	475	3	34799	0.0403942
GO:0006769	nicotinamide metabolic process	biological_process	7	1	475	2	34799	0.0271137
GO:0007263	nitric oxide mediated signal transduction	biological_process	7	1	475	2	34799	0.0271137
GO:0006807	nitrogen compound metabolic process	biological_process	4	2	475	28	34799	0.055657
GO:0019740	nitrogen utilization	biological_process	3	1	475	18	34799	0.219211
GO:0004715	non-membrane spanning protein tyrosine kinase activity	molecular_function	9	1	475	14	34799	0.175064
GO:0000790	nuclear chromatin	cellular_component	7	2	475	35	34799	0.0823756
GO:0005635	nuclear envelope	cellular_component	6	1	475	85	34799	0.689524
GO:0000788	nuclear nucleosome	cellular_component	6	2	475	13	34799	0.0131281
GO:0005643	nuclear pore	cellular_component	4	1	475	69	34799	0.612972
GO:0016607	nuclear speck	cellular_component	8	1	475	97	34799	0.736844
GO:0000288	nuclear-transcribed mRNA catabolic process, deadenylation-dependent decay	biological_process	12	1	475	29	34799	0.32883
GO:0000291	nuclear-transcribed mRNA catabolic process, exonucleolytic	biological_process	12	1	475	8	34799	0.104132
GO:0003676	nucleic acid binding	molecular_function	5	3	475	394	34799	0.906597
GO:0090305	nucleic acid phosphodiester bond hydrolysis	biological_process	8	1	475	22	34799	0.260999
GO:0006913	nucleocytoplasmic transport	biological_process	8	1	475	31	34799	0.347043
GO:0005730	nucleolus	cellular_component	6	7	475	443	34799	0.401307
GO:0009116	nucleoside metabolic process	biological_process	8	1	475	36	34799	0.390447
GO:0031492	nucleosomal DNA binding	molecular_function	8	4	475	19	34799	0.000112916
GO:0000786	nucleosome	cellular_component	5	7	475	45	34799	2.44873e-06
GO:0006334	nucleosome assembly	biological_process	7	9	475	70	34799	4.74568e-07
GO:0000166	nucleotide binding	molecular_function	5	3	475	275	34799	0.726675
GO:0009225	nucleotide-sugar metabolic process	biological_process	8	1	475	48	34799	0.483228
GO:0005634	nucleus	cellular_component	6	122	475	9928	34799	0.925357
GO:0016413	O-acetyltransferase activity	molecular_function	8	1	475	84	34799	0.685217
GO:0006857	oligopeptide transport	biological_process	9	1	475	128	34799	0.828376
GO:0008171	O-methyltransferase activity	molecular_function	7	1	475	38	34799	0.406991
GO:0006730	one-carbon metabolic process	biological_process	5	1	475	34	34799	0.373442
GO:0010199	organ boundary specification between lateral organs and the meristem	biological_process	7	1	475	14	34799	0.175064
GO:0015695	organic cation transport	biological_process	8	1	475	18	34799	0.219211
GO:0004586	ornithine decarboxylase activity	molecular_function	7	1	475	6	34799	0.07916
GO:0046564	oxalate decarboxylase activity	molecular_function	7	4	475	67	34799	0.0133631
GO:0033609	oxalate metabolic process	biological_process	9	4	475	67	34799	0.0133631
GO:0055114	oxidation-reduction process	biological_process	4	24	475	1024	34799	0.00780447
GO:0008534	oxidized purine nucleobase lesion DNA N-glycosylase activity	molecular_function	9	1	475	10	34799	0.128427
GO:0016491	oxidoreductase activity	molecular_function	4	2	475	349	34799	0.952617
GO:0016671	oxidoreductase activity, acting on a sulfur group of donors, disulfide as acceptor	molecular_function	6	1	475	56	34799	0.537111
GO:0016614	oxidoreductase activity, acting on CH-OH group of donors	molecular_function	5	2	475	26	34799	0.0487075
GO:0016706	oxidoreductase activity, acting on paired donors, with incorporation or reduction of molecular oxygen, 2-oxoglutarate as one donor, and incorporation of one atom each of oxygen into both donors	molecular_function	6	1	475	16	34799	0.19744
GO:0016709	oxidoreductase activity, acting on paired donors, with incorporation or reduction of molecular oxygen, NAD(P)H as one donor, and incorporation of one atom of oxygen	molecular_function	6	5	475	176	34799	0.0942718
GO:0016903	oxidoreductase activity, acting on the aldehyde or oxo group of donors	molecular_function	5	3	475	10	34799	0.000282376
GO:0052890	oxidoreductase activity, acting on the CH-CH group of donors, with a flavin as acceptor	molecular_function	6	1	475	18	34799	0.219211
GO:0016722	oxidoreductase activity, oxidizing metal ions	molecular_function	5	10	475	85	34799	2.56344e-07
GO:0019825	oxygen binding	molecular_function	5	1	475	39	34799	0.415094
GO:0005344	oxygen carrier activity	molecular_function	4	1	475	3	34799	0.0403942
GO:0031408	oxylipin biosynthetic process	biological_process	11	1	475	32	34799	0.355964
GO:0008142	oxysterol binding	molecular_function	7	1	475	12	34799	0.152066
GO:0000932	P-body	cellular_component	8	1	475	109	34799	0.776964
GO:0006098	pentose-phosphate shunt	biological_process	7	2	475	4	34799	0.00109547
GO:0009052	pentose-phosphate shunt, non-oxidative branch	biological_process	6	1	475	13	34799	0.163644
GO:0008233	peptidase activity	molecular_function	5	3	475	101	34799	0.16011
GO:0001653	peptide receptor activity	molecular_function	5	1	475	22	34799	0.260999
GO:0018401	peptidyl-proline hydroxylation to 4-hydroxy-L-proline	biological_process	7	1	475	15	34799	0.186329
GO:0018105	peptidyl-serine phosphorylation	biological_process	10	3	475	172	34799	0.417435
GO:0018107	peptidyl-threonine phosphorylation	biological_process	10	1	475	28	34799	0.319534
GO:0004601	peroxidase activity	molecular_function	4	11	475	229	34799	0.000340417
GO:0005782	peroxisomal matrix	cellular_component	8	1	475	18	34799	0.219211
GO:0005778	peroxisomal membrane	cellular_component	8	2	475	58	34799	0.187634
GO:0005777	peroxisome	cellular_component	7	7	475	265	34799	0.0725751
GO:0016559	peroxisome fission	biological_process	7	1	475	19	34799	0.229874
GO:0045335	phagocytic vesicle	cellular_component	8	1	475	10	34799	0.128427
GO:0045548	phenylalanine ammonia-lyase activity	molecular_function	7	2	475	14	34799	0.0151791
GO:0009699	phenylpropanoid biosynthetic process	biological_process	7	3	475	62	34799	0.0529261
GO:0010087	phloem or xylem histogenesis	biological_process	6	1	475	68	34799	0.607606
GO:0016791	phosphatase activity	molecular_function	7	1	475	93	34799	0.72193
GO:0008195	phosphatidate phosphatase activity	molecular_function	8	1	475	25	34799	0.290869
GO:0008970	phosphatidylcholine 1-acylhydrolase activity	molecular_function	8	1	475	24	34799	0.281049
GO:0031210	phosphatidylcholine binding	molecular_function	6	1	475	2	34799	0.0271137
GO:0034638	phosphatidylcholine catabolic process	biological_process	10	1	475	8	34799	0.104132
GO:0004612	phosphoenolpyruvate carboxykinase (ATP) activity	molecular_function	8	1	475	3	34799	0.0403942
GO:0004617	phosphoglycerate dehydrogenase activity	molecular_function	7	1	475	16	34799	0.19744
GO:0004618	phosphoglycerate kinase activity	molecular_function	7	1	475	10	34799	0.128427
GO:0004623	phospholipase A2 activity	molecular_function	8	1	475	10	34799	0.128427
GO:0004620	phospholipase activity	molecular_function	7	1	475	37	34799	0.398775
GO:0046839	phospholipid dephosphorylation	biological_process	8	1	475	20	34799	0.240392
GO:0006644	phospholipid metabolic process	biological_process	7	1	475	35	34799	0.382003
GO:0004012	phospholipid-translocating ATPase activity	molecular_function	6	1	475	16	34799	0.19744
GO:0031177	phosphopantetheine binding	molecular_function	6	1	475	16	34799	0.19744
GO:0004721	phosphoprotein phosphatase activity	molecular_function	8	2	475	100	34799	0.397069
GO:0008081	phosphoric diester hydrolase activity	molecular_function	7	1	475	12	34799	0.152066
GO:0016310	phosphorylation	biological_process	7	1	475	359	34799	0.992985
GO:0016776	phosphotransferase activity, phosphate group as acceptor	molecular_function	6	1	475	2	34799	0.0271137
GO:0009640	photomorphogenesis	biological_process	8	1	475	68	34799	0.607606
GO:0015979	photosynthesis	biological_process	5	1	475	109	34799	0.776964
GO:0019684	photosynthesis, light reaction	biological_process	6	1	475	12	34799	0.152066
GO:0009654	photosystem II oxygen evolving complex	cellular_component	6	1	475	18	34799	0.219211
GO:0016166	phytoene dehydrogenase activity	molecular_function	6	1	475	4	34799	0.0534938
GO:0010283	pinoresinol reductase activity	molecular_function	7	1	475	5	34799	0.0664149
GO:1905392	plant organ morphogenesis	biological_process	5	1	475	35	34799	0.382003
GO:0009505	plant-type cell wall	cellular_component	6	12	475	402	34799	0.0098511
GO:0009832	plant-type cell wall biogenesis	biological_process	6	1	475	99	34799	0.743999
GO:0009664	plant-type cell wall organization	biological_process	7	9	475	171	34799	0.000605436
GO:0009626	plant-type hypersensitive response	biological_process	6	3	475	98	34799	0.15035
GO:0009705	plant-type vacuole membrane	cellular_component	8	1	475	173	34799	0.907784
GO:0005886	plasma membrane	cellular_component	4	87	475	4933	34799	0.00685488
GO:0009506	plasmodesma	cellular_component	5	20	475	1189	34799	0.199193
GO:0010497	plasmodesmata-mediated intercellular transport	biological_process	7	2	475	22	34799	0.0358714
GO:0009536	plastid	cellular_component	6	8	475	370	34799	0.136141
GO:0009555	pollen development	biological_process	6	2	475	204	34799	0.769283
GO:0010152	pollen maturation	biological_process	5	1	475	31	34799	0.347043
GO:0008143	poly(A) binding	molecular_function	9	1	475	20	34799	0.240392
GO:0008266	poly(U) RNA binding	molecular_function	9	1	475	20	34799	0.240392
GO:0030247	polysaccharide binding	molecular_function	5	2	475	139	34799	0.567752
GO:0000272	polysaccharide catabolic process	biological_process	7	1	475	10	34799	0.128427
GO:0005844	polysome	cellular_component	5	2	475	9	34799	0.00628163
GO:0006779	porphyrin-containing compound biosynthetic process	biological_process	8	1	475	12	34799	0.152066
GO:0009789	positive regulation of abscisic acid-activated signaling pathway	biological_process	9	2	475	47	34799	0.134833
GO:1900039	positive regulation of cellular response to hypoxia	biological_process	7	1	475	8	34799	0.104132
GO:0045927	positive regulation of growth	biological_process	6	1	475	17	34799	0.2084
GO:0035066	positive regulation of histone acetylation	biological_process	11	1	475	13	34799	0.163644
GO:0061087	positive regulation of histone H3-K27 methylation	biological_process	12	1	475	9	34799	0.116363
GO:0051571	positive regulation of histone H3-K4 methylation	biological_process	12	1	475	8	34799	0.104132
GO:0031062	positive regulation of histone methylation	biological_process	11	1	475	4	34799	0.0534938
GO:0060213	positive regulation of nuclear-transcribed mRNA poly(A) tail shortening	biological_process	11	1	475	5	34799	0.0664149
GO:1902584	positive regulation of response to water deprivation	biological_process	7	1	475	14	34799	0.175064
GO:0045893	positive regulation of transcription, DNA-templated	biological_process	9	8	475	339	34799	0.0949752
GO:0045948	positive regulation of translational initiation	biological_process	11	1	475	10	34799	0.128427
GO:0030955	potassium ion binding	molecular_function	8	1	475	23	34799	0.271093
GO:0015079	potassium ion transmembrane transporter activity	molecular_function	9	1	475	63	34799	0.579638
GO:0015450	P-P-bond-hydrolysis-driven protein transmembrane transporter activity	molecular_function	7	1	475	22	34799	0.260999
GO:0071011	precatalytic spliceosome	cellular_component	7	1	475	60	34799	0.561912
GO:0016272	prefoldin complex	cellular_component	4	2	475	14	34799	0.0151791
GO:0070678	preprotein binding	molecular_function	5	1	475	3	34799	0.0403942
GO:0030687	preribosome, large subunit precursor	cellular_component	6	1	475	46	34799	0.468806
GO:0030422	production of siRNA involved in RNA interference	biological_process	12	1	475	51	34799	0.504131
GO:0005522	profilin binding	molecular_function	5	1	475	2	34799	0.0271137
GO:0002020	protease binding	molecular_function	6	1	475	19	34799	0.229874
GO:0043248	proteasome assembly	biological_process	8	1	475	21	34799	0.250766
GO:0000502	proteasome complex	cellular_component	5	3	475	77	34799	0.0884526
GO:0005839	proteasome core complex	cellular_component	4	3	475	48	34799	0.0277845
GO:0043161	proteasome-mediated ubiquitin-dependent protein catabolic process	biological_process	11	4	475	457	34799	0.872232
GO:0046777	protein autophosphorylation	biological_process	10	4	475	291	34799	0.563172
GO:0051865	protein autoubiquitination	biological_process	12	2	475	36	34799	0.0864609
GO:0005515	protein binding	molecular_function	4	52	475	3995	34799	0.664389
GO:0044183	protein binding involved in protein folding	molecular_function	3	3	475	80	34799	0.0965071
GO:0030163	protein catabolic process	biological_process	7	2	475	182	34799	0.712372
GO:0006470	protein dephosphorylation	biological_process	9	2	475	193	34799	0.742167
GO:0003756	protein disulfide isomerase activity	molecular_function	7	1	475	44	34799	0.453983
GO:0015035	protein disulfide oxidoreductase activity	molecular_function	7	2	475	107	34799	0.430186
GO:0019904	protein domain specific binding	molecular_function	5	1	475	6	34799	0.07916
GO:0006457	protein folding	biological_process	4	6	475	340	34799	0.320563
GO:0010731	protein glutathionylation	biological_process	9	1	475	8	34799	0.104132
GO:0006486	protein glycosylation	biological_process	9	1	475	155	34799	0.881762
GO:0043424	protein histidine kinase binding	molecular_function	8	1	475	50	34799	0.497259
GO:0042803	protein homodimerization activity	molecular_function	6	8	475	254	34799	0.0241197
GO:0030150	protein import into mitochondrial matrix	biological_process	12	1	475	41	34799	0.430971
GO:0006606	protein import into nucleus	biological_process	11	2	475	69	34799	0.242677
GO:0004672	protein kinase activity	molecular_function	7	4	475	397	34799	0.792524
GO:0008426	protein kinase C inhibitor activity	molecular_function	9	1	475	5	34799	0.0664149
GO:0051604	protein maturation	biological_process	7	1	475	2	34799	0.0271137
GO:0019538	protein metabolic process	biological_process	6	1	475	24	34799	0.281049
GO:0045116	protein neddylation	biological_process	11	1	475	24	34799	0.281049
GO:0045309	protein phosphorylated amino acid binding	molecular_function	6	1	475	4	34799	0.0534938
GO:0006468	protein phosphorylation	biological_process	9	19	475	1308	34799	0.423691
GO:0000209	protein polyubiquitination	biological_process	12	2	475	158	34799	0.637379
GO:0042026	protein refolding	biological_process	5	3	475	46	34799	0.0248737
GO:0009306	protein secretion	biological_process	10	1	475	46	34799	0.468806
GO:0004674	protein serine/threonine kinase activity	molecular_function	8	20	475	1516	34799	0.594239
GO:0004722	protein serine/threonine phosphatase activity	molecular_function	9	3	475	254	34799	0.675911
GO:0016925	protein sumoylation	biological_process	11	2	475	30	34799	0.0629292
GO:0031386	protein tag	molecular_function	3	2	475	18	34799	0.0246221
GO:0015031	protein transport	biological_process	9	5	475	328	34799	0.464596
GO:0004725	protein tyrosine phosphatase activity	molecular_function	9	1	475	31	34799	0.347043
GO:0016567	protein ubiquitination	biological_process	11	13	475	502	34799	0.0216208
GO:0006508	proteolysis	biological_process	7	3	475	426	34799	0.931721
GO:0051603	proteolysis involved in cellular protein catabolic process	biological_process	8	1	475	205	34799	0.940741
GO:1902600	proton transmembrane transport	biological_process	9	1	475	35	34799	0.382003
GO:0008553	proton-exporting ATPase activity, phosphorylative mechanism	molecular_function	10	1	475	31	34799	0.347043
GO:0006782	protoporphyrinogen IX biosynthetic process	biological_process	9	1	475	9	34799	0.116363
GO:0005345	purine nucleobase transmembrane transporter activity	molecular_function	6	1	475	22	34799	0.260999
GO:0006863	purine nucleobase transport	biological_process	8	1	475	22	34799	0.260999
GO:0006166	purine ribonucleoside salvage	biological_process	9	1	475	12	34799	0.152066
GO:0033387	putrescine biosynthetic process from ornithine	biological_process	11	1	475	6	34799	0.07916
GO:0019365	pyridine nucleotide salvage	biological_process	9	1	475	2	34799	0.0271137
GO:0030170	pyridoxal phosphate binding	molecular_function	6	6	475	162	34799	0.0242231
GO:0004737	pyruvate decarboxylase activity	molecular_function	7	1	475	15	34799	0.186329
GO:0004739	pyruvate dehydrogenase (acetyl-transferring) activity	molecular_function	7	1	475	13	34799	0.163644
GO:0004743	pyruvate kinase activity	molecular_function	7	1	475	22	34799	0.260999
GO:0008536	Ran GTPase binding	molecular_function	9	1	475	58	34799	0.549682
GO:0033612	receptor serine/threonine kinase binding	molecular_function	6	1	475	24	34799	0.281049
GO:0006898	receptor-mediated endocytosis	biological_process	8	3	475	18	34799	0.00177035
GO:0019253	reductive pentose-phosphate cycle	biological_process	8	2	475	21	34799	0.032902
GO:0009787	regulation of abscisic acid-activated signaling pathway	biological_process	8	1	475	24	34799	0.281049
GO:2000012	regulation of auxin polar transport	biological_process	6	1	475	32	34799	0.355964
GO:0031347	regulation of defense response	biological_process	7	4	475	80	34799	0.0240456
GO:0050691	regulation of defense response to virus by host	biological_process	8	1	475	8	34799	0.104132
GO:0009909	regulation of flower development	biological_process	8	1	475	104	34799	0.761048
GO:0040008	regulation of growth	biological_process	5	1	475	92	34799	0.718071
GO:0051453	regulation of intracellular pH	biological_process	12	1	475	47	34799	0.476066
GO:2000022	regulation of jasmonic acid mediated signaling pathway	biological_process	8	2	475	47	34799	0.134833
GO:0061062	regulation of nematode larval development	biological_process	8	1	475	6	34799	0.07916
GO:0044375	regulation of peroxisome size	biological_process	6	1	475	5	34799	0.0664149
GO:2000762	regulation of phenylpropanoid metabolic process	biological_process	7	1	475	21	34799	0.250766
GO:2000028	regulation of photoperiodism, flowering	biological_process	8	1	475	30	34799	0.337999
GO:2000280	regulation of root development	biological_process	7	4	475	40	34799	0.00212365
GO:0048831	regulation of shoot system development	biological_process	7	1	475	22	34799	0.260999
GO:0090333	regulation of stomatal closure	biological_process	7	1	475	23	34799	0.271093
GO:0006357	regulation of transcription by RNA polymerase II	biological_process	9	5	475	305	34799	0.403356
GO:0006355	regulation of transcription, DNA-templated	biological_process	8	39	475	2380	34799	0.136399
GO:0019430	removal of superoxide radicals	biological_process	7	1	475	16	34799	0.19744
GO:0002679	respiratory burst involved in defense response	biological_process	5	2	475	20	34799	0.0300351
GO:0009737	response to abscisic acid	biological_process	6	10	475	563	34799	0.242751
GO:0009646	response to absence of light	biological_process	8	1	475	30	34799	0.337999
GO:0060359	response to ammonium ion	biological_process	6	1	475	9	34799	0.116363
GO:0034059	response to anoxia	biological_process	5	1	475	13	34799	0.163644
GO:0009733	response to auxin	biological_process	6	2	475	325	34799	0.937697
GO:0009617	response to bacterium	biological_process	7	6	475	92	34799	0.00166195
GO:0046686	response to cadmium ion	biological_process	7	20	475	446	34799	4.21999e-06
GO:0031000	response to caffeine	biological_process	6	1	475	8	34799	0.104132
GO:0010037	response to carbon dioxide	biological_process	6	2	475	8	34799	0.00493009
GO:0010200	response to chitin	biological_process	7	12	475	164	34799	2.93489e-06
GO:0009409	response to cold	biological_process	5	8	475	403	34799	0.188251
GO:0009735	response to cytokinin	biological_process	6	6	475	189	34799	0.0458975
GO:0032355	response to estradiol	biological_process	6	1	475	8	34799	0.104132
GO:0009723	response to ethylene	biological_process	6	6	475	222	34799	0.084956
GO:0009413	response to flooding	biological_process	5	1	475	11	34799	0.140328
GO:0050826	response to freezing	biological_process	6	1	475	12	34799	0.152066
GO:0009620	response to fungus	biological_process	7	2	475	77	34799	0.283147
GO:0009739	response to gibberellin	biological_process	6	1	475	97	34799	0.736844
GO:0009408	response to heat	biological_process	5	9	475	261	34799	0.0101316
GO:0009644	response to high light intensity	biological_process	8	4	475	88	34799	0.0326037
GO:0042542	response to hydrogen peroxide	biological_process	7	5	475	95	34799	0.00985177
GO:0001666	response to hypoxia	biological_process	5	4	475	63	34799	0.0108339
GO:0010039	response to iron ion	biological_process	7	1	475	7	34799	0.0917314
GO:0009753	response to jasmonic acid	biological_process	6	6	475	182	34799	0.0394164
GO:0080167	response to karrikin	biological_process	5	3	475	113	34799	0.200873
GO:0009416	response to light stimulus	biological_process	6	2	475	347	34799	0.951517
GO:0009624	response to nematode	biological_process	7	1	475	58	34799	0.549682
GO:0006970	response to osmotic stress	biological_process	5	1	475	187	34799	0.924001
GO:0051707	response to other organism	biological_process	6	2	475	66	34799	0.227547
GO:0006979	response to oxidative stress	biological_process	5	12	475	281	34799	0.000536668
GO:0000302	response to reactive oxygen species	biological_process	6	5	475	31	34799	5.88131e-05
GO:0010114	response to red light	biological_process	8	1	475	45	34799	0.461445
GO:0051775	response to redox state	biological_process	4	1	475	11	34799	0.140328
GO:0009751	response to salicylic acid	biological_process	6	5	475	220	34799	0.183534
GO:0009651	response to salt stress	biological_process	6	13	475	615	34799	0.0814071
GO:0006950	response to stress	biological_process	4	6	475	84	34799	0.00103778
GO:1902347	response to strigolactone	biological_process	6	1	475	11	34799	0.140328
GO:0009744	response to sucrose	biological_process	8	2	475	69	34799	0.242677
GO:0009266	response to temperature stimulus	biological_process	5	3	475	40	34799	0.0171845
GO:0006986	response to unfolded protein	biological_process	6	3	475	28	34799	0.00642531
GO:0010224	response to UV-B	biological_process	8	3	475	88	34799	0.119347
GO:0009615	response to virus	biological_process	7	4	475	62	34799	0.0102541
GO:0009414	response to water deprivation	biological_process	5	11	475	429	34799	0.034944
GO:0009611	response to wounding	biological_process	5	9	475	290	34799	0.0188978
GO:0010043	response to zinc ion	biological_process	7	3	475	57	34799	0.0430075
GO:0004540	ribonuclease activity	molecular_function	7	1	475	21	34799	0.250766
GO:0004525	ribonuclease III activity	molecular_function	10	1	475	33	34799	0.364763
GO:0033897	ribonuclease T2 activity	molecular_function	10	1	475	8	34799	0.104132
GO:0004751	ribose-5-phosphate isomerase activity	molecular_function	7	1	475	7	34799	0.0917314
GO:0000027	ribosomal large subunit assembly	biological_process	9	1	475	70	34799	0.618266
GO:0000028	ribosomal small subunit assembly	biological_process	9	1	475	52	34799	0.510909
GO:0042274	ribosomal small subunit biogenesis	biological_process	6	1	475	15	34799	0.186329
GO:0000054	ribosomal subunit export from nucleus	biological_process	8	1	475	16	34799	0.19744
GO:0005840	ribosome	cellular_component	6	2	475	70	34799	0.247731
GO:0042254	ribosome biogenesis	biological_process	6	1	475	76	34799	0.648542
GO:0016442	RISC complex	cellular_component	6	1	475	26	34799	0.300556
GO:0003723	RNA binding	molecular_function	6	5	475	1022	34799	0.998407
GO:0034337	RNA folding	biological_process	4	1	475	4	34799	0.0534938
GO:0001054	RNA polymerase I activity	molecular_function	10	1	475	33	34799	0.364763
GO:0001055	RNA polymerase II activity	molecular_function	10	1	475	24	34799	0.281049
GO:0000981	RNA polymerase II transcription factor activity, sequence-specific DNA binding	molecular_function	5	4	475	238	34799	0.408851
GO:0001056	RNA polymerase III activity	molecular_function	10	1	475	44	34799	0.453983
GO:0006396	RNA processing	biological_process	9	1	475	75	34799	0.643668
GO:0048364	root development	biological_process	6	2	475	194	34799	0.74474
GO:0010053	root epidermal cell differentiation	biological_process	7	3	475	46	34799	0.0248737
GO:0019843	rRNA binding	molecular_function	7	1	475	63	34799	0.579638
GO:0006364	rRNA processing	biological_process	11	1	475	91	34799	0.714159
GO:0046500	S-adenosylmethionine metabolic process	biological_process	7	1	475	5	34799	0.0664149
GO:0008757	S-adenosylmethionine-dependent methyltransferase activity	molecular_function	7	4	475	199	34799	0.288881
GO:0046244	salicylic acid catabolic process	biological_process	8	2	475	13	34799	0.0131281
GO:0009863	salicylic acid mediated signaling pathway	biological_process	5	1	475	40	34799	0.423087
GO:0008115	sarcosine oxidase activity	molecular_function	7	1	475	3	34799	0.0403942
GO:0019005	SCF ubiquitin ligase complex	cellular_component	7	1	475	179	34799	0.915119
GO:0044550	secondary metabolite biosynthetic process	biological_process	5	3	475	184	34799	0.46039
GO:0004801	sedoheptulose-7-phosphate:D-glyceraldehyde-3-phosphate glyceronetransferase activity	molecular_function	6	2	475	4	34799	0.00109547
GO:0048316	seed development	biological_process	5	1	475	71	34799	0.623487
GO:0009845	seed germination	biological_process	4	1	475	83	34799	0.68085
GO:0090351	seedling development	biological_process	5	1	475	16	34799	0.19744
GO:0001887	selenium compound metabolic process	biological_process	5	1	475	7	34799	0.0917314
GO:0043565	sequence-specific DNA binding	molecular_function	7	25	475	957	34799	0.00168659
GO:1990837	sequence-specific double-stranded DNA binding	molecular_function	8	1	475	8	34799	0.104132
GO:0009070	serine family amino acid biosynthetic process	biological_process	11	1	475	16	34799	0.19744
GO:0033587	shikimate biosynthetic process	biological_process	10	2	475	2	34799	0.000185931
GO:0004765	shikimate kinase activity	molecular_function	7	1	475	12	34799	0.152066
GO:0019632	shikimate metabolic process	biological_process	9	1	475	15	34799	0.186329
GO:0048367	shoot system development	biological_process	6	1	475	55	34799	0.530695
GO:0048572	short-day photoperiodism	biological_process	8	1	475	8	34799	0.104132
GO:0048575	short-day photoperiodism, flowering	biological_process	9	1	475	7	34799	0.0917314
GO:0007165	signal transduction	biological_process	4	2	475	408	34799	0.976164
GO:0003697	single-stranded DNA binding	molecular_function	7	1	475	91	34799	0.714159
GO:0000014	single-stranded DNA endodeoxyribonuclease activity	molecular_function	9	1	475	10	34799	0.128427
GO:0003727	single-stranded RNA binding	molecular_function	7	1	475	34	34799	0.373442
GO:0070181	small ribosomal subunit rRNA binding	molecular_function	8	1	475	21	34799	0.250766
GO:0032040	small-subunit processome	cellular_component	6	1	475	106	34799	0.767546
GO:0005484	SNAP receptor activity	molecular_function	5	2	475	96	34799	0.377749
GO:0000149	SNARE binding	molecular_function	5	2	475	99	34799	0.392264
GO:0031201	SNARE complex	cellular_component	6	2	475	98	34799	0.387442
GO:0010262	somatic embryogenesis	biological_process	6	1	475	9	34799	0.116363
GO:0008117	sphinganine-1-phosphate aldolase activity	molecular_function	7	1	475	2	34799	0.0271137
GO:0046520	sphingoid biosynthetic process	biological_process	10	1	475	11	34799	0.140328
GO:0030149	sphingolipid catabolic process	biological_process	9	1	475	2	34799	0.0271137
GO:0042284	sphingolipid delta-4 desaturase activity	molecular_function	6	1	475	14	34799	0.175064
GO:0000170	sphingosine hydroxylase activity	molecular_function	5	1	475	11	34799	0.140328
GO:0008202	steroid metabolic process	biological_process	6	1	475	26	34799	0.300556
GO:0016125	sterol metabolic process	biological_process	7	1	475	58	34799	0.549682
GO:0090332	stomatal closure	biological_process	5	1	475	31	34799	0.347043
GO:0010440	stomatal lineage progression	biological_process	5	1	475	10	34799	0.128427
GO:0003735	structural constituent of ribosome	molecular_function	4	9	475	608	34799	0.449759
GO:0051119	sugar transmembrane transporter activity	molecular_function	6	1	475	37	34799	0.398775
GO:0000103	sulfate assimilation	biological_process	6	1	475	68	34799	0.607606
GO:0015116	sulfate transmembrane transporter activity	molecular_function	8	2	475	22	34799	0.0358714
GO:0019789	SUMO transferase activity	molecular_function	6	1	475	8	34799	0.104132
GO:0004784	superoxide dismutase activity	molecular_function	4	1	475	14	34799	0.175064
GO:0043765	T/G mismatch-specific endonuclease activity	molecular_function	9	1	475	6	34799	0.07916
GO:0046653	tetrahydrofolate metabolic process	biological_process	7	1	475	4	34799	0.0534938
GO:0030976	thiamine pyrophosphate binding	molecular_function	6	1	475	16	34799	0.19744
GO:0004298	threonine-type endopeptidase activity	molecular_function	8	3	475	48	34799	0.0277845
GO:0009579	thylakoid	cellular_component	5	3	475	186	34799	0.46742
GO:0031977	thylakoid lumen	cellular_component	6	1	475	35	34799	0.382003
GO:0009407	toxin catabolic process	biological_process	6	4	475	65	34799	0.012056
GO:0003713	transcription coactivator activity	molecular_function	5	2	475	66	34799	0.227547
GO:0003714	transcription corepressor activity	molecular_function	5	2	475	57	34799	0.182713
GO:0001135	transcription factor activity, RNA polymerase II transcription factor recruiting	molecular_function	7	4	475	194	34799	0.273731
GO:0006367	transcription initiation from RNA polymerase II promoter	biological_process	9	1	475	23	34799	0.271093
GO:0044212	transcription regulatory region DNA binding	molecular_function	7	10	475	497	34799	0.145314
GO:0006351	transcription, DNA-templated	biological_process	8	41	475	1947	34799	0.00416692
GO:0016740	transferase activity	molecular_function	4	3	475	279	34799	0.735605
GO:0016746	transferase activity, transferring acyl groups	molecular_function	5	1	475	62	34799	0.57381
GO:0016757	transferase activity, transferring glycosyl groups	molecular_function	5	1	475	578	34799	0.999668
GO:0005802	trans-Golgi network	cellular_component	7	2	475	457	34799	0.9867
GO:0032588	trans-Golgi network membrane	cellular_component	8	2	475	7	34799	0.00373119
GO:0046914	transition metal ion binding	molecular_function	7	5	475	135	34799	0.0381356
GO:0006412	translation	biological_process	8	4	475	455	34799	0.870071
GO:0003746	translation elongation factor activity	molecular_function	8	5	475	72	34799	0.00306568
GO:0031369	translation initiation factor binding	molecular_function	5	1	475	13	34799	0.163644
GO:0006414	translational elongation	biological_process	8	2	475	40	34799	0.103374
GO:0004675	transmembrane receptor protein serine/threonine kinase activity	molecular_function	9	2	475	195	34799	0.747291
GO:0007169	transmembrane receptor protein tyrosine kinase signaling pathway	biological_process	7	3	475	268	34799	0.710483
GO:0055085	transmembrane transport	biological_process	6	1	475	342	34799	0.991118
GO:0022857	transmembrane transporter activity	molecular_function	4	2	475	192	34799	0.739571
GO:0006810	transport	biological_process	5	1	475	198	34799	0.93472
GO:0005215	transporter activity	molecular_function	3	3	475	337	34799	0.840592
GO:0006099	tricarboxylic acid cycle	biological_process	5	1	475	54	34799	0.52419
GO:0004806	triglyceride lipase activity	molecular_function	7	1	475	64	34799	0.585386
GO:0042937	tripeptide transmembrane transporter activity	molecular_function	8	1	475	42	34799	0.438747
GO:0042939	tripeptide transport	biological_process	10	1	475	42	34799	0.438747
GO:0004834	tryptophan synthase activity	molecular_function	7	1	475	10	34799	0.128427
GO:0015631	tubulin binding	molecular_function	6	2	475	2	34799	0.000185931
GO:0007021	tubulin complex assembly	biological_process	8	2	475	18	34799	0.0246221
GO:0006572	tyrosine catabolic process	biological_process	11	1	475	8	34799	0.104132
GO:0005689	U12-type spliceosomal complex	cellular_component	7	1	475	30	34799	0.337999
GO:0005686	U2 snRNP	cellular_component	8	1	475	38	34799	0.406991
GO:0061630	ubiquitin protein ligase activity	molecular_function	7	5	475	535	34799	0.856707
GO:0031625	ubiquitin protein ligase binding	molecular_function	7	6	475	157	34799	0.0211559
GO:0006511	ubiquitin-dependent protein catabolic process	biological_process	10	5	475	264	34799	0.293413
GO:0004842	ubiquitin-protein transferase activity	molecular_function	6	13	475	502	34799	0.0216208
GO:0052691	UDP-arabinopyranose mutase activity	molecular_function	6	1	475	12	34799	0.152066
GO:0033320	UDP-D-xylose biosynthetic process	biological_process	10	1	475	15	34799	0.186329
GO:0003979	UDP-glucose 6-dehydrogenase activity	molecular_function	7	1	475	9	34799	0.116363
GO:0006065	UDP-glucuronate biosynthetic process	biological_process	10	1	475	9	34799	0.116363
GO:0048040	UDP-glucuronate decarboxylase activity	molecular_function	7	1	475	19	34799	0.229874
GO:0033356	UDP-L-arabinose metabolic process	biological_process	6	1	475	12	34799	0.152066
GO:0051082	unfolded protein binding	molecular_function	5	1	475	133	34799	0.839816
GO:0005774	vacuolar membrane	cellular_component	7	13	475	618	34799	0.0837646
GO:0005773	vacuole	cellular_component	6	10	475	636	34799	0.36998
GO:0010228	vegetative to reproductive phase transition of meristem	biological_process	5	1	475	134	34799	0.84201
GO:0010048	vernalization response	biological_process	6	1	475	8	34799	0.104132
GO:0000038	very long-chain fatty acid metabolic process	biological_process	10	1	475	34	34799	0.373442
GO:0102756	very-long-chain 3-ketoacyl-CoA synthase activity	molecular_function	7	1	475	41	34799	0.430971
GO:0006904	vesicle docking involved in exocytosis	biological_process	7	2	475	85	34799	0.323417
GO:0006906	vesicle fusion	biological_process	7	2	475	79	34799	0.293251
GO:0016032	viral process	biological_process	6	3	475	79	34799	0.0937898
GO:0015250	water channel activity	molecular_function	7	1	475	61	34799	0.567902
GO:0010025	wax biosynthetic process	biological_process	7	1	475	38	34799	0.406991
GO:0009115	xanthine catabolic process	biological_process	11	3	475	10	34799	0.000282376
GO:0004854	xanthine dehydrogenase activity	molecular_function	7	3	475	10	34799	0.000282376
GO:0010089	xylem development	biological_process	7	2	475	91	34799	0.353247
GO:0008270	zinc ion binding	molecular_function	8	9	475	956	34799	0.907131

## Sheet: Cluster 5
GO_ID	GO_Term	GO_function	GO_class	S gene number	TS gene number	B gene number	TB gene number	pvalue
GO:0008568	microtubule-severing ATPase activity	molecular_function	11	6	380	36	34799	2.40717e-06
GO:0009408	response to heat	biological_process	5	13	380	261	34799	6.93989e-06
GO:0031122	cytoplasmic microtubule organization	biological_process	8	6	380	47	34799	1.19928e-05
GO:0042542	response to hydrogen peroxide	biological_process	7	7	380	95	34799	8.48966e-05
GO:0042626	ATPase activity, coupled to transmembrane movement of substances	molecular_function	8	10	380	206	34799	9.80709e-05
GO:0005516	calmodulin binding	molecular_function	5	12	380	301	34799	0.000133291
GO:0046686	response to cadmium ion	biological_process	7	15	380	446	34799	0.000135032
GO:0010182	sugar mediated signaling pathway	biological_process	6	5	380	47	34799	0.000159146
GO:0001934	positive regulation of protein phosphorylation	biological_process	10	2	380	3	34799	0.000354215
GO:1990316	Atg1/ULK1 kinase complex	cellular_component	6	2	380	3	34799	0.000354215
GO:0009644	response to high light intensity	biological_process	8	6	380	88	34799	0.000415873
GO:0034045	phagophore assembly site membrane	cellular_component	6	3	380	14	34799	0.000430009
GO:0051973	positive regulation of telomerase activity	biological_process	8	2	380	4	34799	0.000703303
GO:0000045	autophagosome assembly	biological_process	7	4	380	40	34799	0.000937658
GO:0009788	negative regulation of abscisic acid-activated signaling pathway	biological_process	9	5	380	70	34799	0.00102318
GO:0008889	glycerophosphodiester phosphodiesterase activity	molecular_function	8	3	380	21	34799	0.0014846
GO:0042026	protein refolding	biological_process	5	4	380	46	34799	0.00159041
GO:0016051	carbohydrate biosynthetic process	biological_process	6	5	380	78	34799	0.00166252
GO:0005524	ATP binding	molecular_function	5	39	380	2176	34799	0.00170964
GO:0046475	glycerophospholipid catabolic process	biological_process	9	2	380	6	34799	0.00173294
GO:0009409	response to cold	biological_process	5	12	380	403	34799	0.00174895
GO:0004722	protein serine/threonine phosphatase activity	molecular_function	9	9	380	254	34799	0.00203738
GO:0061665	SUMO ligase activity	molecular_function	7	2	380	7	34799	0.00240861
GO:0009940	amino-terminal vacuolar sorting propeptide binding	molecular_function	8	2	380	7	34799	0.00240861
GO:0016246	RNA interference	biological_process	11	2	380	7	34799	0.00240861
GO:0010209	vacuolar sorting signal binding	molecular_function	7	2	380	7	34799	0.00240861
GO:0015020	glucuronosyltransferase activity	molecular_function	7	3	380	27	34799	0.00311068
GO:0030643	cellular phosphate ion homeostasis	biological_process	11	2	380	8	34799	0.00318832
GO:0009617	response to bacterium	biological_process	7	5	380	92	34799	0.003422
GO:0006986	response to unfolded protein	biological_process	6	3	380	28	34799	0.00345602
GO:0034605	cellular response to heat	biological_process	6	4	380	57	34799	0.00350476
GO:0009743	response to carbohydrate	biological_process	6	2	380	9	34799	0.00406975
GO:0047216	inositol 3-alpha-galactosyltransferase activity	molecular_function	8	2	380	9	34799	0.00406975
GO:0045732	positive regulation of protein catabolic process	biological_process	8	2	380	9	34799	0.00406975
GO:0006457	protein folding	biological_process	4	10	380	340	34799	0.0044835
GO:0000184	nuclear-transcribed mRNA catabolic process, nonsense-mediated decay	biological_process	12	3	380	31	34799	0.00462893
GO:0000062	fatty-acyl-CoA binding	molecular_function	9	3	380	31	34799	0.00462893
GO:0019761	glucosinolate biosynthetic process	biological_process	9	2	380	10	34799	0.00505057
GO:0048571	long-day photoperiodism	biological_process	8	2	380	10	34799	0.00505057
GO:0046872	metal ion binding	molecular_function	6	31	380	1737	34799	0.0053203
GO:0003724	RNA helicase activity	molecular_function	10	2	380	11	34799	0.00612854
GO:0010337	regulation of salicylic acid metabolic process	biological_process	8	2	380	11	34799	0.00612854
GO:0030586	[methionine synthase] reductase activity	molecular_function	7	2	380	11	34799	0.00612854
GO:0005388	calcium-transporting ATPase activity	molecular_function	10	3	380	35	34799	0.00652698
GO:0009744	response to sucrose	biological_process	8	4	380	69	34799	0.00692668
GO:0006869	lipid transport	biological_process	7	5	380	109	34799	0.00700007
GO:0042578	phosphoric ester hydrolase activity	molecular_function	6	2	380	13	34799	0.00856702
GO:0005634	nucleus	cellular_component	6	130	380	9928	34799	0.00878323
GO:0009266	response to temperature stimulus	biological_process	5	3	380	40	34799	0.00946606
GO:0016567	protein ubiquitination	biological_process	11	12	380	502	34799	0.00977341
GO:0000120	RNA polymerase I transcription factor complex	cellular_component	7	1	380	1	34799	0.0109199
GO:0046460	neutral lipid biosynthetic process	biological_process	8	1	380	1	34799	0.0109199
GO:0012502	induction of programmed cell death	biological_process	9	1	380	1	34799	0.0109199
GO:0051749	indole acetic acid carboxyl methyltransferase activity	molecular_function	7	1	380	1	34799	0.0109199
GO:0003995	acyl-CoA dehydrogenase activity	molecular_function	6	2	380	15	34799	0.0113678
GO:0006090	pyruvate metabolic process	biological_process	9	2	380	15	34799	0.0113678
GO:0102229	amylopectin maltohydrolase activity	molecular_function	7	2	380	15	34799	0.0113678
GO:0009738	abscisic acid-activated signaling pathway	biological_process	6	9	380	334	34799	0.0117119
GO:0004497	monooxygenase activity	molecular_function	5	6	380	173	34799	0.0121458
GO:0004402	histone acetyltransferase activity	molecular_function	11	3	380	44	34799	0.0122901
GO:0009058	biosynthetic process	biological_process	4	4	380	82	34799	0.0125551
GO:0006955	immune response	biological_process	4	2	380	16	34799	0.0128988
GO:0090351	seedling development	biological_process	5	2	380	16	34799	0.0128988
GO:0006097	glyoxylate cycle	biological_process	7	2	380	16	34799	0.0128988
GO:0015292	uniporter activity	molecular_function	7	2	380	16	34799	0.0128988
GO:0016887	ATPase activity	molecular_function	9	7	380	237	34799	0.015852
GO:0052890	oxidoreductase activity, acting on the CH-CH group of donors, with a flavin as acceptor	molecular_function	6	2	380	18	34799	0.0162117
GO:0048467	gynoecium development	biological_process	6	2	380	18	34799	0.0162117
GO:0005782	peroxisomal matrix	cellular_component	8	2	380	18	34799	0.0162117
GO:0033539	fatty acid beta-oxidation using acyl-CoA dehydrogenase	biological_process	12	2	380	18	34799	0.0162117
GO:0016161	beta-amylase activity	molecular_function	8	2	380	18	34799	0.0162117
GO:0005770	late endosome	cellular_component	8	3	380	49	34799	0.0164293
GO:0007623	circadian rhythm	biological_process	4	4	380	93	34799	0.0191056
GO:0005764	lysosome	cellular_component	8	3	380	53	34799	0.0202363
GO:0097676	histone H3-K36 dimethylation	biological_process	14	1	380	2	34799	0.0217208
GO:0052631	sphingolipid delta-8 desaturase activity	molecular_function	6	1	380	2	34799	0.0217208
GO:0102867	molybdenum cofactor sulfurtransferase activity	molecular_function	7	1	380	2	34799	0.0217208
GO:0048701	embryonic cranial skeleton morphogenesis	biological_process	8	1	380	2	34799	0.0217208
GO:0046820	4-amino-4-deoxychorismate synthase activity	molecular_function	7	1	380	2	34799	0.0217208
GO:0097198	histone H3-K36 trimethylation	biological_process	14	1	380	2	34799	0.0217208
GO:0042760	very long-chain fatty acid catabolic process	biological_process	11	1	380	2	34799	0.0217208
GO:0006637	acyl-CoA metabolic process	biological_process	7	1	380	2	34799	0.0217208
GO:0048332	mesoderm morphogenesis	biological_process	6	1	380	2	34799	0.0217208
GO:0008635	activation of cysteine-type endopeptidase activity involved in apoptotic process by cytochrome c	biological_process	12	1	380	2	34799	0.0217208
GO:0060669	embryonic placenta morphogenesis	biological_process	5	1	380	2	34799	0.0217208
GO:0060039	pericardium development	biological_process	7	1	380	2	34799	0.0217208
GO:0060977	coronary vasculature morphogenesis	biological_process	7	1	380	2	34799	0.0217208
GO:0001843	neural tube closure	biological_process	7	1	380	2	34799	0.0217208
GO:0008656	cysteine-type endopeptidase activator activity involved in apoptotic process	molecular_function	8	1	380	2	34799	0.0217208
GO:0035441	cell migration involved in vasculogenesis	biological_process	7	1	380	2	34799	0.0217208
GO:1901651	regulation of mitotic chromosome decondensation	biological_process	10	1	380	2	34799	0.0217208
GO:0071370	cellular response to gibberellin stimulus	biological_process	7	1	380	2	34799	0.0217208
GO:0010290	chlorophyll catabolite transmembrane transporter activity	molecular_function	5	1	380	2	34799	0.0217208
GO:0048864	stem cell development	biological_process	6	1	380	2	34799	0.0217208
GO:0030551	cyclic nucleotide binding	molecular_function	6	1	380	2	34799	0.0217208
GO:0001763	morphogenesis of a branching structure	biological_process	5	1	380	2	34799	0.0217208
GO:0050486	intramolecular transferase activity, transferring hydroxy groups	molecular_function	6	1	380	2	34799	0.0217208
GO:0015431	glutathione S-conjugate-exporting ATPase activity	molecular_function	10	1	380	2	34799	0.0217208
GO:1900034	regulation of cellular response to heat	biological_process	7	1	380	2	34799	0.0217208
GO:0060969	negative regulation of gene silencing	biological_process	9	1	380	2	34799	0.0217208
GO:0030900	forebrain development	biological_process	5	1	380	2	34799	0.0217208
GO:0035562	negative regulation of chromatin binding	biological_process	7	1	380	2	34799	0.0217208
GO:0003712	transcription cofactor activity	molecular_function	4	2	380	21	34799	0.0217787
GO:0009817	defense response to fungus, incompatible interaction	biological_process	7	2	380	21	34799	0.0217787
GO:0055088	lipid homeostasis	biological_process	7	2	380	22	34799	0.0237861
GO:0030162	regulation of proteolysis	biological_process	8	2	380	22	34799	0.0237861
GO:0004004	ATP-dependent RNA helicase activity	molecular_function	11	5	380	149	34799	0.0241729
GO:0010026	trichome differentiation	biological_process	6	2	380	23	34799	0.0258661
GO:0030665	clathrin-coated vesicle membrane	cellular_component	8	2	380	23	34799	0.0258661
GO:0006623	protein targeting to vacuole	biological_process	12	3	380	61	34799	0.0291814
GO:0031625	ubiquitin protein ligase binding	molecular_function	7	5	380	157	34799	0.0293992
GO:0009615	response to virus	biological_process	7	3	380	62	34799	0.030424
GO:0001525	angiogenesis	biological_process	5	1	380	3	34799	0.0324041
GO:0004357	glutamate-cysteine ligase activity	molecular_function	7	1	380	3	34799	0.0324041
GO:0050242	pyruvate, phosphate dikinase activity	molecular_function	7	1	380	3	34799	0.0324041
GO:0000829	inositol heptakisphosphate kinase activity	molecular_function	7	1	380	3	34799	0.0324041
GO:0000024	maltose biosynthetic process	biological_process	9	1	380	3	34799	0.0324041
GO:0006360	transcription by RNA polymerase I	biological_process	9	1	380	3	34799	0.0324041
GO:0032453	histone demethylase activity (H3-K4 specific)	molecular_function	6	1	380	3	34799	0.0324041
GO:0060151	peroxisome localization	biological_process	6	1	380	3	34799	0.0324041
GO:0010793	regulation of mRNA export from nucleus	biological_process	8	1	380	3	34799	0.0324041
GO:0051645	Golgi localization	biological_process	6	1	380	3	34799	0.0324041
GO:0032958	inositol phosphate biosynthetic process	biological_process	8	1	380	3	34799	0.0324041
GO:0009452	7-methylguanosine RNA capping	biological_process	11	1	380	3	34799	0.0324041
GO:0004385	guanylate kinase activity	molecular_function	8	1	380	3	34799	0.0324041
GO:0042392	sphingosine-1-phosphate phosphatase activity	molecular_function	8	1	380	3	34799	0.0324041
GO:1902039	negative regulation of seed dormancy process	biological_process	11	1	380	3	34799	0.0324041
GO:0000828	inositol hexakisphosphate kinase activity	molecular_function	7	1	380	3	34799	0.0324041
GO:0009700	indole phytoalexin biosynthetic process	biological_process	8	1	380	3	34799	0.0324041
GO:0033857	diphosphoinositol-pentakisphosphate kinase activity	molecular_function	7	1	380	3	34799	0.0324041
GO:0051646	mitochondrion localization	biological_process	6	1	380	3	34799	0.0324041
GO:0003861	3-isopropylmalate dehydratase activity	molecular_function	7	1	380	3	34799	0.0324041
GO:0071164	RNA trimethylguanosine synthase activity	molecular_function	8	1	380	3	34799	0.0324041
GO:0048838	release of seed from dormancy	biological_process	6	1	380	3	34799	0.0324041
GO:0006750	glutathione biosynthetic process	biological_process	9	1	380	3	34799	0.0324041
GO:0008375	acetylglucosaminyltransferase activity	molecular_function	7	3	380	67	34799	0.0370476
GO:0006629	lipid metabolic process	biological_process	5	5	380	168	34799	0.0376711
GO:0010501	RNA secondary structure unwinding	biological_process	9	4	380	116	34799	0.0386632
GO:0010167	response to nitrate	biological_process	6	2	380	29	34799	0.0397743
GO:0006071	glycerol metabolic process	biological_process	8	2	380	29	34799	0.0397743
GO:0009611	response to wounding	biological_process	5	7	380	290	34799	0.0410198
GO:0004386	helicase activity	molecular_function	9	3	380	70	34799	0.0413466
GO:0003959	NADPH dehydrogenase activity	molecular_function	6	2	380	30	34799	0.0423143
GO:0016925	protein sumoylation	biological_process	11	2	380	30	34799	0.0423143
GO:0003872	6-phosphofructokinase activity	molecular_function	8	2	380	30	34799	0.0423143
GO:0008265	Mo-molybdopterin cofactor sulfurase activity	molecular_function	7	1	380	4	34799	0.042971
GO:0010295	(+)-abscisic acid 8'-hydroxylase activity	molecular_function	7	1	380	4	34799	0.042971
GO:0010213	non-photoreactive DNA repair	biological_process	9	1	380	4	34799	0.042971
GO:0010369	chromocenter	cellular_component	7	1	380	4	34799	0.042971
GO:0005520	insulin-like growth factor binding	molecular_function	6	1	380	4	34799	0.042971
GO:0003994	aconitate hydratase activity	molecular_function	7	1	380	4	34799	0.042971
GO:0006101	citrate metabolic process	biological_process	7	1	380	4	34799	0.042971
GO:0006580	ethanolamine metabolic process	biological_process	7	1	380	4	34799	0.042971
GO:0046975	histone methyltransferase activity (H3-K36 specific)	molecular_function	10	1	380	4	34799	0.042971
GO:0015910	peroxisomal long-chain fatty acid import	biological_process	10	1	380	4	34799	0.042971
GO:0009000	selenocysteine lyase activity	molecular_function	6	1	380	4	34799	0.042971
GO:0046030	inositol trisphosphate phosphatase activity	molecular_function	9	1	380	4	34799	0.042971
GO:0048589	developmental growth	biological_process	4	1	380	4	34799	0.042971
GO:0000792	heterochromatin	cellular_component	7	1	380	4	34799	0.042971
GO:0015379	potassium:chloride symporter activity	molecular_function	10	1	380	4	34799	0.042971
GO:1990482	sphingolipid alpha-glucuronosyltransferase activity	molecular_function	7	1	380	4	34799	0.042971
GO:0005324	long-chain fatty acid transporter activity	molecular_function	5	1	380	4	34799	0.042971
GO:0004725	protein tyrosine phosphatase activity	molecular_function	9	2	380	31	34799	0.0449132
GO:0005615	extracellular space	cellular_component	4	4	380	122	34799	0.0451233
GO:0009737	response to abscisic acid	biological_process	6	11	380	563	34799	0.0466648
GO:0009414	response to water deprivation	biological_process	5	9	380	429	34799	0.0473882
GO:0004527	exonuclease activity	molecular_function	7	2	380	33	34799	0.050282
GO:0006896	Golgi to vacuole transport	biological_process	9	2	380	34	34799	0.0530486
GO:0017119	Golgi transport complex	cellular_component	7	2	380	34	34799	0.0530486
GO:0048765	root hair cell differentiation	biological_process	8	2	380	34	34799	0.0530486
GO:0003917	DNA topoisomerase type I activity	molecular_function	6	1	380	5	34799	0.0534228
GO:0030912	response to deep water	biological_process	7	1	380	5	34799	0.0534228
GO:0047760	butyrate-CoA ligase activity	molecular_function	7	1	380	5	34799	0.0534228
GO:0047484	regulation of response to osmotic stress	biological_process	7	1	380	5	34799	0.0534228
GO:0046509	1,2-diacylglycerol 3-beta-galactosyltransferase activity	molecular_function	8	1	380	5	34799	0.0534228
GO:0070569	uridylyltransferase activity	molecular_function	7	1	380	5	34799	0.0534228
GO:0005227	calcium activated cation channel activity	molecular_function	8	1	380	5	34799	0.0534228
GO:0034484	raffinose catabolic process	biological_process	8	1	380	5	34799	0.0534228
GO:0071042	nuclear polyadenylation-dependent mRNA catabolic process	biological_process	12	1	380	5	34799	0.0534228
GO:0005267	potassium channel activity	molecular_function	8	1	380	5	34799	0.0534228
GO:0090436	leaf pavement cell development	biological_process	6	1	380	5	34799	0.0534228
GO:0005993	trehalose catabolic process	biological_process	9	1	380	5	34799	0.0534228
GO:0004042	acetyl-CoA:L-glutamate N-acetyltransferase activity	molecular_function	9	1	380	5	34799	0.0534228
GO:0043207	response to external biotic stimulus	biological_process	5	1	380	5	34799	0.0534228
GO:0019605	butyrate metabolic process	biological_process	11	1	380	5	34799	0.0534228
GO:0034728	nucleosome organization	biological_process	6	1	380	5	34799	0.0534228
GO:0034613	cellular protein localization	biological_process	6	1	380	5	34799	0.0534228
GO:0034473	U1 snRNA 3'-end processing	biological_process	13	1	380	5	34799	0.0534228
GO:0004382	guanosine-diphosphatase activity	molecular_function	9	1	380	5	34799	0.0534228
GO:0047134	protein-disulfide reductase activity	molecular_function	7	1	380	5	34799	0.0534228
GO:0045017	glycerolipid biosynthetic process	biological_process	7	1	380	5	34799	0.0534228
GO:0045134	uridine-diphosphatase activity	molecular_function	9	1	380	5	34799	0.0534228
GO:0052658	inositol-1,4,5-trisphosphate 5-phosphatase activity	molecular_function	10	1	380	5	34799	0.0534228
GO:0035587	purinergic receptor signaling pathway	biological_process	6	1	380	5	34799	0.0534228
GO:0017183	peptidyl-diphthamide biosynthetic process from peptidyl-histidine	biological_process	12	1	380	5	34799	0.0534228
GO:0048025	negative regulation of mRNA splicing, via spliceosome	biological_process	10	1	380	5	34799	0.0534228
GO:0004555	alpha,alpha-trehalase activity	molecular_function	8	1	380	5	34799	0.0534228
GO:0052692	raffinose alpha-galactosidase activity	molecular_function	9	1	380	5	34799	0.0534228
GO:0052659	inositol-1,3,4,5-tetrakisphosphate 5-phosphatase activity	molecular_function	10	1	380	5	34799	0.0534228
GO:0034476	U5 snRNA 3'-end processing	biological_process	13	1	380	5	34799	0.0534228
GO:0016032	viral process	biological_process	6	3	380	79	34799	0.0556645
GO:0044183	protein binding involved in protein folding	molecular_function	3	3	380	80	34799	0.0573834
GO:0006020	inositol metabolic process	biological_process	7	2	380	36	34799	0.058739
GO:0004197	cysteine-type endopeptidase activity	molecular_function	8	3	380	81	34799	0.0591272
GO:0005623	cell	cellular_component	3	3	380	81	34799	0.0591272
GO:0005886	plasma membrane	cellular_component	4	65	380	4933	34799	0.0606211
GO:0006470	protein dephosphorylation	biological_process	9	5	380	193	34799	0.0613131
GO:0048481	plant ovule development	biological_process	5	2	380	37	34799	0.0616597
GO:0031848	protection from non-homologous end joining at telomere	biological_process	10	1	380	6	34799	0.0637608
GO:0005319	lipid transporter activity	molecular_function	4	1	380	6	34799	0.0637608
GO:0040010	positive regulation of growth rate	biological_process	7	1	380	6	34799	0.0637608
GO:0010482	regulation of epidermal cell division	biological_process	7	1	380	6	34799	0.0637608
GO:0009939	positive regulation of gibberellic acid mediated signaling pathway	biological_process	9	1	380	6	34799	0.0637608
GO:0006493	protein O-linked glycosylation	biological_process	10	1	380	6	34799	0.0637608
GO:0030414	peptidase inhibitor activity	molecular_function	6	1	380	6	34799	0.0637608
GO:0005460	UDP-glucose transmembrane transporter activity	molecular_function	8	1	380	6	34799	0.0637608
GO:0010442	guard cell morphogenesis	biological_process	8	1	380	6	34799	0.0637608
GO:0005459	UDP-galactose transmembrane transporter activity	molecular_function	8	1	380	6	34799	0.0637608
GO:0072334	UDP-galactose transmembrane transport	biological_process	9	1	380	6	34799	0.0637608
GO:0016629	12-oxophytodienoate reductase activity	molecular_function	7	1	380	6	34799	0.0637608
GO:0015783	GDP-fucose transmembrane transport	biological_process	10	1	380	6	34799	0.0637608
GO:0000741	karyogamy	biological_process	7	1	380	6	34799	0.0637608
GO:1900151	regulation of nuclear-transcribed mRNA catabolic process, deadenylation-dependent decay	biological_process	9	1	380	6	34799	0.0637608
GO:0007034	vacuolar transport	biological_process	6	2	380	38	34799	0.064629
GO:0006002	fructose 6-phosphate metabolic process	biological_process	7	2	380	38	34799	0.064629
GO:0016055	Wnt signaling pathway	biological_process	7	2	380	38	34799	0.064629
GO:0046855	inositol phosphate dephosphorylation	biological_process	9	2	380	38	34799	0.064629
GO:0005802	trans-Golgi network	cellular_component	7	9	380	457	34799	0.0651113
GO:0010072	primary shoot apical meristem specification	biological_process	5	2	380	39	34799	0.0676454
GO:0005794	Golgi apparatus	cellular_component	6	24	380	1586	34799	0.0683
GO:0009863	salicylic acid mediated signaling pathway	biological_process	5	2	380	40	34799	0.0707074
GO:0019901	protein kinase binding	molecular_function	7	2	380	41	34799	0.0738139
GO:0102488	dTTP phosphohydrolase activity	molecular_function	7	1	380	7	34799	0.0739861
GO:0102491	dGTP phosphohydrolase activity	molecular_function	7	1	380	7	34799	0.0739861
GO:0005775	vacuolar lumen	cellular_component	7	1	380	7	34799	0.0739861
GO:0008798	beta-aspartyl-peptidase activity	molecular_function	9	1	380	7	34799	0.0739861
GO:0004306	ethanolamine-phosphate cytidylyltransferase activity	molecular_function	8	1	380	7	34799	0.0739861
GO:0102487	dUTP phosphohydrolase activity	molecular_function	7	1	380	7	34799	0.0739861
GO:0045140	inositol phosphoceramide synthase activity	molecular_function	7	1	380	7	34799	0.0739861
GO:0102490	8-oxo-dGTP phosphohydrolase activity	molecular_function	7	1	380	7	34799	0.0739861
GO:0046467	membrane lipid biosynthetic process	biological_process	8	1	380	7	34799	0.0739861
GO:0031616	spindle pole centrosome	cellular_component	8	1	380	7	34799	0.0739861
GO:0017091	AU-rich element binding	molecular_function	7	1	380	7	34799	0.0739861
GO:0031935	regulation of chromatin silencing	biological_process	9	1	380	7	34799	0.0739861
GO:0032133	chromosome passenger complex	cellular_component	5	1	380	7	34799	0.0739861
GO:0032957	inositol trisphosphate metabolic process	biological_process	8	1	380	7	34799	0.0739861
GO:0000780	condensed nuclear chromosome, centromeric region	cellular_component	9	1	380	7	34799	0.0739861
GO:0035174	histone serine kinase activity	molecular_function	9	1	380	7	34799	0.0739861
GO:0102489	GTP phosphohydrolase activity	molecular_function	7	1	380	7	34799	0.0739861
GO:1901031	regulation of response to reactive oxygen species	biological_process	8	1	380	7	34799	0.0739861
GO:0102485	dATP phosphohydrolase activity	molecular_function	7	1	380	7	34799	0.0739861
GO:0004360	glutamine-fructose-6-phosphate transaminase (isomerizing) activity	molecular_function	8	1	380	7	34799	0.0739861
GO:2000023	regulation of lateral root development	biological_process	9	1	380	7	34799	0.0739861
GO:0004067	asparaginase activity	molecular_function	7	1	380	7	34799	0.0739861
GO:0051233	spindle midzone	cellular_component	6	1	380	7	34799	0.0739861
GO:0102486	dCTP phosphohydrolase activity	molecular_function	7	1	380	7	34799	0.0739861
GO:0009651	response to salt stress	biological_process	6	11	380	615	34799	0.0766325
GO:0008360	regulation of cell shape	biological_process	8	2	380	44	34799	0.0833861
GO:0047274	galactinol-sucrose galactosyltransferase activity	molecular_function	8	1	380	8	34799	0.0841001
GO:0045815	positive regulation of gene expression, epigenetic	biological_process	9	1	380	8	34799	0.0841001
GO:0016131	brassinosteroid metabolic process	biological_process	8	1	380	8	34799	0.0841001
GO:0015930	glutamate synthase activity	molecular_function	6	1	380	8	34799	0.0841001
GO:0032266	phosphatidylinositol-3-phosphate binding	molecular_function	8	1	380	8	34799	0.0841001
GO:0009226	nucleotide-sugar biosynthetic process	biological_process	9	1	380	8	34799	0.0841001
GO:0003987	acetate-CoA ligase activity	molecular_function	7	1	380	8	34799	0.0841001
GO:0006665	sphingolipid metabolic process	biological_process	8	1	380	8	34799	0.0841001
GO:0035101	FACT complex	cellular_component	5	1	380	8	34799	0.0841001
GO:0019752	carboxylic acid metabolic process	biological_process	7	1	380	8	34799	0.0841001
GO:0003883	CTP synthase activity	molecular_function	6	1	380	8	34799	0.0841001
GO:0052541	plant-type cell wall cellulose metabolic process	biological_process	11	1	380	8	34799	0.0841001
[truncated: 539 more rows]

## Sheet: Cluster 6
GO_ID	GO_Term	GO_function	GO_class	S gene number	TS gene number	B gene number	TB gene number	pvalue
[truncated: 803 more rows]

[truncated: 6 more sheets: Cluster 7, Cluster 8, Cluster 9, Cluster 10, Cluster 11, Cluster 12]
