# Supplementary material for: Single-cell transcriptome atlas reveals spatiotemporal developmental trajectories in the basal roots of moso bamboo (Phyllostachys edulis)
Source: Hortic Res. 2023 Jun 9;10(8):uhad122. doi: 10.1093/hr/uhad122 (PMC10405134; doi:10.1093/hr/uhad122)
Supplement: Web_Material_uhad122 [file web_material_uhad122.zip › Supplemental Table S7 Representative TFs in different cell clusters .xls]

## Sheet: 9-2-11
GeneID	cluster2	cluster9	cluster11	Family
PH02Gene11309	9.23954	2.64307	3.11001	TAZ
PH02Gene13991	7.19215	3.52066	2.76739	TAZ
PH02Gene33503	8.43156	8.4299	6.71617	MBF1
PH02Gene20500	5.18509	2.78941	1.70703	CAMK_CDPK
PH02Gene23251	6.8747	6.97072	4.92032	AP2/ERF-ERF
PH02Gene36094	5.44166	5.44685	5.40571	MBF1
PH02Gene04428	6.89438	5.73786	6.56387	Tify
PH02Gene21882	7.50701	15.1174	3.70094	Tify
PH02Gene35254	2.92947	2.78683	1.77542	AP2/ERF-ERF
PH02Gene15066	5.45378	5.37409	5.82979	AP2/ERF-ERF
PH02Gene03448	2.91185	3.87093	0.946747	NAC
PH02Gene21727	5.02234	5.3749	2.29927	NAC
PH02Gene02910	4.94036	2.53052	1.54294	MYB-related
PH02Gene11853	2.35077	1.71464	0.732226	bZIP
PH02Gene21002	1.84238	0.794918	0.698844	GARP-G2-like
PH02Gene40734	1.5428	1.87814	1.17859	CAMK_OST1L
PH02Gene35961	1.858	2.33834	0.415347	CAMK_CDPK
PH02Gene40703	2.66789	2.78052	1.16648	NAC
PH02Gene27575	1.26438	0.91814	1.09402	NAC
PH02Gene17421	1.62712	1.31004	0.581695	AP2/ERF-ERF
PH02Gene41527	1.36482	1.90187	0.177886	AP2/ERF-ERF
PH02Gene30458	0.714275	0.664851	0.185396	AP2/ERF-ERF
PH02Gene00458	8.5555	9.01942	4.55117	Tify
PH02Gene17761	8.37183	7.90581	7.39264	Others
PH02Gene27841	2.6752	3.2223	0.585548	MYB-related
PH02Gene44618	4.44084	6.47869	5.82241	MYB
PH02Gene28993	4.96954	6.5322	1.34789	AP2/ERF-ERF
PH02Gene41658	2.72954	5.16947	2.42541	MYB
PH02Gene14168	2.68035	3.3691	1.6832	AP2/ERF-ERF
PH02Gene42410	1.84954	2.62909	0.914853	Tify
PH02Gene06687	1.61872	1.94388	0.999633	CAMK_CDPK
PH02Gene10588	1.29203	2.25189	2.01458	Tify
PH02Gene22571	2.11076	2.76024	1.67395	CMGC_MAPK
PH02Gene20696	1.72552	2.79637	0.816267	CMGC_GSK
PH02Gene15191	1.08507	1.73311	0.545474	CAMK_CDPK
PH02Gene06966	1.21651	1.62412	1.44098	CAMK_CDPK
PH02Gene02851	0.89626	1.23794	0.335894	CAMK_CDPK
PH02Gene00101	1.19709	1.5695	1.78777	CMGC_MAPK
PH02Gene22400	0.877026	1.8084	0.48537	MYB
PH02Gene13855	0.981597	1.74125	0.865925	WRKY
PH02Gene32452	0.649823	1.05117	0.381996	BES1
PH02Gene42049	0.897531	1.16459	0.500226	BES1
PH02Gene06251	0.460687	0.962288	0.32511	MYB
PH02Gene15279	0.377017	1.59546	0.0310848	HB-HD-ZIP
PH02Gene07883	11.2088	9.19304	22.0626	NAC
PH02Gene34765	6.65021	2.84247	15.8243	NAC
PH02Gene40896	5.87773	7.95614	11.4312	Tify
PH02Gene10707	7.01221	6.52223	9.44274	NAC
PH02Gene08687	3.858	2.37327	7.76514	GRAS
PH02Gene09510	5.27376	3.34378	8.33833	Tify
PH02Gene05499	6.69873	4.88359	11.8271	Tify
PH02Gene46630	4.97276	2.55693	8.37867	AP2/ERF-ERF
PH02Gene08794	5.4544	5.59264	7.29469	WRKY
PH02Gene04543	0.946901	0.827012	7.05978	NAC
PH02Gene17723	2.17262	2.00426	6.29618	AP2/ERF-ERF
PH02Gene35916	3.15658	0.897557	8.88948	MBF1
PH02Gene23709	1.46582	1.20393	4.61983	AUX/IAA
PH02Gene33652	4.28873	4.31494	7.95165	Tify
PH02Gene27185	0.529983	0.366661	4.55534	Tify
PH02Gene23495	0.497062	0.219044	3.38215	AP2/ERF-ERF
PH02Gene42767	0.771505	0.958278	2.52672	CAMK_CDPK
PH02Gene30498	0.54684	0.223664	3.66471	AUX/IAA
PH02Gene27184	0.568373	0.379217	4.3907	Tify
PH02Gene50651	1.64004	0.89064	3.57433	AUX/IAA
PH02Gene09524	1.35693	1.74777	3.27027	MYB
PH02Gene09519	0.516172	0.606844	1.75566	CAMK_CDPK
PH02Gene27187	0.707986	0.64186	2.25611	Tify
PH02Gene09592	0.598412	0.455454	2.35977	AP2/ERF-ERF
PH02Gene18976	0.489629	0.496039	2.52264	AUX/IAA
PH02Gene02658	0.811323	0.305626	1.97889	AP2/ERF-ERF
PH02Gene18129	0.606324	0.41335	1.53103	EIL
PH02Gene18114	0.732911	0.717102	1.61705	WRKY
PH02Gene34246	1.08678	1.5314	1.61658	Tify
PH02Gene15472	0.659475	0.49241	1.40537	MYB
PH02Gene15936	0.419213	0.297863	1.23012	EIL
PH02Gene18615	0.318991	0.301809	0.989994	CMGC_MAPK
PH02Gene02104	0.498947	0.438606	1.00639	AP2/ERF-ERF
PH02Gene23239	0.181451	0.13833	1.43435	AUX/IAA
PH02Gene48561	0.326669	0.156024	3.16026	WRKY
PH02Gene41082	0.187954	0.0771934	0.829085	AUX/IAA
PH02Gene29160	0.230809	0.200751	0.719638	AP2/ERF-ERF
PH02Gene26638	0.120583	0.0552953	0.751483	AUX/IAA
PH02Gene20147	0.124522	0.082623	0.673718	AP2/ERF-ERF
PH02Gene40438	0.0426981	0.0458517	0.65402	CAMK_CDPK
PH02Gene03321	0.136013	0.0251886	0.688652	C2C2-Dof
PH02Gene01505	0.0994429	0.0357295	0.829376	C2C2-Dof
PH02Gene25250	0.0344388	0.00967083	0.775532	AUX/IAA
PH02Gene37745	0.0843881	0.157652	0.533031	LOB
PH02Gene26427	0.0673873	0.0588993	0.576136	AUX/IAA
PH02Gene03055	0.647204	0.564252	4.10355	Tify

## Sheet: 9-2-6
GeneID	Cluster2	Cluster6	Cluster9	Family
PH02Gene00073	2.00985	1.32297	1.5711	CAMK_AMPK
PH02Gene00101	1.19709	0.864326	1.5695	CMGC_MAPK
PH02Gene01234	1.1458	1.22158	1.71113	HSF
PH02Gene01351	2.55507	2.00054	2.62415	WRKY
PH02Gene01585	0.958528	0.56015	1.68645	HB-other
PH02Gene01807	1.27871	1.23168	1.618	RLK-Pelle_DLSV
PH02Gene02574	0.489779	0.961635	0.427863	C2C2-LSD
PH02Gene02851	0.89626	0.580567	1.23794	CAMK_CDPK
PH02Gene03449	2.84326	3.67578	2.50492	NAC
PH02Gene04216	0.775859	0.442176	0.545146	bZIP
PH02Gene04330	2.26469	1.49999	1.12132	DBP
PH02Gene04355	5.49242	4.0453	3.78542	bZIP
PH02Gene04493	0.569667	0.981571	0.457607	AP2/ERF-AP2
PH02Gene05910	0.30205	0.147728	0.468743	RLK-Pelle_LysM
PH02Gene05943	0.790659	0.508502	1.03205	RLK-Pelle_WAK
PH02Gene06251	0.460687	0.245497	0.962288	MYB
PH02Gene06687	1.61872	1.02987	1.94388	CAMK_CDPK
PH02Gene06717	0.377844	1.02132	0.399638	GNAT
PH02Gene06966	1.21651	1.07723	1.62412	CAMK_CDPK
PH02Gene07275	1.64001	1.30312	2.14052	CMGC_CDK-CRK7-CDK9
PH02Gene07896	1.40121	0.906463	1.52982	RLK-Pelle_SD-2b
PH02Gene09749	1.32078	2.01251	1.58277	MYB
PH02Gene10506	0.0448242	0.167572	0.540984	NAC
PH02Gene10578	0.845087	1.06589	1.49422	RLK-Pelle_RLCK-VIIa-2
PH02Gene10588	1.29203	1.08361	2.25189	Tify
PH02Gene10639	1.30746	0.999271	0.94392	bZIP
PH02Gene11225	0.5657	0.239156	0.306604	TKL-Pl-4
PH02Gene11309	9.23954	6.04869	2.64307	TAZ
PH02Gene11853	2.35077	1.74109	1.71464	bZIP
PH02Gene11976	12.7361	9.143	8.83699	WRKY
PH02Gene11977	9.56423	8.11638	6.62837	WRKY
PH02Gene13855	0.981597	0.88398	1.74125	WRKY
PH02Gene13991	7.19215	5.17656	3.52066	TAZ
PH02Gene14168	2.68035	2.31393	3.3691	AP2/ERF-ERF
PH02Gene15191	1.08507	0.620002	1.73311	CAMK_CDPK
PH02Gene15279	0.377017	0.826108	1.59546	HB-HD-ZIP
PH02Gene15574	0.743478	0.8502	0.335987	bHLH
PH02Gene15922	2.69189	1.77593	2.09267	NAC
PH02Gene15974	0.44195	0.928828	0.24803	bHLH
PH02Gene16069	1.09987	0.961299	0.937543	RLK-Pelle_RLCK-VIIa-1
PH02Gene16084	1.11784	2.41467	0.740969	Tify
PH02Gene16199	0.785016	0.582664	0.946724	NEK
PH02Gene16682	1.3188	0.750074	1.10455	RLK-Pelle_RLCK-VIIa-2
PH02Gene16883	0.928952	1.07598	1.39	S1Fa-like
PH02Gene16905	0.39933	0.788354	0.621937	MYB
PH02Gene17421	1.62712	0.994506	1.31004	AP2/ERF-ERF
PH02Gene17915	5.19881	6.8307	4.95169	WNK_NRBP
PH02Gene18419	0.390178	0.383781	1.14965	MYB
PH02Gene19279	7.47046	5.36855	4.60731	NAC
PH02Gene19765	0.826846	1.2082	1.41086	DBB
PH02Gene19891	0.252435	0.332301	0.554872	RLK-Pelle_DLSV
PH02Gene20099	0.616592	0.455626	1.28047	RLK-Pelle_RLCK-VIIa-2
PH02Gene20500	5.18509	3.75186	2.78941	CAMK_CDPK
PH02Gene20696	1.72552	1.22778	2.79637	CMGC_GSK
PH02Gene20963	0.312257	0.175627	0.586621	WRKY
PH02Gene21002	1.84238	0.893423	0.794918	GARP-G2-like
PH02Gene21748	0.392064	1.74016	0.335891	AP2/ERF-ERF
PH02Gene22571	2.11076	1.79972	2.76024	CMGC_MAPK
PH02Gene22584	0.464925	0.656496	0.441213	MADS-MIKC
PH02Gene23079	0.226824	0.0815808	0.46695	AGC_RSK-2
PH02Gene23780	1.4485	0.624931	0.993595	GRAS
PH02Gene24038	0.321827	0.142076	0.560797	RLK-Pelle_DLSV
PH02Gene25485	1.68539	2.58614	1.89611	WRKY
PH02Gene26363	0.509695	0.363206	0.662461	MYB
PH02Gene27067	0.797948	1.8628	0.404604	WRKY
PH02Gene27476	0.644652	0.508526	1.08397	RLK-Pelle_RLCK-VIIa-2
PH02Gene27575	1.26438	0.436959	0.91814	NAC
PH02Gene27779	1.63784	1.14631	2.2261	AP2/ERF-AP2
PH02Gene29327	0.147049	0.251162	0.792754	RLK-Pelle_RLCK-XIII
PH02Gene30127	0.53911	0.393338	1.07654	GARP-G2-like
PH02Gene30458	0.714275	0.490307	0.664851	AP2/ERF-ERF
PH02Gene31141	1.47434	1.25362	3.08028	RLK-Pelle_RLCK-VIIa-2
PH02Gene31633	0.366794	0.0935347	0.642684	bZIP
PH02Gene31690	5.77025	4.79588	2.77086	bZIP
PH02Gene32072	0.747687	0.65866	1.50905	TRAF
PH02Gene32284	0.201984	0.0573857	0.495043	bZIP
PH02Gene32452	0.649823	0.627286	1.05117	BES1
PH02Gene33993	0.0922197	0.770331	0.105419	bHLH
PH02Gene34411	0.264684	0.0971288	0.448941	RLK-Pelle_RLCK-VIII
PH02Gene34640	0.280962	0.199943	0.953368	ULT
PH02Gene35076	9.71402	5.63874	7.68854	CAMK_CAMKL-CHK1
PH02Gene35254	2.92947	1.98104	2.78683	AP2/ERF-ERF
PH02Gene35868	2.77591	1.53458	1.96892	CAMK_CAMKL-CHK1
PH02Gene35878	0.145452	0.679226	0.127148	WRKY
PH02Gene35959	0.737982	0.632594	1.1025	C2H2
PH02Gene37150	1.27413	0.953993	1.89121	RLK-Pelle_LysM
PH02Gene37579	2.92797	4.74605	1.86134	AP2/ERF-ERF
PH02Gene37716	5.8537	5.33489	3.90185	WRKY
PH02Gene38200	0.82645	0.471075	1.03426	bZIP
PH02Gene40152	0.440682	0.185639	1.02555	RLK-Pelle_WAK
PH02Gene41658	2.72954	2.66472	5.16947	MYB
PH02Gene42049	0.897531	0.902377	1.16459	BES1
PH02Gene44101	1.61963	0.592044	1.96124	RLK-Pelle_LRR-VIII-1
PH02Gene44618	4.44084	3.28912	6.47869	MYB
PH02Gene44628	1.09801	0.229971	0.50288	PLATZ
PH02Gene44867	1.48014	1.74526	2.72417	RLK-Pelle_DLSV
PH02Gene46542	3.46626	2.06196	2.37984	bZIP
PH02Gene50629	0.362288	0.113265	0.57942	TUB

## Sheet: 0-1-5-10
Gene_ID	cluster0	cluster1	cluster5	cluster10	Family
PH02Gene44779	9.9844	9.72928	9.9822	4.88532	GRAS
PH02Gene35254	2.78702	0.925882	1.63209	0.492047	AP2/ERF-ERF
PH02Gene08959	2.39255	0.548187	1.38	0.170568	AP2/ERF-ERF
PH02Gene13126	1.96385	1.40131	1.84212	0.718902	PHD
PH02Gene11937	1.77476	0.966198	1.82657	0.379124	CAMK_CDPK
PH02Gene43196	1.32623	0.647142	0.788002	0.505312	RLK-Pelle_RLCK-XII-1
PH02Gene01449	0.844533	0.255059	0.529901	0.612466	AP2/ERF-RAV
PH02Gene41491	0.774662	0.331528	0.576364	0.131692	CAMK_CDPK
PH02Gene11133	0.719387	0.469103	0.392272	0.24058	SNF2
PH02Gene31767	7.48388	14.0982	9.26258	7.70375	AP2/ERF-ERF
PH02Gene04543	3.15666	4.31424	2.95255	4.56244	NAC
PH02Gene13595	2.81964	4.04401	4.15545	1.2446	TAZ
PH02Gene03055	2.30098	2.87874	2.86401	2.69189	Tify
PH02Gene06339	2.04205	2.7595	2.01976	2.17194	CAMK_CDPK
PH02Gene23495	1.52329	3.0011	2.17225	3.00928	AP2/ERF-ERF
PH02Gene06476	1.48202	3.34481	1.37163	2.23807	AP2/ERF-ERF
PH02Gene04800	1.41323	2.13371	1.21141	1.28224	WRKY
PH02Gene19264	1.39406	3.07359	1.64252	2.51071	AP2/ERF-ERF
PH02Gene33943	1.36484	2.61861	2.37003	1.7997	NAC
PH02Gene01001	1.35772	3.04418	1.3782	1.50164	AP2/ERF-ERF
PH02Gene43216	1.24705	1.5837	1.13021	0.854142	CAMK_CDPK
PH02Gene17912	0.885385	1.90179	0.979078	0.753302	GRAS
PH02Gene27186	0.861303	1.7018	1.15029	1.12506	Tify
PH02Gene12702	0.599982	1.36385	0.81879	0.649481	AUX/IAA
PH02Gene42860	0.520751	1.20817	0.52645	1.29055	WRKY
PH02Gene49262	0.512637	1.01043	0.480585	1.65463	WRKY
PH02Gene42759	0.24921	1.40964	0.422637	0.240618	SRS
PH02Gene22459	0.20589	1.07481	0.414282	0.455698	NAC
PH02Gene11309	7.0617	4.81927	8.9454	2.91969	TAZ
PH02Gene20500	4.63111	3.20975	5.19305	2.17949	CAMK_CDPK
PH02Gene16245	4.2035	4.08822	5.67446	2.25076	NAC
PH02Gene05831	3.66329	5.05679	6.16736	3.78775	AUX/IAA
PH02Gene30832	0.872541	0.897463	1.50822	0.544578	HB-HD-ZIP
PH02Gene29928	0.64542	0.681308	1.00741	0.256013	MYB
PH02Gene05050	0.43282	0.474149	0.913853	0.27755	WRKY
PH02Gene33503	4.72413	4.5309	4.70309	9.16267	MBF1
PH02Gene36094	3.16632	2.79263	2.95503	6.8652	MBF1
PH02Gene33652	2.78985	2.95794	2.7071	9.09405	Tify
PH02Gene43119	1.65978	1.38145	1.19222	3.256	AP2/ERF-ERF
PH02Gene30498	1.25686	0.997167	1.28335	1.88243	AUX/IAA
PH02Gene19350	1.25039	1.59839	1.20957	3.20429	WRKY
PH02Gene14060	0.994987	1.27343	1.09195	1.59303	AUX/IAA
PH02Gene38761	0.794022	1.21267	0.925732	3.79789	AUX/IAA
PH02Gene18129	0.760833	0.950944	0.71352	1.50416	EIL
PH02Gene01142	0.600789	1.08116	0.714906	4.42309	AUX/IAA
PH02Gene38917	0.562477	0.602059	0.515631	1.7873	AP2/ERF-ERF
PH02Gene24834	0.508328	0.529863	0.393791	1.60632	AUX/IAA
PH02Gene15936	0.507451	0.773685	0.617674	1.14764	EIL
PH02Gene18615	0.446444	0.513898	0.451459	0.93884	CMGC_MAPK
PH02Gene09243	0.34919	0.48098	0.338781	2.22197	AUX/IAA
PH02Gene14940	0.313544	0.406732	0.355954	0.987374	C3H
PH02Gene40881	0.186737	0.307986	0.186306	0.600591	AP2/ERF-ERF
PH02Gene47180	0.168644	0.214763	0.145069	1.47016	AUX/IAA
PH02Gene26638	0.167806	0.251652	0.206239	2.06466	AUX/IAA
PH02Gene09988	0.155786	0.161925	0.0919568	0.735675	AP2/ERF-ERF
PH02Gene10849	0.131989	0.289873	0.217822	2.78669	AUX/IAA
PH02Gene01141	0.131895	0.280747	0.11843	0.786592	AUX/IAA
PH02Gene41118	0.106106	0.105462	0.103933	0.760146	AUX/IAA
PH02Gene23847	0.0828737	0.133517	0.059921	0.783243	B3-ARF
PH02Gene18207	0.0722273	0.194904	0.0880667	0.607169	CAMK_OST1L
PH02Gene23240	0.0657075	0.1554	0.174004	0.56591	AUX/IAA
