# Supplementary material for: Single-cell transcriptome atlas reveals spatiotemporal developmental trajectories in the basal roots of moso bamboo (Phyllostachys edulis)
Source: Hortic Res. 2023 Jun 9;10(8):uhad122. doi: 10.1093/hr/uhad122 (PMC10405134; doi:10.1093/hr/uhad122)
Supplement: Web_Material_uhad122 [file web_material_uhad122.zip › Supplemental Table S8 Primers and probes were used in this study.xls]

## Sheet: ISH
Primers used in ISH
GeneID	specific probes（5'-3'）	sense controls（5'-3'）
PH02Gene01734	CTAACTCTACTTGAATATGGGTCATACCTATCTTCTATAACTCTACTTGA ATATGGGTCATACCTATCTT CTCCAACTTTTCTTTTGTTGTCTCT	AGAGACAACAAAAGAAAAGTTGGAGAAGATAGGTATGACCCATATTCAAGTAGAGTTATAGAAGATAGGTATGACCCATATTCAAGTAGAGTTAG
PH02Gene39987	GCGCCGTCGCCGGAGGCGAGGGTTTGGTACGCTTTCTTCAGGATGGACTGCATGTACCTCCCCTGGGCTTCAATCCTCATCTGGAGGTGCTTTTGCAC	GTGCAAAAGCACCTCCAGATGAGGATTGAAGCCCAGGGGAGGTACATGCAGTCCATCCTGAAGAAAGCGTACCAAACCCTCGCCTCCGGCGACGGCGC
PH02Gene23166	CAGCCTCCGCGACGCCAGCGTCTGCGCCAGCGCATCCCGCCTCCGCCTCACCATCGCAGCAGCCCCCGTCGATGTCGATGTCGACGCCGTCGCCAT	ATGGCGACGGCGTCGACATCGACATCGACGGGGGCTGCTGCGATGGTGAGGCGGAGGCGGGATGCGCTGGCGCAGACGCTGGCGTCGCGGAGGCTG
PH02Gene03238	CAGCTTGCAT TGGACACAACGTTAATGTCAGGCTTGTACTCCTTCTCGTT GACACCAACAACAAACATGG GGGCATCCTT GCTGGGAGCA GAGATGAC	GTCATCTCTGCTCCCAGCAAGGATGCCCCCATGTTTGTTGTTGGTGTCAACGAGAAGGAGTACAAGCCTGACATTAACGTTGTGTCCAATGCAAGCTG
PH02Gene01505	GATCATGCTATTATTCCAGAACCCCAGGGTCTCATGGCCACCGCCACCTTGGTCCTTACTGTGCTCAAAC TGATCACCACCACCGCTTGCACCACCAC	GTGGTGGTGCAAGCGGTGGTGGTGATCAGTTTGAGCACAGTAAGGACCAAGGTGGCGGTGGCCATGAGACCCTGGGGTTCTGGAATAATAGCATGATC
PH02Gene30509	GCCTTCACCCAATTGAGGGGGTCGGCGCGCGGCGCCGACATGCACAGGCCGTCGCCGTTCAGGGAGCGCACGAGGCCGGTCTCGCACTCCAT	ATGGAGTGCGAGACCGGCCTCGTGCGCTCCCTGAACGGCGACGGCCTGTGCATGTCGGCGCCGCGCGCCGACCCCCTCAATTGGGTGAAGGC
PH02Gene46694	ATTCCAAGTTCTCTGAGGTGGACACCAAAAAAGGCAATTGAGAAAAGTAAAGCATCTGACTCTTTCATCA GGCAAAATATTGTATTTGTACAATAC	GTATTGTACAAATACAATATTTTGCCTGATGAAAGAGTCAGATGCTTTACTTTTCTCAATTGCCTTTTTTGGTGTCCACCTCAGAGAACTTGGAAT
PH02Gene17668	CGGCTTGTCG ACCACCGGAG ACAAACCCGG TAAAGAAGAA GAAGAAGAAG AAGAAGAAGATGACGGGGAA GGCGGCGAGG ATGTTGACGC CGACGCTG	CAGCGTCGGCGTCAACATCCTCGCCGCCTTCCCCGTCATCTTCTTCTTCTTCTTCTTCTTCTTCTTTACCGGGTTTGTCTCCGGTGGTCGACAAGCCG
PH02Gene02039	CAGGAACGAAACGTGGTTCAGGCGGACGAGAGGCACGGCTGCAGGCTCAGGCTCAGAGCGCTTCTCCTGATGATGGAAGCAGCAACCCAT	ATGGGTTGCTGCTTCCATCATCAGGAGAAGCGCTCTGAGCCTGAGCCTGCAGCCGTGCCTCTCGTCCGCCTGAACCACGTTTCGTTCCTG
PH02Gene10382	GTGGTGCTTCTCCTTCTTCTCGTAGTCGACCTCGCCGGAGTTCTCCTCCTCCTTGTGGCGGTGGAACAGGTGGTGGTGCT TCTCCTCGGC CAT	ATGGCCGAGGAGAAGCACCACCACCTGTTCCACCGCCACAAGGAGGAGGAGAACTCCGGCGAGGTCGACTACGAGAAGAAGGAGAAGCACCAC
PH02Gene14566	GGTGCTTCTCCTTCTTCTCGTAGTCGACCTCGCCGGAGTTCTCCTCCTCCTTGTGGCGGTGGAACAGGTGGTGGTGCTTCTCCTCGGCCAT	ATGGCCGAGGAGAAGCACCACCACCTGTTCCACCGCCACAAGGAGGAGGAGAACTCCGGCGAGGTCGACTACGAGAAGAAGGAGAAGCACC
PH02Gene08613	GCACTTGCTCTGCAGCGCGTCCTGCGCCGACACCGCCGCCGCCACGGCAAACACCACCGCCAGCCGCCAAGCCGCCACCTTGCCGCGGCACGCCAT	ATGGCGTGCCGCGGCAAGGTGGCGGCTTGGCGGCTGGCGGTGGTGTTTGCCGTGGCGGCGGCGGTGTCGGCGCAGGACGCGCTGCAGAGCAAGTGC
PH02Gene35698	CACGACGGACCCGCCCAGGAGCTCCAGGGCGTACATGCACGCCTCGTCATCGTTGGTGGTTTCACGGGATGCTGGGTTAACGTAGCCCAT	ATGGGCTACGTTAACCCAGCATCCCGTGAAACCACCAACGATGACGAGGCGTGCATGTACGCCCTGGAGCTCCTGGGCGGGTCCGTCGTG
PH02Gene45651	CGCGAGAACACGTTGCTCGCCCCCGACCACACCGACACCGAGCTCTCCCGCCTCAGGCTGCCGAACGCGTGTATCTCGCCGGCGTCGTCCAT	ATGGACGACGCCGGCGAGATACACGCGTTCGGCAGCCTGAGGCGGGAGAGCTCGGTGTCGGTGTGGTCGGGGGCGAGCAACGTGTTCTCGCG
PH02Gene29708	CATCATCAATGGCAAATAATTCATTTGCAAGAGCAGGACTAGCTTGTTCTTGTTGAGATGATCCCCCATGACGTGTCTTCCGTTTCCGCA T	ATGCGGAAACGGAAGACACGTCATGGGGGATCATCTCAACAAGAACAAGCTAGTCCTGCTCTTGCAAATGAATTATTTGCCATTGATGATG
PH02Gene04869	GGCAGCGGCA GTGGCGCCTC TCATTGCACAAGAGCCCCGGCGCGGTATCTTCGCATGTGCCCGCCCCTGTGCCGCTCCGCCTCCGCGCAT	ATGCGCGGAGGCGGAGCGGCACAGGGGCGGGCACATGCGAAGATACCGCGCCGGGGCTCTTGTGCAATGAGAGGCGCCACTGCCGCTGCC
PH02Gene07817	TTAATTAAGATGCGGCGAATTAGCTCTTCCATCCGTACGTTCTGGACGGAGTCTGTCGTGGCTCGTCGGTGCCTCCATTT CTGACC	GGTCAGAAATGGAGGCACCGACGAGCCACGACAGACTCCGTCCAGAACGTACGGATGGAAGAGCTAATTCGCCGCATCTTAATTAA
PH02Gene00521	CGATCGGCCGGCCGCCCTTGTCACTGCCCTGCAGGCTGATCGCCTGCTTCTTCTCCAGTACCAGCTCCTGATCGGCCATCACGTCCATCAT	ATGATGGACGTGATGGCCGATCAGGAGCTGGTACTGGAGAAGAAGCAGGCGATCAGCCTGCAGGGCAGTGACAAGGGCGGCCGGCCGATCG
PH02Gene29817	TCACTCGTCATCCTCGTCCTCATCAGCACCAGCAGAGTTGAGGGCATTCAGCCTTTCGACAAGCCTGGCCTTCCTTTCCTCATAGGTGAGCTTCTTAAGG	CCTTAAGAAGCTCACCTATGAGGAAAGGAAGGCCAGGCTTGTCGAAAGGCTGAATGCCCTCAACTCTGCTGGTGCTGATGAGGACGAGGATGACGAGTGA
PH02Gene04325	GTGTGCCTGTAGAACCCGACCTCCAGGGACGGCGGCGGCGACGCACGCGCGGCTGACGACGACAGGGCGAGCACTACCGCCCATGCAAACACCAAC	GTTGGTGTTTGCATGGGCGGTAGTGCTCGCCCTGTCGTCGTCAGCCGCGCGTGCGTCGCCGCCGCCGTCCCTGGAGGTCGGGTTCTACAGGCACAC
PH02Gene15920	GTGGGCTGGTGGACGCCGCCGGCGCCGGCACCGGCCGGGGGATGGGCCGGCTGGTTCTGGCCGTGGTGGCCGTGGTGCCCGAAGTTGAACAT	ATGTTCAACTTCGGGCACCACGGCCACCACGGCCAGAACCAGCCGGCCCATCCCCCGGCCGGTGCCGGCGCCGGCGGCGTCCACCAGCCCAC
PH02Gene36478	TGCGGCGGCGGCCGGAGCTGGAGCAGGCTCCTCAGCCGGCGCCTCCGGCTCGGCTGGCTTGGCTTCCTCCGTCGGCTCAGCGGCGGCTGGTTCGGCAGCTGCAGGCTCC	GGAGCCTGCAGCTGCCGAACCAGCCGCCGCTGAGCCGACGGAGGAAGCCAAGCCAGCCGAGCCGGAGGCGCCGGCTGAGGAGCCTGCTCCAGCTCCGGCCGCCGCCGCA
PH02Gene15627	CGCAGCAATGCATCCTTCGATGAAGCTGCTCTCTCCCCGTTTGGTCGTCGTACGGCGCGATCCCTTCTTCTTGCCTGCACCAGCTGCCTGC	GCAGGCAGCTGGTGCAGGCAAGAAGAAGGGATCGCGCCGTACGACGACCAAACGGGGAGAGAGCAGCTTCATCGAAGGATGCATTGCTGCG
PH02Gene26026	TCAGGGCATGTGGCCGGCGTTCTCCTCGTCGCCGGCCACCGGCGCGACCTCCCTGACCTCCAGTATCTCGACGCGCCTGTTCGTCCGCTTCCTGATCTTG	CAAGATCAGGAAGCGGACGAACAGGCGCGTCGAGATACTGGAGGTCAGGGAGGTCGCGCCGGTGGCCGGCGACGAGGAGAACGCCGGCCACATGCCCTGA
PH02Gene48860	TCAAACCCGCCAGGTCCTGGCACCCATGGGCGTTTCTACGATGGCCGCGTTTGCTCCGGCGTGGAGCGACCCGGCGCAGAGCAGCTGCGTCCCGGTCAAGATG	CATCTTGACCGGGACGCAGCTGCTCTGCGCCGGGTCGCTCCACGCCGGAGCAAACGCGGCCATCGTAGAAACGCCCATGGGTGCCAGGACCTGGCGGGTTTGA
PH02Gene28681	CTCATTTTCTGCAATAACTGAATTGTCATGAGGAATGTTCAGCTGAGGAGCAAATGCCAGATGAAAGACGAGGGCAGAGCTGGGAGGGCTAAAGTTTTG	CAAAACTTTAGCCCTCCCAGCTCTGCCCTCGTCTTTCATCTGGCATTTGCTCCTCAGCTGAACATTCCTCATGACAATTCAGTTATTGCAGAAAATGAG
PH02Gene06911	CAGCAACAGACCTCTTGTTCCTCTGGAACTTGAGCTGGGTGATACCCTGGTGCTTGGGCTTGCCATAGACAATACCCTTAGGCACTGGCCTCTTCCTGCC	GGCAGGAAGAGGCCAGTGCCTAAGGGTATTGTCTATGGCAAGCCCAAGCACCAGGGTATCACCCAGCTCAAGTTCCAGAGGAACAAGAGGTCTGTTGCTG

## Sheet: qRT-PCR
Primers used in qRT-PCR
GeneID	Sequence
AtARF19-F	ACCTCACCTTCCGCCAATAA
AtARF19-R	CTCTTGGACCGGATTGCTTG
AtARF7-F	AGCATCTGCCTCTGGAACTT
AtARF7-R	CATTAGCTCCACCGAGCAAG
AtARF8-F	ACACGCGTATTTCAGTTGGG
AtARF8-R	ATCGCCAATGAGAGTTTGGC
AtAUX1-F	CCGAGCTGGACGGCGATGTA
AtAUX1-R	GCGGCTGCAGCTGGTTTACA
AtIAA13-F	AGTGAGCTTGAGCTTGGTCT
AtIAA13-R	GCCACCACCACCTGATTTAC
AtIAA14-F	CCCTTCTAAGCCTCCTGCTA
AtIAA14-R	ACTCATTGCCTCCTCTGCTT
AtIAA28-F	CTTTCACATGCCGTTGACCAA
AtIAA28-R	CATCCCCGACCAGAACTTTATCT
AtLBD16-F	ACACAGCTCGGAAAGTACCA
AtLBD16-R	CTGCTCGTGTTGCTGAAAGA
AtLBD29-F	TAGCTCTGGCTCTCCTTGTG
AtLBD29-R	GTGAATGGCTGCAAAGTGTG
AtPIN1-F	CTCCGAGACCTTCCAACTACG
AtPIN1-R	GGATAATGCGCTCCTCCACC
AtPIN2-F	ACGGTTACACTAATAGCTACGG
AtPIN2-R	CTTTCTTCGCCGTCTTCATAAC
AtPIN3-F	TCTTTGATTAGGTTCGGGTAACTC
AtPIN3-R	GCTCATGTGAAACTGGAACAAG
AtPIN4-F	CAACGCCGTTAAATATGGA
AtPIN4-R	AGACCCCATTTTATTCAGCC
AtPLT1-F	GAGGAAGAAGCAGCAGAAGC
AtPLT1-R	TCCGATGGGAAGAGTGCTAC
AtPLT2-F	ACACCGATCACAACCTCGTA
AtPLT2-R	AGGCACAAGTGACGACTGTA
AtSCR-F	TGGACATCATGCAGGGACTT
AtSCR-R	GGCCAAGCTTATCTGCGAAA
AtSHR-F	ATACCATCCCGCCACATCAT
AtSHR-R	AAGGACGGAGGAGTTTGAGG
AtWOX5-R	GCGGTGGATGTTCCATTTCA
AtWOX5-F	TCCAACTCCAAGGTGGACAA
AtTAA1-F	ATTGGTGAAGGACAAGGAGGTAG
AtTAA1-R	CAGACTCGGACTCGCTCTTAC
AtYUC1-F	CGACCGACTCAGACTCCATC
AtYUC1-R	RGGAAGCGTAGGACTCAAGGTAG
AtYUC2-F	ATCCTCCACACAAGCTCCTATAAG
AtYUC2-R	ACCGAGTCACGAACCACAAG
AtActin-2F	ACATCCCACCTACTGGTCT
AtActin-2R	GCATCTTGGTATTGCTGGTAC
β-tubulin-F	TGCACCAGCTTGTTGAGAAC
β-tubulin-R	TCACAGCTAGCTTTCGCAGA
AtEXO-F	CAATGACGTGGGACTCGATG
AtEXO-R	CATAAACGCCAGGACAAGCA
AtGALK2-F	GAAGGTCGAACTGCATTGCT
AtGALK2-R	CGATCTTACGTGCCACTTCC
AtGASA14-F	TCAAACCTCCAACACCACCT
AtGASA14-R	GTTCTTCCTCGAGTGTTGCC
AtMYB73-F	TTCCGGCAAATCTTGTCGTC
AtMYB73-R	TAGCGTTATCGGTTCGTCCA
PheWOX13a-GFP-F	GTTCATTTCATTTGGAGAGGACAGGATGGAGTGGGACAATGCCA
PheWOX13a-GFP-R	TCGACTCTAGAGGATCCCCGGTCCAAACATGTCAAAGCTTTC
PheWOX13b-GFP-F	GTTCATTTCATTTGGAGAGGACAGGATGGAGTGGGACAAGGCCAA
PheWOX13b-GFP-R	TCGACTCTAGAGGATCCCCGGGTAACTTCTTTGCAATTTTATATCGTCT
pGBKT7-GAL4BD-PheWOX13a-F	GGCCGAATTCCCGGGGATGGAGTGGGACAATGCCA
pGBKT7-GAL4BD-PheWOX13a-R	GCCGCTGCAGGTCGACGTCATCCAAACATGTCAAAGCTTTC
pGBKT7-GAL4BD-PheWOX13b-F	GGCCGAATTCCCGGGGATGGAGTGGGACAAGGCCAA
pGBKT7-GAL4BD-PheWOX13b-R	GCCGCTGCAGGTCGACGTCAGTAACTTCTTTGCAATTTTATATCGTCT
pGBKT7-GAL4BD-PheWOX13a-1-F	GGCCGAATTCCCGGGGATGGAGTGGGACAAGGCCA
pGBKT7-GAL4BD-PheWOX13a-1-R	GCCGCTGCAGGTCGACGCTGCCTTGCTGTTGTGATCTTG
pGBKT7-GAL4BD-PheWOX13a-2-F	GGCCGAATTCCCGGGGCACAAGATCACAACAGCAAGGC
pGBKT7-GAL4BD-PheWOX13a-2-R	GCCGCTGCAGGTCGACGAGAAGCAGCCTGCTTCCGC
pGBKT7-GAL4BD-PheWOX13a-3-F	GGCCGAATTCCCGGGGAAGCGGAAGCAGGCTGCT
pGBKT7-GAL4BD-PheWOX13a-3-R	GCCGCTGCAGGTCGACGACGAATTTGCTCATGCTCCG
pGBKT7-GAL4BD-PheWOX13a-4-F	GGCCGAATTCCCGGGGACGGAGCATGAGCAAATTC
pGBKT7-GAL4BD-PheWOX13a-4-R	GCCGCTGCAGGTCGACGTCCAAACATGTCAAAGCTTTCG

## Sheet: Transcription activation 
Primers used in transcription activation analysis
GeneID	Sequence
PheWOX13a-F	TCGCCGACCGGTAGGCCTATGGAGTGGGACAATGCC
PheWOX13a-R	AACCAGAGTTAAAGGCCTTCATCCAAACATGTCAAAGCTT
